# Supplementary material for: Genetic diversity across the mitochondrial genome of eastern oysters (Crassostrea virginica) in the northern Gulf of Mexico
Source: PeerJ. 2021 Sep 28;9:e12205. doi: 10.7717/peerj.12205 (PMC8485835; doi:10.7717/peerj.12205)
Supplement: Supplemental Information 1 — Collection and pooling data is found in ”oyster_pooling.csv”. The unfiltered vcf file analyzed are found in ”oyster_unfiltered.vcf”. Sanger sequencing collection and sequence data are found in ”Oyster ND4 Haplotypes by location.xlsx”. Scripts to map ezRAD reads to the reference genome, filter poorly aligned reads, and perform vcf filtering and full analysis are found in bash and R scripts. [file peerj-09-12205-s001.zip]

Archive with 7 entries (6 files):
- Code & Data/
- Code & Data/1 - map_trimmed_to_reference.sh
- Code & Data/2 - investigate_bam_quality.R
- Code & Data/3 - mtDNA_assembly_analysis.R
- Code & Data/Oyster ND4 Haplotypes by location.xlsx
- Code & Data/oyster_pooling.csv
- Code & Data/oyster_unfiltered.vcf
