# Supplementary material for: Genetic diversity across the mitochondrial genome of eastern oysters (Crassostrea virginica) in the northern Gulf of Mexico
Source: PeerJ. 2021 Sep 28;9:e12205. doi: 10.7717/peerj.12205 (PMC8485835; doi:10.7717/peerj.12205)
Supplement: Supplemental Information 1 — Collection and pooling data is found in ”oyster_pooling.csv”. The unfiltered vcf file analyzed are found in ”oyster_unfiltered.vcf”. Sanger sequencing collection and sequence data are found in ”Oyster ND4 Haplotypes by location.xlsx”. Scripts to map ezRAD reads to the reference genome, filter poorly aligned reads, and perform vcf filtering and full analysis are found in bash and R scripts. [file peerj-09-12205-s001.zip › Code & Data/3 - mtDNA_assembly_analysis.R]

rm(list = ls())

library(tidyverse)
library(magrittr)
library(vcfR)
library(ape)
library(genbankr)
library(adegenet)
library(janitor)
library(scales)
library(gridExtra)
library(furrr)
library(modelr)
library(rentrez)
library(readxl)
library(samplingbook)
library(msa)
library(ips)
library(phangorn)
library(ggtree)


#### Functions ####
plan('multiprocess')

create_gff <- function(file_name, genbank_entry){
  all_gen <- readGenBank(genbank_entry)
  write_lines(c('##gff-version 3.2.1', '##sequence-region C. virginica reference 1 17244'), file_name)
  all_gen %>%
    genes() %>%
    as_tibble %>%
    dplyr::select(start:gene) %>%
    dplyr::rename('product' = gene) %>%
    bind_rows(all_gen %>%
                otherFeatures() %>%
                as_tibble %>%
                mutate(product = case_when(str_detect(note, 'major noncoding') ~ 'major noncoding region',
                                           TRUE ~ product)) %>%
                dplyr::select(start:product) %>% 
                distinct) %>%
    arrange(start) %>%
    dplyr::rename(gene = product) %>%
    mutate(seqid = 'gi|170676117|gb|AY905542.2|',
           source = 'mito',
           score = '.',
           strand = '.',
           phase = '.') %>%
    dplyr::select(seqid, source, type, start, end, score, strand, phase, gene) %>%
    dplyr::rename(attributes = gene) %>%
    write_tsv(file_name, append = TRUE, col_names = FALSE)
  read.gff(file = file_name)
}

align_features <- function(x, features, version){
  out <- as.character(features[[version]])[features$start <= x & features$end >= x]
  if(length(out) == 0){
    out <- "non-coding"
  }
  out
}

#### Genotype pools ####
#system("ls Map_to_reference/*-RG_filter.bam > Map_to_reference/bamlist.list") 

#system('freebayes -L Map_to_reference/bamlist.list -v Genotype_Pools/oyster_unfiltered.vcf -f Reference_Data/virginiaMitoGenome.fasta -J -n 0 -m 30 -q 20 -E -1 --min-repeat-entropy 0 --min-coverage 1 -F 0.001 -C 1 -G 2 -3 30 -e 20 -z 0.33 -Q 20 -U 30 -$ 30 --cnv-map Collection_Data/oyster_cnv.bed -w -V -a --no-partial-observations --report-monomorphic --populations Collection_Data/popmap')

#### Read in raw data ####
## Download reference data from NCBI Nucleotide - 170676117
reference_genome <- read.dna('Reference_Data/virginiaMitoGenome.fasta', format = "fasta")

genome_features <- #create_gff('Reference_Data/oyster_genes.gff', 'Reference_Data/gene_features.gb') %>%
  read.gff(file = 'Reference_Data/oyster_genes.gff') %>%
  as_tibble() %>%
  mutate_if(is.factor, as.character) %>%
  mutate(type = if_else(type == 'misc_feature', 'non-coding', type)) %>%
  mutate(attributes = case_when(attributes == 'large subunit ribosomal RNA' & start == 1710 ~ 'large subunit ribosomal RNA 1',
                                attributes == 'large subunit ribosomal RNA' & start == 8250 ~ 'large subunit ribosomal RNA 2',
                                attributes == "tRNA-Ser" & start == 5673 ~ "tRNA-Ser 1",
                                attributes == "tRNA-Ser" & start == 9181 ~ "tRNA-Ser 2",
                                attributes == "tRNA-Leu" & start == 5751 ~ "tRNA-Leu 1",
                                attributes == "tRNA-Leu" & start == 15726 ~ "tRNA-Leu 2",
                                attributes == "tRNA-Met" & start == 7831 ~ "tRNA-Met 1",
                                attributes == "tRNA-Met" & start == 9032 ~ "tRNA-Met 2",
                                TRUE ~ attributes))

the_snps <- read.vcfR('oyster_unfiltered.vcf')

pool_data <- read_csv('oyster_pooling.csv') %>%
  clean_names() %>%
  dplyr::select(-adapter_number)

iupac_codes <- tribble(
  ~letter, ~bases,
  'A', 'A',
  'T', 'T',
  'C', 'C',
  'G', 'G',
  'N', 'N',
  'R', 	'A or G',
  'Y', 	'C or T',
  'S', 	'G or C',
  'W', 	'A or T',
  'K', 	'G or T',
  'M', 	'A or C') %>%
  mutate(bases = str_remove(bases, ' or ')) %>%
  bind_rows(., . , .id = 'tmp') %>%
  mutate(bases = if_else(tmp == "2", stringi::stri_reverse(bases), bases)) %>%
  dplyr::select(-tmp) %>%
  distinct()


#### Filter SNPs ####
#Filter based on 1) Quality 
#                2) Read Depth
#                3) Remove Indels
#                4) Remove MNPs

MIN_DP_READ <- 2
MIN_DP_SNP <- 10
MIN_QUAL <- 30

filtered_snps <-the_snps %>%
  vcfR2tidy(single_frame = TRUE, alleles = FALSE) %>%
  extract2(1) %>% 
  select_if(function(x){!all(is.na(x))}) %>%
  dplyr::select(-CHROM) %>%
  
  #filter(POS==627) %>%
  #dplyr::select(POS, REF, ALT, DP, QUAL, TYPE, Indiv:gt_QA) %>%
  
  #Filter first based on overall data so hide away the per pool data
  nest(pools = c(Indiv, gt_GT, gt_DP, gt_AD, gt_RO, gt_QR, gt_AO, gt_QA)) %>% 
  
  #Remove non-SNPs (i.e. indels and MNPs)
  mutate(TYPE = if_else(is.na(TYPE) & !is.na(REF) & is.na(ALT), 'mono', TYPE)) %>%
  filter(TYPE == 'snp' | TYPE == 'mono') %>%
  
  #Filter based on minimum total depth of coverage to count as being a read at al
  filter(DP >= MIN_DP_READ) %>%
  
  #Filter based on minimum total depth to count as a SNP
  mutate(ALT = if_else(DP < MIN_DP_SNP, NA_character_, ALT),
         TYPE = if_else(DP < MIN_DP_SNP, 'mono', TYPE))  %>% 
  
  #Finally if it is called as a SNP then filter based on PHRED quality. If below threshold then call it the reference only
  mutate(ALT = if_else(QUAL < MIN_QUAL, NA_character_, ALT),
         TYPE = if_else(QUAL < MIN_QUAL, 'mono', TYPE))  %>% 


  unnest(pools, keep_empty = TRUE) %>%
  
  #SNPs which failed the PHRED quality filter get reassigned to the reference
  mutate(gt_GT = if_else(TYPE == 'mono', str_replace_all(gt_GT, '1', '0'), gt_GT)) %>%
  
  mutate(alleles = str_replace_all(gt_GT, '0', REF),
         alleles = str_replace_all(alleles, '1', ALT)) %>%
  
  #Join in reference genome in places which didn't pass coverage threshold
  nest(pools = c(Indiv, gt_GT, gt_DP, gt_AD, gt_RO, gt_QR, gt_AO, gt_QA, alleles)) %>%
  full_join(tibble(POS = 1:length(reference_genome)), by = 'POS') %>%
  arrange(POS) %>%
  mutate(TYPE = if_else(is.na(REF), 'unsequenced', TYPE),
         REF = if_else(is.na(REF), reference_genome[POS] %>%
                         as.character %>%
                         str_to_upper,
                       REF)) %>%

  
  unnest(pools, keep_empty = TRUE) %>%
  
  #Define pool specific characters for bases
  mutate(num_alleles = future_map_int(alleles, ~sum(!(!str_count(.x, LETTERS)))),
         pool_type = case_when(is.na(num_alleles) ~ 'unsequenced',
                               num_alleles == 1 ~ 'mono',
                               num_alleles > 1 ~ 'snp',
                               TRUE ~ 'other')) #%>%
  
#join to pool size
filtered_snps <- filtered_snps %>%
  left_join(pool_data %>%
              mutate(sample_id = map_chr(sample_id, ~str_subset(unique(filtered_snps$Indiv), .x))),
            by = c('Indiv' = 'sample_id')) %>%
  mutate(number_individuals = if_else(is.na(num_alleles), NA_integer_, as.integer(number_individuals))) %>%
  
  #Get count of ref/alt individuals in each pool
  mutate(num_ref = future_map2_int(alleles, REF, ~str_count(.x, .y)),
         num_alt = number_individuals-num_ref) %>%
  
  #Get gene specific attributes
  nest(pools = c(Indiv, gt_GT, gt_DP, gt_AD, gt_RO, gt_QR, gt_AO, gt_QA, alleles, 
                 num_alleles, pool_type, number_individuals, num_ref, num_alt)) %>%
  mutate(gene = future_map_chr(POS, align_features, features = genome_features, version = 'attributes'),
         gene_types = future_map_chr(POS, align_features, features = genome_features, version = 'type')) %>%
  group_by(gene) %>%
  
  #Get codon data
  mutate(codon_simplistic = case_when(gene_types == 'non-coding' ~ "NC",
                                      gene_types != 'non-coding' ~ as.character(((1:n() - 1) %% 3) + 1),
                                      TRUE ~ "error")) %>%
  ungroup %>%
  unnest(pools, keep_empty = TRUE)


#
#### Summary plots ####
overall_coverage_plot <- filtered_snps %>%
  nest(Indiv:num_alt, .key = 'pools') %>%
  #mutate(DP = if_else(is.na(DP), 0L, DP)) %>%
  ggplot(aes(x = DP)) +
  geom_histogram() +
  # annotate("rect", xmin = -Inf, xmax = MIN_DP, ymin = -Inf, ymax = Inf, 
  #          alpha = 0.5, fill = 'red') +
  scale_x_continuous(expand = c(0,0)) +
  scale_y_continuous(expand = c(0,0)) + 
  ggtitle('Overall Coverage Depth') +
  ylab('Count') +
  xlab('Depth of Coverage') +
  theme_classic()

pool_coverage_plot <- filtered_snps %>%
  #mutate(gt_DP = if_else(is.na(gt_DP), 0L, gt_DP)) %>%
  filter(!is.na(Indiv)) %>%
  ggplot(aes(x = gt_DP)) +
  geom_histogram() +
  facet_wrap(~Indiv) +
  scale_x_continuous(expand = c(0,0)) +
  scale_y_continuous(trans = log10_trans(),
                     breaks = trans_breaks("log10", function(x) 10^x),
                     labels = trans_format("log10", math_format(10^.x)),
                     expand = c(0,0))+
  ylab('log(Count)') +
  xlab('Depth of Coverage') +
  theme_classic()
coverage_plot <- grid.arrange(overall_coverage_plot, pool_coverage_plot, nrow = 2)
ggsave('Plots/Coverage_hist.png', coverage_plot, width = 10, height = 6.5)

overall_quality_plot <- filtered_snps %>%
  nest(Indiv:num_alt, .key = 'pools') %>%
  #mutate(QUAL = if_else(is.na(QUAL), 0, QUAL)) %>%
  ggplot(aes(x = QUAL)) +
  geom_histogram() +
  # annotate("rect", xmin = -Inf, xmax = MIN_QUAL, ymin = 0, ymax = Inf, 
  #          alpha = 0.5, fill = 'red') +
  scale_x_continuous(expand = c(0,0)) +
  scale_y_continuous(trans = log10_trans(),
                     breaks = trans_breaks("log10", function(x) 10^x),
                     labels = trans_format("log10", math_format(10^.x)),
                     expand = c(0,0)) +
  ggtitle('Overall PHRED Quality') +
  ylab('log(Count)') +
  xlab('PHRED Quality') +
  theme_classic()
ggsave('Plots/Quality_hist.png', overall_quality_plot, width = 10, height = 6.5)


restriction_sites <- as.character(reference_genome)[1,] %>% 
  tibble(base = .) %>%
  mutate(POS = 1:n()) %>%
  mutate(restriction_site = case_when(str_c(base, lag(base, 1), lag(base, 2), lag(base, 3), sep = '') == 'gatc' ~ 'Restriction',
                                      str_c(base, lag(base, 1), lag(base, 2), lag(base, 3), sep = '') == 'ctag' ~ 'Restriction',
                                      TRUE ~ '')) %>%
  filter(restriction_site == 'Restriction') %>%
  mutate(POS = POS + 2.5)


geom_point(data = restriction_sites, y = 0, color="red")


overall_depth_v_position <- filtered_snps %>%
  nest(Indiv:num_alt, .key = 'pools') %>%
  mutate(DP = if_else(is.na(DP), 0L, DP)) %>%
  mutate(TYPE = case_when(TYPE == 'mono' ~ 'Invariate',
                          TYPE == 'snp' ~ 'SNP',
                          TYPE == 'unsequenced' ~ "<=1x Coverage"),
         TYPE = factor(TYPE, levels = c('Invariate', 'SNP', '<=1x Coverage'))) %>%
  ggplot(aes(x = POS, y = DP, colour = TYPE)) +
  geom_point(size = 1, show.legend = FALSE) +
  geom_point(data = restriction_sites, y = -Inf, color="black", shape = '|', size = 4) +
  scale_x_continuous(limits = c(1, length(reference_genome)), expand = c(0,0)) +
  #scale_y_continuous(expand = c(0,0)) +
  # annotate("rect", xmin = -Inf, xmax = Inf, ymin = -Inf, ymax = MIN_DP, 
  #          alpha = 0.5, fill = 'red') +
  # ggtitle('Read Depth vs. Mitochondrial Position') +
  xlab('Base Position') +
  ylab('Depth of Coverage') +
  theme_minimal() +
  theme(panel.grid = element_blank(),
        panel.border = element_rect(colour = 'black', fill = 'transparent'),
        legend.position = 'bottom',
        legend.direction = 'horizontal',
        axis.text = element_text(colour = 'black', size = 10),
        axis.title = element_text(colour = 'black', size = 12))
  

pool_depth_v_position <- filtered_snps %>%
  mutate(pool_type = factor(pool_type)) %>%
  filter(!is.na(Indiv)) %>%
  mutate(pool_type = case_when(pool_type == 'mono' ~ 'Invariate',
                               pool_type == 'snp' ~ 'SNP',
                               pool_type == 'unsequenced' ~ "<=1x Coverage"),
         pool_type = factor(pool_type, levels = c('Invariate', 'SNP', '<=1x Coverage'))) %>%
  ggplot(aes(x = POS, y = gt_DP, colour = pool_type)) +
  geom_point(size = 0.2) +
  facet_wrap(~Indiv) +
  scale_x_continuous(limits = c(1, length(reference_genome)), expand = c(0,0)) +
  scale_y_continuous(trans = log10_trans(),
                     breaks = trans_breaks("log10", function(x) 10^x),
                     labels = trans_format("log10", math_format(10^.x))) +
  scale_color_discrete(drop = FALSE) +
  ylab('log(Depth of Coverage)') +
  xlab('Base Position') +
  theme_classic() +
  theme(legend.title = element_blank(),
        legend.position = 'bottom') +
  guides(colour = guide_legend(override.aes = list(size=2)))

depth_v_position <- grid.arrange(overall_depth_v_position, pool_depth_v_position, nrow = 2)
ggsave('Plots/Depth_v_position.png', depth_v_position, width = 10, height = 6.5)

a<-1;b<-1
filtered_snps %>%
  nest(Indiv:num_alt, .key = 'pools') %>%
  group_by(TYPE) %>%
  summarise(n = n(), other = length(reference_genome) - n) %>%
  mutate(report_prop = n/(other+n),
         prop=(n+a)/(other+n+a+b),
         lwr.95=qbeta(0.025,n+a,other+b),
         upr.95=qbeta(0.975,n+a,other+b)) %>%
  ungroup %>%
  mutate(TYPE = case_when(TYPE == 'mono' ~ 'Invariate',
                          TYPE == 'snp' ~ 'SNP',
                          TYPE == 'unsequenced' ~ "<=1x Coverage"),
         TYPE = factor(TYPE, levels = c('Invariate', 'SNP', '<=1x Coverage'))) %>%
  
  ggplot(aes(x = TYPE, y = prop, ymin = lwr.95, ymax = upr.95, colour = TYPE, fill = TYPE)) +
  geom_linerange() +
  geom_col() +
  scale_fill_manual(guide=FALSE, values = c('Invariate' = "#f8766d", 'SNP' = "#00ba38", '<=1x Coverage' = "#619cff")) +
  scale_colour_manual(guide=FALSE, values = c('Invariate' = "#f8766d", 'SNP' = "#00ba38", '<=1x Coverage' = "#619cff")) +
  ylab('Proportion of bases') +
  theme_classic() +
  theme(axis.title.x = element_blank(),
        axis.text = element_text(colour = 'black'))
ggsave('Plots/Base_type_inset.png', width = 4, height = 4)

filtered_snps %>%
  nest(Indiv:num_alt, .key = 'pools') %>%
  filter(TYPE != 'unsequenced') %>%
  mutate(TYPE = case_when(TYPE == 'mono' ~ 'Invariate',
                          TYPE == 'snp' ~ 'SNP',
                          TYPE == 'unsequenced' ~ "<=1x Coverage"),
         TYPE = factor(TYPE, levels = c('Invariate', 'SNP', '<=1x Coverage'))) %>%
  #mutate(DP = log10(DP)) %>%
  
  ggplot(aes(x = TYPE, y = DP, colour = TYPE, fill = TYPE)) +
  geom_boxplot(alpha = 0.2) +
  scale_y_continuous(trans = log10_trans(),
                     breaks = trans_breaks("log10", function(x) 10^x),
                     labels = trans_format("log10", math_format(10^.x)),
                     position = 'right') +
  scale_fill_manual(guide=FALSE, values = c('Invariate' = "#f8766d", 'SNP' = "#00ba38", '<=1x Coverage' = "#619cff")) +
  scale_colour_manual(guide=FALSE, values = c('Invariate' = "#f8766d", 'SNP' = "#00ba38", '<=1x Coverage' = "#619cff")) +
  ylab('log(Depth of Coverage)') +
  theme_classic() +
  theme(axis.title.x = element_blank(),
        axis.text = element_text(colour = 'black'))
ggsave("Plots/Type_coverage.png", width = 2, height = 6.5)

#### Summarize overall/pools ####
filtered_snps %>%
  nest(Indiv:num_alt, .key = 'pools') %>%
  group_by(TYPE) %>%
  summarise(n = n(), mean_dp = mean(DP), median_dp = median(DP), 
            sd_dp = sd(DP), se_dp = sd_dp/sqrt(n),
            mad_dp = mad(DP))

filtered_snps %>%
  group_by(Indiv, pool_type) %>%
  summarise(n = n())

filtered_snps %>%
  nest(Indiv:num_alt, .key = 'pools') %>%
  filter(gene_types == 'non-coding') %>%
  group_by(gene) %>%
  mutate(median_dp = median(DP, na.rm = TRUE)) %>%
  group_by(TYPE, gene, gene_types) %>%
  summarise(n = n(), median_dp = unique(median_dp)) %>%
  ungroup %>%
  spread(TYPE, n, fill = 0) %>%
  dplyr::select(gene_types, everything()) %>%
  mutate(percent_sequenced = 1 - (unsequenced/(mono + snp + unsequenced))) %T>%
  write_csv('Plots/Table_X_Gene_bases.csv')

filtered_snps %>%
  nest(Indiv:num_alt, .key = 'pools') %>%
  group_by(gene_types, gene) %>%
  summarise(median_depth = median(DP, na.rm = TRUE),
            numb_mono = sum(TYPE == 'mono'),
            numb_snp = sum(TYPE == 'snp'),
            numb_unseq = sum(TYPE == 'unsequenced')) %>%
  ungroup %>%
  mutate(prop_seq = 1 - (numb_unseq / (numb_unseq + numb_snp + numb_mono)),
         prop_snp = numb_snp / (numb_snp + numb_mono)) %>%
  mutate_at(vars(prop_seq, prop_snp), ~format(round(100 * ., 1), nsmall = 1)) %>%
  mutate(gene_types = case_when(gene_types == 'gene' ~ 'Gene',
                                gene_types == 'non-coding' ~ 'Non-Coding',
                                TRUE ~ gene_types)) %>%
  mutate(gene = case_when(gene_types == 'Non-Coding' ~ str_to_title(gene),
                          gene_types == 'rRNA' ~ str_to_title(gene),
                          TRUE ~ gene)) %>%
  mutate(gene = str_replace(gene, 'Rna', 'RNA'),
         gene = str_remove(gene, 'Ribosomal RNA'),
         gene = str_trim(gene)) %>%
  mutate(gene_types = fct_relevel(gene_types, 'Non-Coding', after = 0L)) %>%
  mutate(gene = case_when(gene == 'Major Noncoding Region' ~ 'Control Region',
                          gene == 'Non-Coding' ~ 'Other Non-Coding',
                          TRUE ~ gene)) %>%
  arrange(gene_types) %>%
  rename('Feature Type' = 'gene_types',
         'Feature' = 'gene',
         'Median Coverage' = 'median_depth',
         'Number of Invariant Bases' = numb_mono,
         'Number of SNPs' = numb_snp,
         'Number of Unsequenced Bases' = numb_unseq,
         'Percentage of Feature Sequenced' = prop_seq,
         'SNP Percent' = prop_snp) %>%
  write_csv('summary_output.csv')


#### Call overall concensus ####
concensus_seq <- filtered_snps %>%
  #dplyr::select(POS, REF, ALT, DP, QUAL, Indiv, alleles, number_individuals, num_alleles, TYPE) %>%
  #group_by(POS) %>%
  #filter(TYPE == 'snp') %>%
  #filter(POS == 4286) %>%
  group_by(POS, REF, ALT, DP, QUAL, TYPE) %>%
  summarise(total_inds = sum(number_individuals, na.rm = TRUE), 
            num_ref = sum(num_ref, na.rm = TRUE), 
            num_alt = sum(num_alt, na.rm = TRUE),
            prop_ref = num_ref/total_inds, prop_alt = num_alt/total_inds) %>%
  
  
  #filter((prop_ref > 0.3 & prop_ref < 0.6) | (prop_alt > 0.3 & prop_alt < 0.6)) %>%
  
  mutate(concensus = case_when(TYPE == 'unsequenced' ~ "N",
                               is.na(ALT) ~ REF,
                               prop_ref > 0.5 & prop_ref > 2 * prop_alt ~ REF,
                               prop_alt > 0.5 & prop_alt > 2 * prop_ref ~ ALT,
                               (prop_alt > 0.5 & prop_alt <= 2 * prop_ref) | (prop_ref > 0.5 & prop_ref <= 2 * prop_alt) ~ str_c(REF, ALT, sep = ''),
                               TRUE ~ 'error')) %>%
  rowwise() %>%
  mutate(concensus = iupac_codes$letter[str_which(iupac_codes$bases, str_c("^",concensus,"$", sep = ''))]) %$%
  str_c(concensus, collapse = '') %>%
  #str_replace_all("N", "-") %>%
  str_to_lower() %>%
  str_split("") %>%
  as.DNAbin() %>%
  set_names('Gulf of Mexico Crassostrea virginica mitochondrion') %T>%
  write.dna("concensus_seq.fasta", format = 'fasta')

concensus_seq %>%
  as.character() %>%
  table %T>%
  print %>%
  divide_by(length(concensus_seq[[1]])) %>%
  multiply_by(100)


concensus_seq %>%  
  as.character() %>%
  table %>%
  enframe %>%
  mutate(value = as.integer(value)) %>%
  filter(name == 'a' | name == 'c' | name == 'g' | name == 't') %$%
  chisq.test(value)


concensus_seq %>%  #Chargaff's second rule
  as.character() %>%
  table %>%
  enframe %>%
  mutate(value = as.integer(value)) %>%
  filter(name == 'a' | name == 'c' | name == 'g' | name == 't') %>%
  mutate(pairing = if_else(name == 'a' | name == 't', 'at', 'gc')) %>%
  nest(-pairing) %>%
  mutate(test = map(data, ~chisq.test(.x$value))) %>%
  mutate(test = map(test, ~broom::glance(.x))) %>%
  unnest(test) %T>%
  print %$%
  statistic

concensus_seq %>% 
  as.character() %>%
  table %>%
  enframe %>%
  mutate(value = as.integer(value)) %>%
  filter(name == 'a' | name == 'c' | name == 'g' | name == 't') %>%
  mutate(type = if_else(name == 'a' | name == 't', 'at', 'gc')) %>%
  group_by(type) %>%
  summarise(value = sum(value)) %$%
  chisq.test(value)

a<-1;b<-1
concensus_seq %>% #Does our proportion of ATs differ from the reference genome?
  as.character() %>%
  table %>%
  enframe %>%
  mutate(value = as.integer(value)) %>%
  filter(name == 'a' | name == 'c' | name == 'g' | name == 't') %>%
  mutate(type = if_else(name == 'a' | name == 't', 'at', 'gc')) %>%
  group_by(type) %>%
  summarise(value = sum(value)) %>%
  spread(type, value) %>%
  mutate(report_prop = at/(gc+at),
         prop=(at+a)/(gc+at+a+b),
         lwr.95=qbeta(0.025,at+a,gc+b),
         upr.95=qbeta(0.975,at+a,gc+b))

Sprop(m = 10327, n = 10327 + 6606, N = 10327 + 6606 + 311, level = 0.95)

binom.test(x = 10327, n = 10327 + 6606, p = 0.611, alternative = "two.sided")

#### Plot Depth of Coverage vs position ####
concensus_tibble <- concensus_seq %>% #Does our proportion of ATs differ from the reference genome?
  as.character() %>%
  pluck(1) %>%
  tibble(base = .) %>%
  mutate(POS = 1:n()) %>%
  mutate(base = str_to_upper(base)) %>%
  mutate(base = factor(base, levels = c('A', 'T', 'G', 'C', 'K', 'Y', 'N')))


filtered_snps %>%
  nest(Indiv:num_alt, .key = 'pools') %>%
  mutate(DP = if_else(is.na(DP), 0L, DP)) %>%
  ggplot(aes(x = POS, y = DP)) +
  geom_vline(data = restriction_sites, aes(xintercept = POS), color="grey50", size = 0.1) +
  geom_point(size = 0.2, show.legend = FALSE) +
  
  geom_point(data = concensus_tibble, aes(color = base), y = -Inf, shape = '|', size = 4) +
  
  scale_x_continuous(labels = scales::comma_format(), 
                     limits = c(1, length(reference_genome)), expand = expansion(mult = 0.001)) +
  scale_y_continuous(labels = scales::comma_format(accuracy = 1), 
                     breaks = c(0, 10, 50, 100, 250, 500, 1000, 2000, 3000),
                     trans = scales::pseudo_log_trans(base = 10)) +
  labs(x = 'Nucleotide Position on Mitochondria',
       y = 'Depth of Coverage',
       colour = 'Concensus Base') +
  guides(colour = guide_legend(title.position = 'top', direction = 'horizontal', 
                               label.position = 'bottom', nrow = 1,
                               override.aes = list(size = 6, shape = 'circle'))) +
  theme_minimal() +
  theme(panel.grid = element_blank(),
        panel.border = element_rect(colour = 'black', fill = 'transparent'),
        legend.position = 'bottom',
        axis.text = element_text(colour = 'black', size = 14),
        axis.title = element_text(colour = 'black', size = 16),
        legend.text = element_text(colour = 'black', size = 14),
        legend.title = element_text(colour = 'black', size = 16))
ggsave('../Manuscript/Figures/Figure 2.png', width = 6.5, height = 5.5)

#### Phylogeny ####
# Download sequences
#https://vbaliga.github.io/download-genbank-dna-protein-sequences-in-R/
oyster_genomes <- entrez_search(db = "nucleotide",
                                term = 'crassostrea mitochondrion complete',
                                retmax=9999) %$%
  read.GenBank(ids, species.names = TRUE)

names_gen <- tibble(species = attr(oyster_genomes, "species"),
                    accs = names(oyster_genomes)) %>%
  mutate(order = 1:n())
names(oyster_genomes) <- attr(oyster_genomes, "species")


outgroup <- entrez_search(db = "nucleotide",
                          term = 'ostrea mitochondrion complete',
                          retmax=9999) %$%
  read.GenBank(ids, species.names = TRUE)

names_gen2 <- tibble(species = attr(outgroup, "species"),
                     accs = names(outgroup)) %>%
  mutate(order = 1:n() + max(names_gen$order))
names(outgroup) <- attr(outgroup, "species")

all_genomes <- c(as.list(concensus_seq), oyster_genomes, outgroup)

# Subset to only 1 genome per species
full_data <- bind_rows(names_gen, names_gen2) %>%
  mutate(accession = entrez_summary(db = 'nucleotide', id = accs) %>% 
           map_chr(~.x$caption)) %>%
  mutate(keep = case_when(str_detect(species, 'sp') ~ FALSE,
                          str_detect(accession, '^NC_') ~ FALSE,
                          TRUE ~ TRUE))

genome_filter <- full_data %>%
  filter(keep) %>%
  group_by(species) %>%
  sample_n(1) %>%
  ungroup %>%
  full_join(select(full_data, -keep), by = c('species', 'accs', 'order', 'accession')) %>%
  arrange(order) %>%
  replace_na(list(keep = FALSE)) %>%
  mutate(species = str_replace(species, '_', ' ') %>% str_c('<i>', ., '</i>')) %>%
  add_row(species = '<i>Crassostrea virginica</i> concensus', order = 0, keep = TRUE, accession = 'this study',
          .before = -1)


all_genomes[genome_filter$keep] %>% names

# genome_filter <- genome_filter %>%
#   mutate(keep = case_when(str_detect(species, 'sp') ~ FALSE,
#                           str_detect(accession, '^NC_') ~ FALSE,
#                           TRUE ~ TRUE))

# Align sequences 
aligned <- all_genomes[genome_filter$keep] %>%
  as.character %>% 
  lapply(.,paste0,collapse="") %>% 
  unlist %>% 
  DNAStringSet %>%
  msa(type = 'DNA', verbose = TRUE, order = 'input')  

aligned_save <- aligned
#Trim to core

aligned <- aligned_save %>% 
  msaConvert(type = 'phangorn::phyDat') %>%
  as.DNAbin() %>%
  trimEnds(min.n.seq = 40) %T>%
  print %>%
  as.phyDat()

names(aligned) <- genome_filter %>%
  filter(keep) %>%
  mutate(species = str_remove(species, ' concensus'),
         species = str_remove_all(species, '<i>|</i>')) %>%
  mutate(name = str_c("italic('", species, "')~'(", accession, ")'")) %>%
  pull(name)

#Figure out mutation model
mt <- modelTest(aligned, multicore = Sys.info()['sysname'] != 'Windows') %>%
  as_tibble %>%
  arrange(BIC) %T>%
  print

mt %>%
  arrange(AIC)

dna_dist <- dist.ml(aligned, model="JC69")

#Basic tree
oyster_nj <- nj(dna_dist)

#ML tree
oyster_ml <- pml(oyster_nj, aligned, k = 4) %>%
  optim.pml(., model = "GTR", optGamma = TRUE, optInv = TRUE, rearrangement = "stochastic")

oyster_bs <- bootstrap.pml(oyster_ml, bs = 1000, optNni = TRUE, 
                           multicore = Sys.info()['sysname'] != 'Windows', 
                           mc.cores = detectCores(),
                           control = pml.control(trace = 0))
pdf('basic_tree.pdf', height = 7, width = 7)
tree_dat <- plotBS(midpoint(oyster_ml$tree), oyster_bs, p = 0, type="phylogram")
dev.off()

write.tree(midpoint(oyster_ml$tree), file="ml_example.tre")
write.tree(oyster_bs, file="bootstrap_example.tre")

#Pretty Tree plot
base_layout <- ggtree(midpoint(oyster_ml$tree), layout = 'rectangular', branch.length = 'none')

bs_support <- base_layout$data
bs_support <- bs_support[!bs_support$isTip,]
bs_support$label <- tree_dat$node.label
bs_support <- bs_support[bs_support$label > 60,]
bs_support$label[1] <- NA

nice_tree <- base_layout +
  geom_tiplab(parse = TRUE) +
  geom_label(data = bs_support, aes(label = label), parse = TRUE) +
  scale_x_continuous(limits = c(0, 15))
ggsave('good_tree.svg', plot = nice_tree, height = 11, width = 6)
ggsave('good_tree.png', plot = nice_tree, height = 11, width = 6)


#### Genetic distance between reference and Gulf of Mexico ####
#Choose best mutation model
reference_genome %>% 
  as.list %>%
  c(concensus_seq) %>%
  set_names(c('reference', 'gulf')) %>%
  dist.dna(model = 'K80', variance = TRUE) %>%
  tibble(distance = ., variance = attr(., 'variance'))

#### call per pool concensus sequences and make haplotype network ####
pool_concensus_seq <- filtered_snps %>%
  #dplyr::select(POS, REF, ALT, DP, QUAL, Indiv, alleles, number_individuals, num_alleles, TYPE) %>%
  #group_by(POS) %>%
  #filter(TYPE == 'snp') %>%
  #filter(POS == 4286) %>%
  group_by(POS, REF, ALT, DP, QUAL, TYPE, Indiv) %>%
  summarise(total_inds = sum(number_individuals, na.rm = TRUE), 
            num_ref = sum(num_ref, na.rm = TRUE), 
            num_alt = sum(num_alt, na.rm = TRUE),
            prop_ref = num_ref/total_inds, prop_alt = num_alt/total_inds) %>%
  ungroup %>%
  mutate(TYPE = if_else(total_inds == 0,'unsequenced', TYPE)) %>%
  # mutate(concensus = case_when(TYPE == 'unsequenced' ~ "N",
  #                              is.na(ALT) ~ REF,
  #                              prop_ref > 0.5 & prop_ref > 2 * prop_alt ~ REF,
  #                              prop_alt > 0.5 & prop_alt > 2 * prop_ref ~ ALT,
  #                              (prop_alt >= 0.5 & prop_alt <= 2 * prop_ref) | (prop_ref >= 0.5 & prop_ref <= 2 * prop_alt) ~ str_c(REF, ALT, sep = ''),
  #                              TRUE ~ 'error')) %>%
  
  mutate(concensus = case_when(TYPE == 'unsequenced' ~ "N",
                               is.na(ALT) ~ REF,
                               prop_ref > 0.5 ~ REF,
                               prop_alt > 0.5 ~ ALT,
                               prop_alt == 0.5 & prop_ref == 0.5 ~ str_c(REF, ALT, sep = ''),
                               TRUE ~ 'error')) %>%
  rowwise %>%
  mutate(concensus = iupac_codes$letter[str_which(iupac_codes$bases, str_c("^",concensus,"$", sep = ''))]) %>%
  dplyr::select(Indiv, POS, concensus) %>%
  complete(Indiv, POS) %>%
  filter(!is.na(Indiv)) %>%
  mutate(concensus = if_else(is.na(concensus), "N", concensus)) %>%
  group_by(Indiv) %>%
  arrange(Indiv, POS) %>%
  summarise(concensus = str_c(concensus, collapse = '')) %>%
  mutate(concensus = str_to_lower(concensus)) %$%
  str_to_lower(concensus) %>%
  str_split("") %>%
  as.DNAbin() %>%
  set_names(pool_data$sample_id)

pool_concensus_seq %>%
  dist.dna(model = 'K80', variance = TRUE) %>%
  tibble(distance = ., variance = attr(., 'variance')) %>%
  summarise(mean(distance))

c(pool_concensus_seq, reference_genome %>% as.list %>% set_names('reference')) %>%
  set_names(str_remove_all(names(.), '-')) %>%
  write.nexus.data('pool_concensus_majority_rules.nex')

#### Analysis of Number of SNPs present in each gene coding region ####
## By gene - probably worse
gene_chisq <- filtered_snps %>%
  nest(Indiv:num_alt, .key = 'pools') %>%
  filter(TYPE != 'unsequenced') %>%
  mutate(gene = if_else(str_detect(gene, 'tRNA'), 'tRNA', gene)) %>%
  tabyl(gene, TYPE) %>%
  chisq.test() %T>%
  print


filtered_snps %>%
  nest(Indiv:num_alt, .key = 'pools') %>%
  filter(gene != 'non-coding') %>%
  group_by(gene, gene_types) %>%
  summarise(start = min(POS),
            end = max(POS),
            median_pos = median(POS),
            median_position = median(POS), 
            proportion_snps = sum(TYPE == 'snp')/n()) %>% #add in nucleotide diversity
  #arrange(start) %>% View
  
  ggplot(aes(xmin = start, xmax = end, ymax = proportion_snps, fill = gene_types, colour = gene_types)) + 
  geom_rect(ymin = 0, col='black') + 
  geom_text(aes(label = gene, x = median_pos, y = proportion_snps), 
            hjust = 1.25, colour = 'black',
            angle = 90, check_overlap = TRUE) +
  scale_y_continuous(labels = scales::percent_format(), expand = expansion(0, 0)) +
  labs(fill = NULL,
       x = "Nucleotide Position on Mitochondria",
       y = 'Percent loci with a SNP') +
  theme_minimal() +
  theme(panel.grid = element_blank(),
        panel.border = element_rect(colour = 'black', fill = 'transparent'),
        legend.position = 'bottom',
        legend.direction = 'horizontal',
        axis.text = element_text(colour = 'black', size = 12),
        axis.title = element_text(colour = 'black', size = 14))

## By gene type - probably better
gene_type_chisq <- filtered_snps %>%
  nest(Indiv:num_alt, .key = 'pools') %>%
  #filter(TYPE != 'unsequenced') %>%
  tabyl(gene_types, TYPE) %>%
  chisq.test() %T>%
  print

a<-1;b<-1
get_prop <- function(m, n, N){
  tmp <- Sprop(m = m, n = n, N = N, level = 0.95)
  
  tibble(prop = tmp$p, lwr = tmp$ci$exact[1], upr = tmp$ci$exact[2])
}


gene_type_plot <- filtered_snps %>%
  nest(Indiv:num_alt, .key = 'pools') %>%
  # filter(TYPE != 'unsequenced') %>%
  mutate(gene_types2 = case_when(gene_types == "non-coding" & gene == "major noncoding region" ~ 'control region',
                                 gene_types == "non-coding" & gene != "major noncoding region" ~ "non-coding",
                                 TRUE ~ gene_types)) %>%
  group_by(gene_types2) %>%
  summarise(snps = sum(TYPE == 'snp'), mono = sum(TYPE == 'mono'), unsequenced = sum(TYPE == 'unsequenced')) %>%  
  # mutate(report_prop = snps/(mono+snps),
  #        prop=(snps+a)/(mono+snps+a+b),
  #        lwr.95=qbeta(0.025,snps+a,mono+b),
  #        lwr.50=qbeta(0.25,snps+a,mono+b),
  #        upr.50=qbeta(0.75,snps+a,mono+b),
  #        upr.95=qbeta(0.975,snps+a,mono+b)) %>%
  rowwise %>%
  mutate(tmp = list(get_prop(m = snps, n = snps + mono, N = snps + mono + unsequenced))) %>%
  unnest(tmp) %T>%
  print %>%
  #arrange(start) %>% View
  mutate(gene_types2 = case_when(str_detect(gene_types2, 'RNA') ~ gene_types2,
                                 TRUE ~ str_to_sentence(gene_types2))) %>%
  mutate(gene_types2 = case_when(gene_types2 == 'Non-coding' ~ 'NC',
                                 gene_types2 == 'Control region' ~ 'CR',
                                 gene_types2 == 'Gene' ~ 'GR',
                                 TRUE ~ gene_types2)) %>%
  
  ggplot(aes(x = gene_types2, y = prop)) + 
  # geom_linerange(aes(ymin = lwr.95, ymax = upr.95), lty = 2) +
  # geom_linerange(aes(ymin = lwr.50, ymax = upr.50), lty = 1) +
  geom_errorbar(aes(ymin = lwr, ymax = upr), lty = 1, width = 0.1) +
  geom_point() +
  coord_cartesian(ylim = c(0, 0.1)) +
  scale_y_continuous(labels = scales::percent_format(accuracy = 0.1)) +
  scale_x_discrete(guide=guide_axis(n.dodge=1)) +
  xlab('Region') +
  # ylab("% of Positions with SNPs") +
  ylab(NULL) +
  labs(tag = "B") +
  theme_minimal() +
  theme(panel.grid = element_blank(),
        panel.border = element_rect(colour = 'black', fill = 'transparent'),
        legend.position = 'bottom',
        legend.direction = 'horizontal',
        axis.text = element_text(colour = 'black', size = 14),
        axis.title = element_text(colour = 'black', size = 16),
        plot.tag = element_text(colour = 'black', size = 18))

#### Analysis of Number of SNPs present in each codon position ####
codon_chisq <- filtered_snps %>%
  nest(Indiv:num_alt, .key = 'pools') %>%
  #filter(TYPE != 'unsequenced') %>%
  tabyl(codon_simplistic, TYPE) %>%
  chisq.test() %T>%
  print

codon_data <- filtered_snps %>%
  nest(Indiv:num_alt, .key = 'pools') %>%
  group_by(codon_simplistic) %>%
  summarise(snps = sum(TYPE == 'snp'), mono = sum(TYPE == 'mono'),
            unsequenced = sum(TYPE == 'unsequenced')) %>% 
  # mutate(report_prop = snps/(mono+snps),
  #        prop=(snps+a)/(mono+snps+a+b),
  #        lwr.95=qbeta(0.025,snps+a,mono+b),
  #        lwr.50=qbeta(0.25,snps+a,mono+b),
  #        upr.50=qbeta(0.75,snps+a,mono+b),
  #        upr.95=qbeta(0.975,snps+a,mono+b)) 
  rowwise %>%
  mutate(tmp = list(get_prop(m = snps, n = snps + mono, N = snps + mono + unsequenced))) %>%
  unnest(tmp) %T>%
  print 


codon_plot <- codon_data %>%
  ggplot(aes(x = codon_simplistic, y = prop)) + 
  # geom_linerange(aes(ymin = lwr.95, ymax = upr.95), lty = 2) +
  # geom_linerange(aes(ymin = lwr.50, ymax = upr.50), lty = 1) +
  geom_errorbar(aes(ymin = lwr, ymax = upr), lty = 1, width = 0.1) +
  geom_point() +
  xlab('Codon position') +
  ylab("% of Positions with SNPs") +
  coord_cartesian(ylim = c(0, 0.1)) +
  scale_y_continuous(labels = scales::percent_format(accuracy = 0.1)) +
  labs(tag = "A") +
  theme_minimal() +
  theme(panel.grid = element_blank(),
        panel.border = element_rect(colour = 'black', fill = 'transparent'),
        legend.position = 'bottom',
        legend.direction = 'horizontal',
        axis.text = element_text(colour = 'black', size = 14),
        axis.title = element_text(colour = 'black', size = 16),
        plot.tag = element_text(colour = 'black', size = 18)
        )
figure_snp_prop <- grid.arrange(codon_plot,gene_type_plot, nrow = 1)
ggsave("Figure 3.png", figure_snp_prop, height = 5, width = 6.5, scale = 1.5)

#### Descriptive stats individual genes ####
gene_location_snps <- filtered_snps %>%
  nest(Indiv:num_alt, .key = 'pools') %>%
  group_by(gene_types, gene) %>%
  summarise(n_snps = sum(TYPE == 'snp'), n_mono = sum(TYPE == 'mono'), 
            n_unsequenced = sum(TYPE == 'unsequenced'), min_pos = min(POS), max_pos = max(POS)) %>%
  mutate(pct_snps = n_snps/(n_mono + n_unsequenced)) %>%
  rowwise %>%
  mutate(median_pos = median(c(min_pos, max_pos))) %>%
  ungroup %>%
  mutate(gene_types = case_when(gene_types == 'gene' ~ 'Gene',
                                gene_types == 'non-coding' ~ 'Non-Coding',
                                TRUE ~ gene_types)) %>%
  mutate(gene = str_remove(gene, 'tRNA-'),
         gene = str_remove(gene, 'ribosomal RNA( )?'),
         # gene = str_remove(gene, '^non-coding$'),
         gene = str_replace(gene, '^COX', 'CO'),
         gene = str_replace(gene, '^large ', 'large\n'),
         gene = str_replace(gene, '^small ', 'small\n'),
         gene = str_trim(gene)) 


gene_intermediate <- gene_location_snps %>%
  filter(gene != 'non-coding') %>%
  select(gene_types, gene, min_pos, median_pos, max_pos, pct_snps) %>%
  arrange(min_pos) 

non_coding_fill <- gene_intermediate %>%
  mutate(blank_fill = lead(min_pos, 1, default = max(max_pos) + 1) - max_pos - 1) %>%
  filter(blank_fill > 0) %>%
  mutate(gene_types = 'Non-Coding',
         pct_snps = gene_location_snps$pct_snps[gene_location_snps$gene == 'non-coding'],
         gene = 'non-coding') %>%
  mutate(min_pos = max_pos + 1,
         max_pos = min_pos + blank_fill - 1,
         median_pos = median(c_across(c(min_pos, max_pos)))) %>%
  select(-blank_fill)

linear_genome <- gene_intermediate %>%
  bind_rows(non_coding_fill) %>%
  arrange(min_pos) %>%
  # filter(max_pos <= 3577) %>%
  
  mutate(gene = case_when(gene_types == 'tRNA' ~ NA_character_,
                          gene == 'non-coding' ~ NA_character_,
                          gene_types == 'rRNA' ~ str_to_title(gene),
                          gene == 'major noncoding region' ~ 'Major\nNon-Coding\nRegion',
                          TRUE ~ gene)) %>%
  mutate(gene = str_replace_all(gene, '\\n', ' '),
         gene = if_else(str_detect(gene, 'Large'), NA_character_, gene),
         gene = str_replace(gene, 'Small Subunit', NA_character_)) %>%
  ggplot(aes(xmin = min_pos, xmax = max_pos, fill = gene_types, ymin = 0, ymax = pct_snps)) +
  geom_rect() +
  geom_text(aes(label = gene, x = median_pos, y = pct_snps), 
            hjust = 1.1, #vjust = 1,
            angle = 90, check_overlap = TRUE) +
  scale_y_continuous(labels = scales::percent_format(), expand = expansion(0, 0)) +
  scale_x_continuous(labels = scales::comma_format()) +
  coord_cartesian(ylim = c(0, 0.1)) +
  labs(tag = 'B',
       fill = NULL,
       x = "Nucleotide Position on Mitochondria",
       y = 'Percent loci with a SNP') +
  theme_minimal() +
  theme(panel.grid = element_blank(),
        panel.border = element_rect(colour = 'black', fill = 'transparent'),
        legend.position = 'bottom',
        legend.direction = 'horizontal',
        legend.text = element_text(colour = 'black', size = 14), 
        axis.text = element_text(colour = 'black', size = 14),
        axis.title = element_text(colour = 'black', size = 16),
        plot.tag = element_text(colour = 'black', size = 24))
ggsave("../Manuscript/Figures/Figure 4_linear.png", height = 6, width = 6)

gene_location_snps %>%
  filter(gene == 'COI')

#### Circular Fig 4 ####
library(ggforce)
circle_genome <- gene_intermediate %>%
  bind_rows(non_coding_fill) %>%
  arrange(min_pos) %>%
  # filter(max_pos <= 3577) %>%
  
  mutate(min_pos = min_pos/max(max_pos) * 2 * pi,
         median_pos = median_pos/max(max_pos) * 2 * pi,
         max_pos = max_pos/max(max_pos) * 2 * pi) %>%
  mutate(gene = case_when(gene_types == 'tRNA' ~ NA_character_,
                          gene == 'non-coding' ~ NA_character_,
                          # gene_types == 'rRNA' ~ str_to_title(gene),
                          gene == 'major noncoding region' ~ 'Major',
                          gene == 'ND4L' ~ 'ND\n4L',
                          gene == 'large\nsubunit 1' ~ NA_character_,
                          gene == 'large\nsubunit 2' ~ 'Large\nSubunit 2',
                          gene == 'small\nsubunit' ~ 'Small\nSubunit',
                          
                          TRUE ~ gene)) %>%
  
  ggplot(aes(start = min_pos, end = max_pos, fill = gene_types, colour = gene_types)) +
  geom_arc_bar(aes(x0 = 0, y0 = 0, r0 = 0.8, r = 1, alpha = pct_snps)) +
  geom_circle(aes(x0 = 0, y0 = 0, r = 1), fill = 'transparent', colour = 'black') +
  geom_circle(aes(x0 = 0, y0 = 0, r = 0.8), fill = 'transparent', colour = 'black') +
  geom_text(aes(label = gene, x = 0.9 * sin(median_pos), y = 0.9 * cos(median_pos)),
            colour = 'black', show.legend = FALSE, size = 3.5) +
  scale_alpha_continuous(range = c(0.25, 1), limits = c(0, 0.1), 
                         labels = scales::percent_format(accuracy = 0.1)) +
  guides(alpha = guide_legend(override.aes = list(fill = 'black'))) +
  labs(tag = 'A', 
       fill = 'Genomic Feature Type',
       colour = 'Genomic Feature Type',
       alpha = 'Percent SNP Loci') +
  coord_fixed() +
  theme_void() +
  theme(legend.position = c(0.5, 0.5),
        legend.text = element_text(colour = 'black', size = 14),
        legend.title = element_text(colour = 'black', size = 16),
        plot.tag = element_text(colour = 'black', size = 24))
ggsave("../Manuscript/Figures/Figure 4_circular.png", height = 6, width = 6)


genome_plots <- grid.arrange(circle_genome, linear_genome, nrow = 1)


#### Overath ####
overath_oysters <- read_excel('Oyster ND4 Haplotypes by location.xlsx', 
           col_names = c('haplotype_and_population', 'sequence')) %>%
  separate(haplotype_and_population, into = c('haplotype', 'bay_and_time'), sep = ' \\| ') %>%
  mutate(bay_and_time = str_remove_all(bay_and_time, 'population: '),
         bay_and_time = str_replace_all(bay_and_time, '_2', '-2')) %>%
  separate(bay_and_time, into = c('bay', 'year'), sep = '-') %>%
  mutate(year = as.integer(year), 
         bay = str_replace_all(bay, '_', ' ')) %>%
  filter(bay %in% c('Matagorda Bay', 'Copano Bay', 'San Antonio Bay'),
         year == 2007)

overath_oysters %>%
  group_by(bay) %>%
  summarise(n = n())


#### ND4 Nucleotide Diversity Comparison ####
sang_div <- overath_oysters %>%
  mutate(individual = row_number()) %>%
  mutate(sequence = str_split(sequence, '')) %>%
  unnest(sequence) %>%
  group_by(individual) %>%
  mutate(position = 1:n()) %>%
  
  #group_by(position, sequence) %>%
  group_by(position, sequence) %>%
  summarise(n = n()) %>%
  
  mutate(sequence = if_else(n==max(n), 'ref', 'alt')) %>%
  group_by(position, sequence) %>% #here to deal with MNPs
  summarise(n = sum(n)) %>%
  spread(sequence, n, fill = 0) %>%
  mutate(n = alt + ref,
         j = alt) %>%
  mutate(pi_ind = (2*j*(n-j))/(n*(n-1))) %>%#https://binhe.org/2011/12/29/calculate-nucleotide-diversity-per-base-pair-summation-method/ # sum ( 2j(n-j) / n(n-1) )
  ungroup %>%
  summarise(N = max(n), L = max(position),
            nuc_div = sum(pi_ind)/L) %>%
  mutate(nuc_div = nuc_div * (N/(N - 1)),
         var_nuc_div = ((N + 1) / (3*(N - 1) * L)) * nuc_div + (2 * (N^2 + N + 3) / (9 * N * (N - 1))) * nuc_div^2, #arlequin manual
         sd_nuc_div = sqrt(var_nuc_div)) %T>%
  print


nd4_rad_div <- filtered_snps %>%
  filter(gene == 'ND4') %>%
  group_by(POS, REF, ALT, DP, QUAL, TYPE, Indiv) %>%
  summarise(total_inds = sum(number_individuals, na.rm = TRUE), 
            num_ref = sum(num_ref, na.rm = TRUE), 
            num_alt = sum(num_alt, na.rm = TRUE),
            prop_ref = num_ref/total_inds, prop_alt = num_alt/total_inds) %>%
  ungroup %>%
  mutate(TYPE = if_else(total_inds == 0,'unsequenced', TYPE)) %>%
  
  filter(!is.na(Indiv)) %>%
  group_by(POS) %>%
  
  summarise(n = sum(total_inds), j = sum(num_alt)) %>% 
  
  mutate(pi_ind = (2*j*(n-j))/(n*(n-1))) %>%#https://binhe.org/2011/12/29/calculate-nucleotide-diversity-per-base-pair-summation-method/ # sum ( 2j(n-j) / n(n-1) )
  ungroup %>%
  summarise(N = max(n), L = max(POS) - min(POS),
            nuc_div = sum(pi_ind)/L) %>%
  mutate(nuc_div = nuc_div * (N/(N - 1)),
         var_nuc_div = ((N + 1) / (3*(N - 1) * L)) * nuc_div + (2 * (N^2 + N + 3) / (9 * N * (N - 1))) * nuc_div^2,
         sd_nuc_div = sqrt(var_nuc_div)) %T>%
  print

meta_rad_div <- filtered_snps %>%
  group_by(POS, REF, ALT, DP, QUAL, TYPE, Indiv) %>%
  summarise(total_inds = sum(number_individuals, na.rm = TRUE), 
            num_ref = sum(num_ref, na.rm = TRUE), 
            num_alt = sum(num_alt, na.rm = TRUE),
            prop_ref = num_ref/total_inds, prop_alt = num_alt/total_inds) %>%
  ungroup %>%
  mutate(TYPE = if_else(total_inds == 0,'unsequenced', TYPE)) %>%
  
  filter(!is.na(Indiv)) %>%
  group_by(POS) %>%
  
  summarise(n = sum(total_inds), j = sum(num_alt)) %>% 
  
  mutate(pi_ind = (2*j*(n-j))/(n*(n-1))) %>%#https://binhe.org/2011/12/29/calculate-nucleotide-diversity-per-base-pair-summation-method/ # sum ( 2j(n-j) / n(n-1) )
  ungroup %>%
  summarise(N = max(n), L = max(POS) - min(POS),
            nuc_div = sum(pi_ind)/L) %>%
  mutate(nuc_div = nuc_div * (N/(N - 1)),
         var_nuc_div = ((N + 1) / (3*(N - 1) * L)) * nuc_div + (2 * (N^2 + N + 3) / (9 * N * (N - 1))) * nuc_div^2,
         sd_nuc_div = sqrt(var_nuc_div)) %T>%
  print

#monte carlo simulation
library(truncnorm)
#Monte-Carlo test difference between rad & sanger
# rad_div$nuc_div <- 10*rad_div$nuc_div
obs_diff <- sang_div$nuc_div - nd4_rad_div$nuc_div

bind_rows(sang_div, nd4_rad_div) %>%
  mutate(type = c('sang', 'rad')) %>%
  group_by(type) %>%
  summarise(sim = rtruncnorm(999, nuc_div, sd_nuc_div, a = 0),
            .groups = 'keep') %>%
  mutate(iter = 1:n()) %>%
  ungroup %>%
  pivot_wider(names_from = 'type',
              values_from = 'sim') %>%
  mutate(diff = sang - rad) %>%
  pivot_longer(cols = c(rad, sang, diff)) %>%
  group_by(name) %>%
  summarise(mean = mean(value),
            lwr = quantile(value, 0.025),
            upr = quantile(value, 0.975),
            sd = sd(value))


bind_rows(sang_div, nd4_rad_div, meta_rad_div) %>%
  mutate(type = c('sang', 'rad_nd4', 'rad_meta')) %>%
  group_by(type) %>%
  summarise(sim = rtruncnorm(9999, nuc_div, sd_nuc_div, a = 0),
            .groups = 'keep') %>%
  mutate(iter = 1:n()) %>%
  pivot_wider(names_from = 'type',
              values_from = 'sim') %>%
  mutate(meta_v_nd4 = rad_meta - rad_nd4,
         nd4_v_sang = rad_nd4 - sang,
         meta_v_sang = rad_meta - sang) %>%
  summarise(p_meta_v_nd4 = sum(abs(meta_v_nd4) >= abs(meta_rad_div$nuc_div - nd4_rad_div$nuc_div)) + 1,
            p_nd4_v_sang = sum(abs(nd4_v_sang) >= abs(nd4_rad_div$nuc_div - sang_div$nuc_div)) + 1,
            p_meta_v_sang = sum(abs(meta_v_sang) >= abs(meta_rad_div$nuc_div - sang_div$nuc_div)) + 1, 
            n = n() + 1) %>%
  mutate(across(starts_with('p'), ~./n))

#### ND4 Fst ####
library(apex)
library(poppr)
overath_oyster_genind <- overath_oysters %$%
  sequence %>%
  str_to_lower %>%
  str_split('') %>%
  as.DNAbin() %>%
  list(nd4 = .) %>%
  new("multidna", .) %>%
  multidna2genind()

strata(overath_oyster_genind) <- overath_oysters
setPop(overath_oyster_genind) <- ~bay
(overath_amova <- poppr.amova(overath_oyster_genind, hier = ~bay, within = FALSE, clonecorrect = FALSE, method = 'pegas', nperm = 1000))
#(overath_amova_sig <- randtest(overath_amova, 999))

meta_nd4_genind <- filtered_snps %>%
  #nest(Indiv:num_alt, .key = 'pools') %>%
  filter(TYPE != 'unsequenced') %>%
  filter(gene == 'ND4') %>%
  dplyr::select(POS, REF, ALT, Indiv, number_individuals, num_ref, num_alt) %>%
  group_by(POS) %>%
  filter(!all(num_ref == number_individuals),
         !all(num_alt == number_individuals),
         !any(is.na(num_alt)),
         !any(is.na(num_ref))) %>%
  rename(pool = Indiv) %>%
  ungroup %>%
  mutate(bay = str_extract(pool, "SAN|MAT|COP")) %>%
  select(-REF:-ALT, -number_individuals) %>%
  rename(ref = num_ref, alt = num_alt) %>%
  gather(allele, number, -POS, -pool, -bay) %>%
  uncount(number) %>%
  mutate(allele = if_else(allele == 'ref', 1L, 2L)) %>%
  mutate(POS = str_c('L', POS)) %>%
  group_by(pool, bay, POS) %>%
  mutate(individual = 1:n()) %>%
  spread(POS, allele) %>%
  ungroup

meta_nd4_genind <- df2genind(select(meta_nd4_genind, starts_with('L')), sep = '/', ploidy = 1, 
                             pop = meta_nd4_genind$pool, 
                  strata = select(meta_nd4_genind, bay, pool), hierarchy = ~bay/pool) 
(meta_nd4_amova <- poppr.amova(meta_nd4_genind, ~bay/pool, within = FALSE, clonecorrect = FALSE, method = 'pegas', nperm = 1000))
#(meta_nd4_sig <- randtest(meta_nd4_amova, 999))

meta_total_genind <- filtered_snps %>%
  #nest(Indiv:num_alt, .key = 'pools') %>%
  filter(TYPE != 'unsequenced') %>%
  #filter(gene == 'ND4') %>%
  dplyr::select(POS, REF, ALT, Indiv, number_individuals, num_ref, num_alt) %>%
  group_by(POS) %>%
  filter(!all(num_ref == number_individuals),
         !all(num_alt == number_individuals),
         !any(is.na(num_alt)),
         !any(is.na(num_ref))) %>%
  rename(pool = Indiv) %>%
  ungroup %>%
  mutate(bay = str_extract(pool, "SAN|MAT|COP")) %>%
  select(-REF:-ALT, -number_individuals) %>%
  rename(ref = num_ref, alt = num_alt) %>%
  gather(allele, number, -POS, -pool, -bay) %>%
  filter(!is.na(number)) %>%
  uncount(number) %>%
  mutate(allele = if_else(allele == 'ref', 1L, 2L)) %>%
  mutate(POS = str_c('L', POS)) %>%
  group_by(pool, bay, POS) %>%
  mutate(individual = 1:n()) %>%
  spread(POS, allele) %>%
  ungroup

meta_total_genind <- df2genind(select(meta_total_genind, starts_with('L')), sep = '/', ploidy = 1, 
                               pop = meta_total_genind$pool, 
                             strata = select(meta_total_genind, bay, pool), hierarchy = ~bay/pool)

(meta_total_amova <- poppr.amova(meta_total_genind, ~bay/pool, within = FALSE, clonecorrect = FALSE, method = 'pegas', nperm = 1000))
