# Supplementary material for: Genetic diversity across the mitochondrial genome of eastern oysters (Crassostrea virginica) in the northern Gulf of Mexico
Source: PeerJ. 2021 Sep 28;9:e12205. doi: 10.7717/peerj.12205 (PMC8485835; doi:10.7717/peerj.12205)
Supplement: Supplemental Information 1 — Collection and pooling data is found in ”oyster_pooling.csv”. The unfiltered vcf file analyzed are found in ”oyster_unfiltered.vcf”. Sanger sequencing collection and sequence data are found in ”Oyster ND4 Haplotypes by location.xlsx”. Scripts to map ezRAD reads to the reference genome, filter poorly aligned reads, and perform vcf filtering and full analysis are found in bash and R scripts. [file peerj-09-12205-s001.zip › Code & Data/Oyster ND4 Haplotypes by location.xlsx]

## Sheet: Sheet1
CV103 | population: East_Matagorda_Bay_2007	AAGAGGAATTTCTTGGGAATCTCACAGCGCTTTTTTTTGTGTTGATATTTACAGGGCTAGGATAGTTACTTTAACTTTGTGAGTGTGTGGAATTAGCATTCTGGCTAGTAGTATGATACTAAGTCTACGTGGGTCTTTCAGCTCTTACTGAGTATTGGTCACGATTCTTTCATTCTTGCTAGTCCAATGTTTTATGGTTAACTCAATAGCAATGTTCTATGTTCTTTTTGAGAGAACTTTAGTGCCTATGGTGATTATTATTGCTATCTGGGGGCAGCAGCCGGAACGTATCCCAGCGATTCAGTATATCTCGGGGTATACAGTTGGCGCATCATTTCCCCTACTGCTTGTGATCGTTCATATAGAAGTAGATTTTGGGTCGAGATTTTTCTGGTTTCT…
CV106 | population: East_Matagorda_Bay_2007	AAGAGGAATTTCTTGGGAATCTCACAGCGCTTTTTTTTGTGTTGATATTTACAGGGCTAGGATAGTTACTTTAACTTTGTGAGTGTGTGGAATTAGCATTCTGGCTAGTAGTATGATACTAAGTCTACGGGGGTCTTTCAGCTCTTACTGAGTATTGGTCACGATTCTTTCATTCTTGCTAGTCCAATGTTTTATGGTTAACTCAATAGCAATGTTCTATGTTCTTTTTGAGAGAACTTTAGTGCCTATGGTGATTATTATTGCTATCTGGGGGCAGCAGCCGGAACGTATCCCAGCGATTCAGTATATCTCGGGGTATACAGTTGGCGCATCATTTCCCCTACTGCTTGTGATCGTTCATATAGAAGTAGATTTTGGGTCGAGATTTTTCTGGTTCCT…
CV107 | population: East_Matagorda_Bay_2007	AAGAGGAATTTCTTGGGAATCTCACAGCGCTTTTTTTTGTGTTGATATTTACAGGGCTAGGATAGTTACTTTAACTTTGTGAGTGTGTGGAATTAGCATTCTGGCTAGTAGTATGATACTAAGTCTACGGGGGTCTTTCAGCTCTTACTGAGTATTGGTCACGATTCTTTCATTCTTGCTAGTCCAATGTTTTATGGTTAACTCAATAGCAATGTTCTATGTTCTTTTTGAGAGAACTTTAGTGCCTATGGTGATTATTATTGCTATCTGGGGGCAGCAGCCGGAACGTATCCCAGCGATTCAGTATATCTCGGGGTATACAGTTGGCGCATCATTTCCCCTACTGCTTGTGATCGTTCATATAGAAGTAGATTTTGGGTCGAGATTTTTCTGGTTCCT…
CV108 | population: East_Matagorda_Bay_2007	AAGAGGAATTTCTTGGGAATCTCACAGCGCTTTTTTTTGTGTTGATATTTACAGGGCTAGGATAGTTACTTTAACTTTGTGAGTGTGTGGAATTAGCATTCTGGCTAGTAGTATGATACTAAGTCTACGGGGGTCTTTCAGCTCTTACTGAGTATTGGTCACGATTCTTTCATTCTTGCTAGTCCAATGTTTTATGGTTAACTCAATAGCAATGTTCTATGTTCTTTTTGAGAGAACTTTAGTGCCTATGGTGATTATTATTGCTATCTGGGGGCAGCAGCCGGAACGTATCCCAGCGATTCAGTATATCTCGGGGTATACAGTTGGCGCATCATTTCCCCTACTGCTTGTGATCGTTCATATAGAAGTAGATTTTGGGTCGAGATTTTTCTGGTTCCT…
CV109 | population: East_Matagorda_Bay_2007	AAGAGGAATTTCTTGGGAATCTCACAGCGCTTTTTTTTGTGTTGATATTTACAGGGCTAGGATAGTTACTTTAACTTTGTGAGTGTGTGGAATTAGCATTCTGGCTAGTAGTATGATGCTAAGTCTACGGGGGTCTTTCAGCTCTTACTGAGTATTGGTCACGATTCTTTCATTCTTGCTAGTCCAATGTTTTATGGTTAACTCAATAGCAATGTTCTATGTTCTTTTTGAGAGAACTTTAGTGCCTATGGTGATTATTATTGCTATCTGGGGGCAGCAGCCGGAACGTATCCCAGCGATTCAGTATATCTCGGGGTATACAGTTGGCGCATCATTCCCCCTACTGCTTGTGATCGTTCATATAGAAGTAGATTTTGGGTCGAGATTTTTCTGGTTTCT…
CV110 | population: East_Matagorda_Bay_2007	GAGAGGAATTTCTTGGGAATCTCACAGCGCTTTTTTTTGTGTTGATATTTACAGGGCTAGGATAGTTACTTTAACTTTGTGAGTGTGTGGAATTAGCATTCTGGCTAGTAGTATGATACTAAGTCTACGGGGGTCTTTCAGCTCTTACTGAGTATTGGTCACGATTCTTTCATTCTTGCTAGTCCAATGTTTTATGGTTAACTCAATAGCAATGTTCTATGTTCTTTTTGAGAGAACTTTGGTGCCTATGGTGATTATTATTGCTATCTGGGGGCAGCAGCCGGAACGTATCCCAGCGATTCAGTATATCTCGGGGTATACAGTTGGCGCATCATTTCCCCTACTGCTTGTGATCGTTCATATAGAAGTAGATTTTGGGTCGAGATTTTTCTGGTTCCT…
CV111 | population: East_Matagorda_Bay_2007	AAGAGGAATTTCTTGGGAATCTCACAGCGCTTTTTTTTGTGTTGATATTTACAGGGCTAGGATAGTTACTTTAACTTTGTGAGTGTGTGGAATTAGCATTCTGGCTAGTAGTATGATACTAAGTCTACGGGGGTCTTTCAGCTCTTACTGAGTATTGGTCACGATTCTTTCATTCTTGCTAGTCCAATGTTTTATGGTTAACTCAATAGCAATGTTCTATGTTCTTTTTGAGAGAACTTTAGTGCCTATGGTGATTATTATTGCTATCTGGGGGCAGCAGCCGGAACGTATCCCAGCGATTCAGTATATCTCGGGGTATACAGTTGGCGCATCATTCCCCCTACTGCTTGTGATCGTTCATATAGAAGTAGATTTTGGGTCGAGATTTTTCTGGTTCCT…
CV112 | population: East_Matagorda_Bay_2007	AAGAGGAATTTCTTGGGAATCTCACAGCGCTTTTTTTTGTGTTGATATTTACAGGGCTAGGATAGTTACTTTAACTTTGTGAGTGTGTGGAATTAGCATTCTGGCTAGTAGTATGATACTAAGTCTACGGGGGTCTTTCAGCTCTTACTGAGTATTGGTCACGATTCTTTCATTCTTGCTAGTCCAATGTTTTATGGTTAACTCAATAGCAATGTTCTATGTTCTTTTTGAGAGAACTTTAGTGCCTATGGTGATTATTATTGCTATCTGGGGGCAGCAGCCTGAACGTATCCCAGCGATTCAGTATATCTCGGGGTATACAGTTGGCGCATCATTTCCCCTACTGCTTGTGATCGTTCATATAGAAGTAGATTTTGGGTCGAGATTTTTCTGGTTCCT…
CV115 | population: East_Matagorda_Bay_2007	GAGAGGAATTTCTTGGGAATCTCACAGCGCTTTTTTTTGTGTTGATATTTACAGGGCTAGGATAGTTACTTTAACTTTGTGAGTGTGTGGAATTAGCATTCTGGCTAGTAGTATGATACTAAGTCTACGGGGGTCTTTCAGCTCTTACTGAGTATTGGTCACGATTCTTTCATTCTTGCTAGTCCAATGTTTTATGGTTAACTCAATAGCAATGTTCTATGTTCTTTTTGAGAGAACTTTAGTGCCTATGGTGATTATTATTGCTATCTGGGGGCAGCAGCCGGAACGTATCCCAGCGATTCAGTATATCTCGGGGTATACAGTTGGCGCATCATTTCCCCTACTGCTTGTGATCGTTCATATAGAAGTAGATTTTGGGTCGAGATTTTTCTGGTTCCT…
CV117 | population: East_Matagorda_Bay_2007	AAGAGGAATTTCTTGGGAATCTCACAGCGCTTTTTTTTGTGTTGATATTTACAGGGCTAGGATAGTTACTTTAACTTTGTGAGTGTGTGGAATTAGCATTCTGGCTAGTAGTATGATACTAAGTCTACGGGGGTCTTTCAGCTCTTACTGAGTATTGGTCACGATTCTTTCATTCTTGCTAGTCCAATGTTTTATGGTTAACTCAATAGCAATGTTTTATGTTCTTTTTGAGAGAACTTTAGTGCCTATGGTGATTATTATTGCTATCTGGGGGCAGCAGCCGGAACGTATCCCAGCGATTCAGTATATCTCGGGGTATACAGTCGGCGCATCATTTCCCCTACTGCTTGTGATCGTTCATATAGAAGTAGATTTTGGGTCGAGATTTTTCTGGTTCCT…
CV168 | population: East_Matagorda_Bay_2007	AAGGGGAATTTCTTGGGAATCTCACAGCGCTTTTTTTTGTGTTGATATTTACAGGGCTAGGATAGTTACTTTAACTTTGTGAGTGTGTGGAATTAGCATTCTGGCTAGTAGTATGATACTAAGTCTACGGGGGTCTTTCAGCTCTTACTGAGTATTGGTCACGATTCTTTCATTCTTGCTAGTCCAATGTTTTATGGTTAACTCAATAGCAATGTTCTATGTTCTTTTTGAGAGAACTTTAGTGCCTATGGTGATTATTATTGCTATCTGGGGGCAGCAGCCGGAACGTATCCCAGCGATTCAGTATATCTCGGGGTATACAGTTGGCGCATCATTTCCCCTACTGCTTGTGATCGTTCATATAGAAGTAGATTTTGGGTCGAGATTTTTCTGGTTCCT…
CV170 | population: East_Matagorda_Bay_2007	AAGAGGAATTTCTTGGGAATCTCACAGCGCTTTTTTTTGTGTTGATATTTACAGGGCTAGGATAGTTACTTTAACTTTGTGAGTGTGTGGAATTAGCATTCTGGCTAGTAGTATGATACTAAGTCTACGGGGGTCTTTCAGCTCTTACTGAGTATTGGTCACGATTCTTTCATTCTTGCTAGTCCAATGTTTTATGGTTAACTCAATAGCAATGTTCTATGTTCTTTTTGAGAGAACTTTAGTGCCTATGGTGATTATTATTGCTATCTGGGGGCAGCAGCCGGAACGTATCCCAGCGATTCAGTATATCTCGGGGTATACAGTTGGCGCATCATTTCCCCTACTGCTTGTGATCGTTCATATAGAAGTAGATTTTGGGTCGAGATTTTTCTGGTTCCT…
CV171 | population: East_Matagorda_Bay_2007	AAGAGGAATTTCTTGGGAATCTCACAGCGCTTTTTTTTGTGTTGATATTTACAGGGCTAGGATAGTTACTTTAACTTTGTGAGTGTGTGGAATTAGCATTCTGGCTAGTAGTATGATACTAAGTCTACGGGGGTCTTTCAGCTCTTACTGAGTATTGGTCACGGTTCTTTCATTCTTGCTAGTCCAATGTTTTATGGTTAACTCAATAGCAATGTTCTATGTTCTTTTTGAGAGAACTTTAGTGCCTATGGTGATTATTATTGCTATCTGGGGGCAGCAGCCGGAACGTATCCCAGCGATTCAGTATATCTCGGGGTATACAGTTGGCGCATCATTTCCCCTACTGCTTGTGATCGTTCATATAGAAGTAGATTTTGGGTCGAGATTTTTCTGGTTCCT…
CV172 | population: East_Matagorda_Bay_2007	AAGAGGAATTTCTTGGGAATCTCACAGCGCTTTTTTTTGTGTTGATATTTACAGGGCTAGGATAGTTACTTTAACTTTGTGAGTGTGTGGAATTAGCATTCTGGCTAGTAGTATGATACTAAGTCTACGGGGGTCTTTCAGCTCTTACTGAGTATTGGTCACGATTCTTTCATTCTTGCTAGTCCAATGTTTTATGGTTAACTCAATAGCAATGTTCTATGTTCTTTTTGAGAGAACTTTAGTGCCTATGGTGATTATTATTGCTATCTGGGGGCAGCAGCCGGAACGTATCCCAGCGATTCAGTATATCTCGGGGTATACAGTTGGCGCATCATTTCCCCTACTGCTTGTGATCGTTCATATAGAAGTAGATTTTGGGTCGAGATTTTTCTGGTTCCT…
CV173 | population: East_Matagorda_Bay_2007	AAGAGGAATTTCTTGGGAATCTCACAGCGCTTTTTTTTGTGTTGATATTTACAGGGCTAGGATAGTTACTTTAACTTTGTGAGTGTGTGGAATTAGCATTCTGGCTAGTAGTATGATACTAAGTCTCCGGGGGGTTTTCAGCTCTTACTGAGTATTGGTTACGATTCTTTCATTCTTGCTAGTCCAATGTTTTATGGTTAACTCAATAGCAATGTTCTATGTTCTTTTTGAGAGAACTTTAGTGCCTATGGTGATTATTATTGCTATTTGGGGGCAGCAGCCGGAACGTATCCCAGCGATTCAGTATATCTCGGGGTATACAGTTGGTGCATCATTTCCCCTACTGCTTGTAATCGTTCATATAGAAGTAGATTTTGGGTCGAGATTTTTCTGGTTTCT…
CV175 | population: East_Matagorda_Bay_2007	AAGAGGAATTTCTTGGGAATCTCACAGCGCTTTTTTTTGTGTTGATATTTACAGGGCTAGGATAGTTACTTTAACTTTGTGAGTGTGTGGAATTAGCATTCTGGCTAGTAGTATGATACTAAGTCTACGAGGGTCTTTCAGCTCTTACTGAGTATTGGTCACGATTCTTTCATTCTTGCTAGTCCAATGTTTTATGGTTAACTCAATAGCAATGTTCTATGTTCTTTTTGAGAGAACTTTAGTGCCTATGGTGATTATTATTGCTATCTGGGGGCAGCAGCCGGAACGTATCCCAGCGATTCAGTATATCTCGGGGTATACAGTTGGCGCATCATTTCCCCTACTGCTTGTGATCGTTCATATAGAAGTAGATTTTGGGTCGAGATTTTTCTGGTTCCT…
CV104 | population: East_Matagorda_Bay_2007	AAGAGGAATTTCTTGGGAATCTCACAGCGCTTTTTTTTGTGTTGATATTTACAGGGCTAGGATAGTTACTTTAACTTTGTGAGTGTGTGGAATTAGCATTCTGGCTAGTAGTATGATACTAAGTCTCCGGGGGGTTTTCAGCTCTTACTGAGTATTGGTTACGATTCTTTCATTCTTGCTAGTCCAATGTTTTATGGTTAACTCAATAGCAATGTTCTATGTTCTTTTTGAGAGAACTTTAGTGCCTATGGTGATTATTATTGCTATTTGGGGGCAGCAGCCGGAACGTATCCCAGCGATTCAGTATATCTCGGGGTATACAGTTGGTGCATCATTTCCCCTACTGCTTGTAATCGTTCATATAGAAGTAGATTTTGGGTCGAGATTTTTCTGGTTTCT…
CV113 | population: East_Matagorda_Bay_2007	AAGAGGAATTTCTTGGGAATCTCACAGCGCTTTTTTTTGTGTTGATATTTACAGGGCTAGGATAGTTACTTTAACTTTGTGAGTGTGTGGAATTAGCATTCTGGCTAGTAGTATGATACTAAGTCTACGGGGGTCTTTCAGCTCTTACTGAGTATTGGTCACGGTTCTTTCATTCTTGCTAGTCCAATGTTTTATGGTTAACTCAATAGCAATGTTCTATGTTCTTTTTGAGAGAACTTTAGTGCCTATGGTGATTATTATTGCTATCTGGGGGCAGCAGCCGGAACGTATCCCAGCGATTCAGTATATCTCGGGGTATACAGTTGGCGCATCATTTCCCCTACTGCTTGTGATCGTTCATATAGAAGTAGATTTTGGGTCGAGATTTTTCTGGTTCCT…
CV114 | population: East_Matagorda_Bay_2007	AAGAGGAATTTCTTGGGAATCTCACAGCGCTTTTTTTTGTGTTGATATTTACAGGGCTAGGATAGTTACTTTAACTTTGTGAGTGTGTGGAATTAGCATTCTGGCTAGTAGTATGATACTAAGTCTACGAGGGTCTTTCAGCTCTTACTGAGTATTGGTCACGATTCTTTCATTCTTGCTAGTCCAATGTTTTATGGTTAACTCAATAGCAATGTTCTATGTTCTTTTTGAGAGAACTTTAGTGCCTATGGTGATTATTATTGCTATCTGGGGGCAGCAGCCGGAACGTATCCCAGCGATTCAGTATATCTCGGGGTATACAGTTGGCGCATCATTTCCCCTACTGCTTGTGATCGTTCATATAGAAGTAGATTTTGGGTCGAGATTTTTCTGGTTCCT…
CV116 | population: East_Matagorda_Bay_2007	AAGGGGAATTTCTTGGGAATCTCACAGCGCTTTTTTTTGTGTTGATATTTACAGGGCTAGGATAGTTACTTTAACTTTGTGAGTGTGTGGAATTAGCATTCTGGCTAGTAGTATGATACTAAGTCTACGGGGGTCTTTCAGCTCTTACTGAGTATTGGTCACGATTCTTTCATTCTTGCTAGTCCAATGTTTTATGGTTAACTCAATAGCAATGTTCTATGTTCTTTTTGAGAGAACTTTAGTGCCTATGGTGATTATTATTGCTATCTGGGGGCAGCAGCCGGAACGTATCCCAGCGATTCAGTATATCTCGGGGTATACAGTTGGCGCATCATTTCCCCTACTGCTTGTGATCGTTCATATAGAAGTAGATTTTGGGTCGAGATTTTTCTGGTTCCT…
CV169 | population: East_Matagorda_Bay_2007	AAGAGGAATTTCTTGGGAATCTCACAGCGCTTTTTTTTGTGTTGATATTTACAGGGCTAGGATAGTTACTTTAACTTTGTGAGTGTGTGGAATTAGCATTCTGGCTAGTAGTATGATACTAAGTCTACGGGGGTCTTTCAGCTCTTACTGAGTATTGGTCACGATTCTTTCATTCTTGCTAGTCCAATGTTTTATGGTTAACTCAATAGCAATGTTCTATGTTCTTTTTGAGAGAACTTTAGTGCCTATGGTGATTATTATTGCTATCTGGGGGCAGCAGCCGGAACGTATCCCAGCGATTCAGTATATCTCGGGGTATACAGTTGGCGCATCATTTCCCCTACTGCTTGTGATCGTTCATATAGAAGTAGATTTTGGGTCGAGATTTTTCTGGTTCCT…
CV174 | population: East_Matagorda_Bay_2007	AAGAGGAATTTCTTGGGAATCTCACAGCGCTTTTTTTTGTGTTGATATTTACAGGGCTAGGATAGTTACTTTAACTTTGTGAGTGTGTGGAATTAGCATTCTGGCTAGTAGTATGATACTAAGTCTACGGGGGTCTTTCAGCTCTTACTGAGTATTGGTCACGATTCTTTCATTCTTGCTAGTCCAATGTTTTATGGTTAACTCAATAGCAATGTTCTATGTTCTTTTTGAGAGAACTTTAGTGCCTATGGTGATTATTATTGCTATCTGGGGGCAGCAGCCGGAACGTATCCCAGCGATTCAGTATATCTCGGGGTATACAGTTGGCGCATCATTTCCCCTACTGCTTGTGATCGTTCATATAGAAGTAGATTTTGGGTCGAGATTTTTCTGGTTCCT…
CV001 | population: Carancahua_Bay_2007	AAGAGGAATTTCTTGGGAATCTCACAGCGCTTTTTTTTGTGTTGATATTTACAGGGCTAGGATAGTTACTTTAACTTTGTGAGTGTGTGGAATTAGCATTCTGGCTAGTAGTATGATACTAAGTCTACGGGGGTCTTTCAGCTCTTACTGAGTATTGGTCACGATTCTTTCATTCTTGCTAGTCCAATGTTTTATGGTTAACTCAATAGCAATGTTCTATGTTCTTTTTGAGAGAACTTTAGTGCCTATGGTGATTATTATTGCTATCTGGGGGCAGCAGCCGGAACGTATCCCAGCGATTCAGTATATCTCTGGGTATACAGTTGGCGCATCATTTCCCCTACTGCTTGTGATCGTTCATATAGAAGTAGATTTTGGGTCGAGATTTTTCTGGTTCCT…
CV002 | population: Carancahua_Bay_2007	AAGAGGAATTTCTTGGGAATCTCACAGCGCTTTTTTTTGTGTTGATATTTACAGGGCTAGGATAGTTACTTTAACTTTGTGAGTGTGTGGAATTAGCATTCTGGCTAGTAGTATGATACTAAGTCTCCGGGGGGTTTTCAGCTCTTACTGAGTATTGGTTACGATTCTTTCATTCTTGCTAGTCCAATGTTTTATGGTTAACTCAATAGCAATGTTCTATGTTCTTTTTGAGAGAACTTTAGTGCCTATGGTGATTATTATTGCTATTTGGGGGCAGCAGCCGGAACGTATCCCAGCGATTCAGTATATCTCGGGGTATACAGTTGGTGCATCATTTCCCCTACTGCTTGTAATCGTTCATATAGAAGTAGATTTTGGGTCGAGATTTTTCTGGTTTCT…
CV006 | population: Carancahua_Bay_2007	AAGAGGAATTTCTTGGGAATCTCACAGCGCTTTTTTTTGTGTTGATATTTACAGGGCTAGGATAGTTACTTTAACTTTGTGAGTGTGCGGAATTAGCATTCTGGCTAGTAGTATGATACTAAGTCTACGGGGGTCTTTCAGCTCTTACTGAGTATTGGTCACGATTCTTTCATTCTTGCTAGTCCAATGTTTTATGGTTAACTCAATAGCAATGTTCTATGTTCTTTTTGAGAGAACTTTAGTGCCTATGGTGATTATTATTGCTATCTGGGGGCAGCAGCCGGAACGTATCCCAGCGATTCAGTATATCTCGGGGTATACAGTTGGCGCATCATTTCCCCTACTGCTTGTGATCGTTCATATAGAAGTAGATTTTGGGTCGAGATTTTTCTGGTTCCT…
CV007 | population: Carancahua_Bay_2007	AAGAGGAATTTCTTGGGAATCTCACAGCGCTTTTTTTTGTGTTGATATTTACAGGGCTAGGATAGTTACTTTAACTTTGTGAGTGTGTGGAATTAGCATTCTGGCTAGTAGTATGATACTAAGTCTACGGGGGTCTTTCAGCTCTTACTGAGTATTGGTCACGATTCTTTCGTTCTTGCTAGTCCAATGTTTTATGGTTAACTCAATAGCAATGTTCTATGTTCTTTTTGAGAGAACTTTAGTGCCTATGGTGATTATTATTGCTATCTGGGGGCAGCAGCCGGAACGTATCCCAGCGATTCAGTATATCTCGGGGTATACAGTTGGCGCATCATTTCCCCTACTGCTTGTGATCGTTCATATAGAAGTAGATTTTGGGTCGAGATTTTTCTGGTTCCT…
CV008 | population: Carancahua_Bay_2007	AAGAGGAATTTCTTGGGAATCTCACAGCGCTTTTTTTTGTGTTGATATTTACAGGGCTAGGATAGTTACTTTAACTTTGTGAGTGTGTGGAATTAGCATTCTGGCTAGTAGTATGATACTAAGTCTACGGGGGTCTTTCAGCTCTTACTGAGTATTGGTCACGATTCTTTCATTCTTGCTAGTTCAATGTTTTATGGTTAACTCAATAGCAATGTTCTATGTTCTTTTTGAGAGAACTTTAGTGCCTATGGTGATTATTATTGCTATCTGGGGGCAGCAGCCGGAACGTATCCCAGCGATTCAGTATATCTCGGGGTATACAGTTGGCGCATCATTCCCCCTATTGCTTGTGATCGTTCATATAGAAGTAGATTTTGGGTCGAGATTTTTCTGGTTCCT…
CV012 | population: Carancahua_Bay_2007	AAGAGGAATTTCTTGGGAATCTCACAGCGCTTTTTTTTGTGTTGATATTTACAGGGCTAGGATAGTTACTTTAACTTTGTGAGTGTGTGGAATTAGCATTCTGGCTAGTAGTATGATACTAAGTCTACGGGGGTCTTTCAGCTCTTACTGAGTATTGGTCACGATTCTTTCATTCTTGCTAGTCCAATGTTTTATGGTTAACTCAATAGCAATGTTCTATGTTCTTTTTGAGAGAACTTTAGTGCCTATGGTGATTATTATTGCTATCTGGGGGCAGCAGCCGGAACGTATCCCAGCGATTCAGTATATCTCGGGGTATACAGTTGGCGCATCATTTCCCCTACTGCTTGTGATCGTTCATATAGAAGTAGATTTTGGGTCGAGATTTTTCTGGTTCCT…
CV014 | population: Carancahua_Bay_2007	AAGAGGAATTTCTTGGGAATCTCACAGCGCTTTTTTTTGTGTTGATATTTACAGGGCTAGGATAGTTACTTTAACTTTGTGAGTGTGTGGAATTAGCATTCTGGCTAGTAGTATGATACTAAGTCTACGGGGGTCTTTCAGCTCTTACTGAGTATTGGTCACGATTCTTTCATTCTTGCTAGTCCAATGTTTTATGGTTAACTCAATAGCAATGTTCTATGTTCTTTTTGAGAGAACTTTAGTGCCTATGGTGATTATTATTGCTATCTGGGGGCAGCAGCCGGAACGTATCCCAGCGATTCAGTATATCTCGGGGTATACAGTTGGCGCATCATTTCCCCTACTGCTTGTGATCGTTCATATAGAAGTAGATTTTGGGTCGAGATTTTTCTGGTTCCT…
CV015 | population: Carancahua_Bay_2007	AAGAGGAATTTCTTGGGAATCTCACAGCGCTTTTTTTTGTGTTGATATTTACAGGGCTAGGATAGTTACTTTAACTTTGTGAGTGTGTGGAATTAGCATTCTGGCTAGTAGTATGATACTAAGTCTACGGGGGTCTTTCAGCTCTTACTGAGTATTGGTCACGATTCTTTCATTCTTGCTAGTCCAATGTTTTATGGTTAACTCAATAGCAATGTTCTATGTTCTTTTTGAGAGAACTTTAGTGCCTATGGTGATTATTATTGCTATCTGGGGGCAGCAGCCGGAACGTATCCCAGCGATTCAGTATATCTCGGGGTATACAGTTGGCGCATCATTTCCCCTACTGCTTGTGATCGTTCATATAGAAGTAGATTTTGGGTCGAGATTTTTCTGGTTCCT…
CV018 | population: Carancahua_Bay_2007	AAGAGGAATTTCTTGGGAATCTCACAGCGCTTTTTTTTGTGTTGATATTTACAGGGCTAGGATAGTTACTTTAACTTTGTGAGTGTGCGGAATTAGCATTCTGGCTAGTAGTATGATACTAAGTCTACGGGGGTCTTTCAGCTCTTACTGAGTATTGGTCACGATTCTTTCATTCTTGCTAGTCCAATGTTTTATGGTTAACTCAATAGCAATGTTCTATGTTCTTTTTGAGAGAACTTTAGTGCCTATGGTGATTATTATTGCCATCTGGGGGCAGCAGCCGGAACGTATCCCAGCGATTCAGTATATCTCGGGGTATACAGTTGGCGCATCATTTCCCCTACTGCTTGTGATCGTTCATATAGAAGTAGATTTTGGGTCGAGATTTTTCTGGTTCCT…
CV025 | population: Carancahua_Bay_2007	AAGAGGAATTTCTTGGGAATCTCACAGCGCTTTTTTTTGTGTTGATATTTACAGGGCTAGGATAGTTACTTTAACTTTGTGAGTGTGTGGAATTAGCATTCTGGCTAGTAGTATGATACTAAGTCTACGGGGGTCTTTCAGCTCTTACTGAGTATTGGTCACGATTCTTTCATTCTTGCTAGTCCAATGTTTTATGGTTAACTCAATAGCAATGTTCTATGTTCTTTTTGAGAGAACTTTAGTGCCTATGGTGATTATTATTGCTATCTGGGGGCAGCAGCCGGAACGTATCCCAGCGATTCAGTATATCTCGGGGTATACAGTTGGCGCATCATTTCCCCTACTGCTTGTGATCGTTCATATAGAAGTAGATTTTGGGTCGAGATTTTTCTGGTTCCT…
CV009 | population: Carancahua_Bay_2007	AAGAGGAATTTCTTGGGAATCTCACAGCGCTTTTTTTTGTGTTGATATTTACAGGGCTAGGATAGTTACTTTAACTTTGTGAGTGTGTGGAATTAGCATTCTGGCTAGTAGTATGATACTAAGTCTACGGGGGTCTTTCAGCTCTTACTGAGTATTGGTCACGATTCTTTCATTCTTGCTAGTCCAATGTTTTATGGTTAACTCAATAGCAATGTTCTATGTTCTTTTTGAGAGAACTTTAGTGCCTATGGTGATTATTATTGCTATCTGGGGGCAGCAGCCGGAACGTATCCCAGCGATTCAGTATATCTCGGGGTATACAGTTGGCGCATCATTTCCCCTACTGCTTGTGATCGTTCATATAGAAGTAGATTTTGGGTCGAGATTTTTCTGGTTCCT…
CV013 | population: Carancahua_Bay_2007	AAGAGGAATTTCTTGGGAATCTCACAGCGCTTTTTTTTGTGTTGATATTTACAGGGCTAGGATAGTTACTTTAACTTTGTGAGTGTGTGGAATTAGCATTCTGGCTAGTAGTATGATACTAAGTCTCCGGGGGGTTTTCAGCTCTTACTGAGTATTGGTTACGATTCTTTCATTCTTGCTAGTCCAATGTTTTATGGTTAACTCAATAGCAATGTTCTATGTTCTTTTTGAGAGAACTTTAGTGCCTATGGTGATTATTATTGCTATTTGGGGGCAGCAGCCGGAACGTATCCCAGCGATTCAGTATATCTCGGGGTATACAGTTGGTGCATCATTTCCACTACTGCTTGTAATCGTTCATATAGAAGTAGATTTTGGGTCGAGATTTTTCTGGTTTCT…
CV016 | population: Carancahua_Bay_2007	AAGAGGAATTTCTTGGGAATCTCACAGCGCTTTTTTTTGTGTTGATATTTACAGGGCTAGGATAGTTACTTTAACTTTGGGAGTGTGTGGAATTAGCATTCTGGCTAGTAGTATGATACTAAGTCTACGGGGGTCTTTCAGCTCTTACTGAGTATTGGTCACGATTCTTTCATTCTTGCTAGTCCAATGTTTTATGGTTAACTCAATAGCAATGTTCTATGTTCTTTTTGAGAGAACTTTAGTGCCTATGGTGATTATTATTGCTATCTGGGGGCAGCAGCCGGAACGTATCCCAGCGATTCAGTATATCTCGGGGTATACAGTTGGCGCATCATTTCCCCTACTGCTTGTGATCGTTCATATAGAAGTAGATTTTGGGTCGAGATTTTTCTGGTTCCT…
CV021 | population: Carancahua_Bay_2007	AAGAGGAATTTCTTGGGAATCTCACAGCGCTTTTTTTTGTGTTGATATTTACAGGGCTAGGATAGTTACTTTAACTTTGTGAGTGTGTGGAATTAGCATTCTGGCTAGTAGTATGATACTAAGTCTACGGGGGTCTTTCAGCTCTTACTGAGTATTGGTCACGATTCTTTCATTCTTGCTAGTCCAATGTTTTATGGTTAACTCAATAGCAATGTTCTATGTTCTTTTTGAGAGAACTTTAGTGCCTATGGTGATTATTATTGCTATCTGGGGGCAGCAGCCGGAACGTATCCCAGCGATTCAGTATATCTCGGGGTATACAGTTGGCGCATCATTTCCCCTACTGCTTGTGATCGTTCATATAGAAGTAGATTTTGGGTCGAGATTTTTCTGGTTCCT…
CV022 | population: Carancahua_Bay_2007	AAGAGGAATTTCTTGGGAATCTCACAGCGCTTTTTTTTGTGTTGATATTTACAGGGCTAGGATAGTTACTTTAACTTTGTGAGTGTGTGGAATTAGCATTCTGGCTAGTAGTATGATACTAAGTCTACGGGGGTCTTTCAGCTCTTACTGAGTATTGGTCACGATTCTTTCATTCTTGCTAGTCCAATGTTTTATGGTTAACTCAATAGCAATGTTCTATGTTCTTTTTGAGAGAACTTTAGTGCCTATGGTGATTATTATTGCTATCTGGGGGCAGCAGCCGGAACGTATCCCAGCGATTCAGTATATCTCGGGGTATACAGTTGGCGCATCATTTCCCCTACTGCTTGTGATCGTTCATATAGAAGTAGATTTTGGGTCGAGATTTTTCTGGTTCCT…
CV024 | population: Carancahua_Bay_2007	AAGAGGAATTTCTTGGGAATCTCACAGCGCTTTTTTTTGTGTTGATATTTACAGGGCTAGGATAGTTACTTTAACTTTGTGAGTGTGTGGAATTAGCATTCTGGCTAGTAGTATGATACTAAGTCTACGGGGGTCTTTCAGCTCTTACTGAGTATTGGTCACGATTCTTTCATTCTTGCTAGTCCAATGTTTTATGGTTAACTCAATAGCAATGTTCTATGTTCTTTTTGAGAGAACTTTAGTGCCTATGGTGATTATTATTGCTATCTGGGGGCAGCAGCCGGAACGTATCCCAGCGATTCAGTATATCTCGGGGTATACAGTTGGCGCATCATTTCCCCTACTGCTTGTGATCGTTCATATAGAAGTAGATTTTGGGTCGAGATTTTTCTGGTTCCT…
CV003 | population: Carancahua_Bay_2007	AAGAGGAATTTCTTGGGAATCTCACAGCGCTTTTTTTTGTGTTGATATTTACAGGGCTAGGATAGTTACTTTAACTTTGTGAGTGTGTGGAATTAGCATTCTGGCTAGTAGTATGATACTAAGTCTACGGGGGTCTTTCAGCTCTTACTGAGTATTGGTCACGATTCTTTCATTCTTGCTAGTCCAATGTTTTATGGTTAACTCAATAGCAATGTTCTATGTTCTTTTTGAGAGAACTTTAGTGCCTATGGTGATTATTATTGCTATCTGGGGGCAGCAGCCGGAACGTATCCCAGCGATTCAGTATATCTCGGGGTATACAGTTGGCGCATCATTTCCCCTACTGCTTGTGATCGTTCATATAGAAGTAGATTTTGGGTCGAGATTTTTCTGGTTCCT…
CV004 | population: Carancahua_Bay_2007	AAGAGGAATTTCTTGGGAATCTCACAGCGCTTTTTTTTGTGTTGATATTTACAGGGCTAGGATAGTTACTTTAACTTTGTGAGTGTGTGGAATTAGCATTCTGGCTAGTAGTATGATACTAAGTCTACGGGGGTCTTTCAGCTCTTACTGAGTATTGGTCACGATTCTTTCATTCTTGCTAGTCCAATGTTTTATGGTTAACTCAATAGCAATGTTCTATGTTCTTTTTGAGAGAACTTTAGTGCCTATGGTGATTATTATTGCTATCTGGGGGCAGCAGCCGGAACGTATCCCAGCGATTCAGTATATCTCGGGGTATACAGTTGGCGCATCATTTCCCCTACTACTTGTGATCGTTCATATAGAAGTAGATTTTGGGTCGAGATTTTTCTGGTTCCT…
CV010 | population: Carancahua_Bay_2007	AAGAGGAATTTCTTGGGAATCTCACAGCGCTTTTTTTTGTGTTGATATTTACAGGGCTAGGATAGTTACTTTAACTTTGTGAGTGTGTGGAATTAGCATTCTGGCTAGTAGTATGATACTAAGCCTACGGGGGTCTTTCAGCTCTTACTGAGTATTGGTCACGATTCTTTCATTCTTGCTAGTCCAATGTTTTATGGTTAACTCAATAGCAATGTTCTATGTTCTTTTTGAGAGAACTTTAGTGCCTATGGTGATTATTATTGCTATCTGGGGGCAGCAGCCGGAACGTATCCCAGCGATTCAGTATATCTCGGGGTACACAGTTGGCGCGTCATTTCCCCTACTGCTTGTGATCGTTCATATAGAAGTAGATTTTGGGTCGAGATTTTTCTGGTTCCT…
CV017 | population: Carancahua_Bay_2007	GAGAGGAATTTCTTGGGAATCTCACAGCGCTTTTTTTTGTGTTGATATTTACAGGGCTAGGATAGTTACTTTAACTTTGTGAGTGTGCGGAATTAGCATTCTGGCTAGTAGTATGATACTAAGTCTACGGGGGTCTTTCAGCTCTTACTGAGTATTGGTCACGATTCTTTCATTCTTGCTAGTCCAATGTTTTATGGTTAACTCAATAGCAATGTTCTATGTTCTTTTTGAGAGAACTTTAGTGCCTATGGTGATTATTATTGCTATCTGGGGGCAGCAGCCGGAACGTATCCCAGCGATTCAGTATATCTCGGGGTATACAGTTGGCGCATCATTTCCCCTACTGCTTGTGATCGTTCATATAGAAGTAGATTTTGGGTCGAGATTTTTCTGGTTCCT…
CV019 | population: Carancahua_Bay_2007	AAGAGGAATTTCTTGGGAATCTCACAGCGCTTTTTTTTGTGTTGATATTTACAGGGCTAGGATAGTTACTTTAACTTTGTGAGTGTGCGGAATTAGCATTCTGGCTAGTAGTATGATACTAAGTCTACGTGGGTCTTTCAGCTCTTACTGAGTATTGGTCACGATTCTTTCATTCTTGCTAGTCCAATGTTTTATGGTTAACTCAATAGCAATGTTCTATGTTCTTTTTGAGAGAACTTTAGTGCCTATGGTGATTATTATTGCTATCTGGGGGCAGCAGCCGGAACGTATCCCAGCGATTCAGTATATCTCGGGGTATACAGTTGGCGCATCATTTCCCCTACTGCTTGTGATCGTTCATATAGAAGTAGATTTTGGGTCGAGATTTTTCTGGTTCCT…
CV023 | population: Carancahua_Bay_2007	AAGAGGAATTTCTTGGGAATCTCACAGCGCTTTTTTTTGTGTTGATATTTACAGGGCTAGGATAGTTACTTTAACTTTGTGAGTGTGTGGAATTAGCATTCTGGCTAGTAGTATGATACTAAGTCTACGGGGGTCTTTCAGCTCTTACTGAGTATTGGTCACGATTCTTTCATTCTTGCTAGTCCAATGTTTTATGGTTAACTCAATAGCAATGTTCTATGTTCTTTTTGAGAGAACTTTAGTGCCTATGGTGATTATTATTGCTATCTGGGGGCAGCAGCCGGAACGTATCCCAGCGATTCAGTATATCTCGGGGTATACAGTTGGCGCATCATTCCCCCTACTGCTTGTGATCGTTCATATAGAAGTAGATTTTGGGTCGAGATTTTTCTGGTTTCT…
CV088 | population: Carancahua_Bay_2007	AAGAGGAATTTCTTGGGAATCTCACAGCGCTTTTTTTTGTGTTGATATTTACAGGGCTAGGATAGTTACTTTAACTTTGTGAGTGTGTGGAATTAGCATTCTGGCTAGTAGTATGATACTAAGTCTACGGGGGTCTTTCAGCTCTTACTGAGTATTGGTCACGATTCTTTCATTCTTGCTAGTCCAATGTTTTATGGTTAACTCAATAGCAATGTTCTATGTTCTTTTTGAGAGAACTTTAGTGCCTATGGTGATTATTATTGCTATCTGGGGGCAGCAGCCGGAACGTATCCCAGCGATTCAGTATATCTCGGGGTATACAGTTGGCGCATCATTTCCCCTACTACTTGTGATCGTTCATATAGAAGTAGATTTTGGGTCGAGATTTTTCTGGTTCCT…
CV061 | population: Matagorda_Bay_2007	AAGAGGAATTTCTTGGGAATCTCACAGCGCTTTTTTTTGTGTTGATATTTACAGGGCTAGGATAGTTACTTTAACTTTGTGAGTGTGTGGAATTAGCATTCTGGCTAGTAGTATGATACTAAGTCTACGGGGGTCTTTCAGCTCTTACTGAGTATTGGTCACGATTCTTTCATTCTTGCTAGTCCAATGTTTTATGGTTAACTCAATAGCAATGTTCTATGTTCTTTTTGAGAGAACTTTAGTGCCTATGGTGATTATTATTGCTATCTGGGGGCAGCAGCCGGAACGTATCCCAGCGATTCAGTATATCTCGGGGTATACAGTTGGCGCATCATTTCCCCTACTGCTTGTGATCGTTCATATAGAAGTAGATTTTGGGTCGAGATTTTTCTGGTTCCT…
CV069 | population: Matagorda_Bay_2007	AAGAGGAATTTCTTGGGAATCTCACAGCGCTTTTTTTTGTGTTGATATTTACAGGGCTAGGATAGTTACTTTAACTTTGTGAGTGTGTGGAATTAGCATTCTGGCTAGTAGTATGATACTAAGTCTACGGGGGTCTTTCAGCTCTTACTGAGTATTGGTCACGATTCTTTCATTCTTGCTAGTCCAATGTTTTATGGTTAACTCAATAGCAATGTTCTATGTTCTTTTTGAGAGAACTTTAGTGCCTATGGTGATTATTATTGCTATCTGGGGGCAGCAGCCGGAACGTATCCCAGCGATTCAGTATATCTCGGGGTATACAGTTGGCGCATCATTTCCCCTACTGCTTGTGATCGTTCATATAGAAGTAGATTTTGGGTCGAGATTTTTCTGGTTCCT…
CV075 | population: Matagorda_Bay_2007	AAGAGGAATTTCTTGGGAATCTCACAGCGCTTTTTTTTGTGTTGATATTTACAGGGCTAGGATAGTTACTTTAACTTTGTGAGTGTGCGGAATTAGCATTCTGGCTAGTAGTATGATACTAAGTCTACGGGGGTCTTTCAGCTCTTACTGAGTATTGGTCACGATTCTTTCATTCTTGCTAGTCCAATGTTTTATGGTTAACTCAATAGCAATGTTCTATGTTCTTTTTGAGAGAACTTTAGTGCCTATGGTGATTATTATTGCTATCTGGGGGCAGCAGCCGGAACGTATCCCAGCGATTCAGTATATCTCGGGGTATACAGTTGGCGCATCATTTCCCCTACTGCTTGTGATCGTTCATATAGAAGTAGATTTTGGGTCGAGATTTTTCTGGTTCCT…
CV082 | population: Matagorda_Bay_2007	AAGAGGAATTTCTTGGGAATCTCACAGCGCTTTTTTTTGTGTTGATATTTACAGGGCTAGGATAGTTACTTTAACTTTGTGAGTGTGTGGAATTAGCATTCTGGCTAGTAGTATGATACTAAGTCTACGGGGGTCTTTCAGCTCTTACTGAGTATTGGTCACGATTCTTTCATTCTTGCTAGTCCAATGTTTTATGGTTAACTCAATAGCAATGTTCTATGTTCTTTTTGAGAGAACTTTAGTGCCTATGGTGATTATTATTGCTATCTGGGGGCAGCAGCCGGAACGTATCCCAGCGATTCAGTATATCTCGGGGTATACAGTTGGCGCATCATTTCCCCTACTGCTTGTGATCGTTCATATAGAAGTAGATTTTGGGTCGAGATTTTTCTGGTTCCT…
CV051 | population: Matagorda_Bay_2007	AAGAGGAATTTCTTGGGAATCTCACAGCGCTTTTTTTTGTGTTGATATTTACAGGGCTAGGATAGTTACTTTAACTTTGTGAGTGTGTGGAATTAGCATTCTGGCTAGTAGTATGATACTAAGTCTACGGGGGTCTTTCAGCTCTTACTGAGTATTGGTCACGATTCTTTCATTCTTGCTAGTCCAATGTTTTATGGTTAACTCAATAGCAATGTTCTATGTTCTTTTTGAGAGAACTTTAGTGCCTATGGTGATTATTATTGCTATCTGGGGGCAGCAGCCGGAACGTATCCCAGCGATTCAGTATATCTCGGGGTATACAGTTGGCGCATCATTTCCCCTACTGCTTGTGATCGTTCATATAGAAGTAGATTTTGGGTCGAGATTTTTCTGGTTCCT…
CV052 | population: Matagorda_Bay_2007	AAGAGGAATTTCTTGGGAATCTCACAGCGCTTTTTTTTGTGTTGATATTTACAGGGCTAGGATAGTTACTTTAACTTTGTGAGTGTGTGGAATTAGCATTCTGGCTAGTAGTATGATACTAAGTCTACGGGGGTCTTTCAGCTCTTACTGAGTATTGGTCACGATTCTTTCATTCTTGCTAGTCCAATGTTTTATGGTTAACTCAATAGCAATGTTCTATGTTCTTTTTGAGAGAACTTTAGTGCCTATGGTGATTATTATTGCTATCTGGGGGCAGCAGCCGGAACGTATCCCAGCGATTCAGTATATCTCGGGGTATACAGTTGGCGCATCATTTCCCCTACTGCTTGTGATCGTTCATATAGAAGTAGATTTTGGGTCGAGATTTTTCTGGTTCCT…
CV053 | population: Matagorda_Bay_2007	AAGAGGAATTTCTTGGGAATCTCACAGCGCTTTTTTTTGTGTTGATATTTACAGGGCTAGGATAGTTACTTTAACTTTGTGAGTGTGTGGAATTAGCATTCTGGCTAGTAGTATGATACTAAGTCTACGGGGGTCTTTCAGCTCTTACTGAGTATTGGTCACGATTCTTTCATTCTTGCTAGTCCAATGTTTTATGGTTAACTCAATAGCAATGTTCTATGTTCTTTTTGAGAGAACTTTAGTGCCTATGGTGATTATTATTGCTATCTGGGGGCAGCAGCCGGAACGTATCCCAGCGATTCAGTATATCTCGGGGTATACAGTTGGCGCATCATTTCCCCTACTGCTTGTGATCGTTCATATAGAAGTAGATTTTGGGTCGAGATTTTTCTGGTTCCT…
CV054 | population: Matagorda_Bay_2007	AAGAGGAATTTCTTGGGAATCTCACAGCGCTTTTTTTTGTGTTGATATTTACAGGGCTAGGATAGTTACTTTAACTTTGTGAGTGTGTGGAATTAGCATTCTGGCTAGTAGTATGATACTAAGTCTACGGGGGTCTTTCAGCTCTTACTGAGTATTGGTCACGATTCTTTCATTCTTGCTAGTCCAATGTTTTATGGTTAACTCAATAGCAATGTTCTATGTTCTTTTTGAGAGAACTTTAGTGCCTATGGTGATTATTATTGCTATCTGGGGGCAGCAGCCGGAACGTATCCCAGCGATTCAGTATATCTCGGGGTATACAGTTGGCGCATCATTTCCCCTACTGCTTGTGATCGTTCATATAGAAGTAGATTTTGGGTCGAGATTTTTCTGGTTCCT…
CV055 | population: Matagorda_Bay_2007	AAGAGGAATTTCTTGGGAATCTCACAGCGCTTTTTTTTGTGTTGATATTTACAGGGCTAGGATAGTTACTTTAACTTTGTGAGTGTGTGGAATCAGCATTCTGGCTAGTAGTATGATACTAAGTCTACGGGGGTCTTTCAGCTCTTACTGAGTATTGGTCACGATTCTTTCATTCTTGCTAGTCCAATGTTTTATGGTTAACTCAATAGCAATGTTCTATGTTCTTTTTGAGAGAACTTTAGTGCCTATGGTGATTATTATTGCTATCTGGGGGCAGCAGCCGGAACGTATCCCAGCGATTCAGTATATCTCGGGGTATACAGTTGGCGCATCATTTCCCCTACTGCTTGTGATCGTTCATATAGAAGTAGATTTTGGGTCGAGATTTTTCTGGTTCCT…
CV056 | population: Matagorda_Bay_2007	AAGAGGAATTTCTTGGGAATCTCACAGCGCTTTTTTTTGTGTTGATATTTACAGGGCTAGGATAGTTACTTTAACTTTGTGAGTGTGTGGAATTAGCATTCTGGCTAGTAGTATGATACTAAGTCTACGTGGGTCTTTCAGCTCTTACTGAGTATTGGTCACGATTCTTTCATTCTTGCTAGTCCAATGTTTTATGGTTAACTCAATAGCAATGTTCTATGTTCTTTTTGAGAGAACTTTAGTGCCTATGGTGATTATTATTGCTATCTGGGGGCAGCAGCCGGAACGTATCCCAGCGATTCAGTATATCTCGGGGTATACAGTTGGCGCATCATTTCCCCTACTGCTTGTGATCGTTCATATAGAAGTAGATTTTGGGTCGAGATTTTTCTGGTTCCT…
CV057 | population: Matagorda_Bay_2007	AAGAGGAATTTCTTGGGAATCTCACAGCGCTTTTTTTTGTGTTGATATTTACAGGGCTAGGATAGTTACTTTAACTTTGTGAGTGTGTGGAATTAGCATTCTGGCTAGTAGTATGATACTAAGTCTACGGGGGTCTTTCAGCTCTTACTGAGTATTGGTCACGATTCTTTCATTCTTGCTAGTCCAATGTTTTATGGTTAACTCAATAGCAATGTTCTATGTTCTTTTTGAGAGAACTTTAGTGCCTATGGTGATTATTATTGCTATCTGGGGGCAGCAGCCGGAACGTATCCCAGCGATTCAGTATATCTCGGGGTATACAGTTGGCGCATCATTTCCCCTACTGCTTGTGATCGTTCATATAGAAGTAGATTTTGGGTCGAGATTTTTCTGGTTCCT…
CV059 | population: Matagorda_Bay_2007	AAGAGGAATTTCTTGGGAATCTCACAGCGCTTTTTTTTGTGTTGATATTTACAGGGCTAGGATAGTTACTTTAACTTTGTGAGTGTGTGGAATTAGCATTCTGGCTAGTAGTATGATACTAAGTCTACGGGGGTCTTTCAGCTCTTACTGAGTATTGGTCACGATTCTTTCATTCTTGCTAGTCCAATGTTTTATGGTTAACTCAATAGCAATGTTCTATGTTCTTTTTGAGAGAACTTTAGTGCCTATGGTGATTATTATTGCTATCTGGGGGCAGCAGCCGGAACGTATCCCAGCGATTCAGTATATCTCGGGGTATACAGTTGGCGCATCATTTCCCCTACTGCTTGTGATCGTTCATATAGAAGTAGATTTTGGGTCGAGATTTTTCTGGTTCCT…
CV063 | population: Matagorda_Bay_2007	AAGAGGAATTTCTTGGGAATCTCACAGCGCTTTTTTTTGTGTTGATATTTACAGGGCTAGGATAGTTACTTTAACTTTGTGAGTGTGTGGAATTAGCATTCTGGCTAGTAGTATGATACTAAGTCTACGGGGGTCTTTCAGCTCTTACTGAGTATTGGTCACGATTCTTTCATTCTTGCTAGTCCAATGTTTTATGGTTAACTCAATAGCAATGTTCTATGTTCTTTTTGAGAGAACTTTAGTGCCTATGGTGATTATTATTGCTATCTGGGGGCAGCAGCCGGAACGTATCCCAGCGATTCAGTATATCTCGGGGTATACAGTTGGCGCATCATTTCCCCTACTGCTTGTGATCGTTCATATAGAAGTAGATTTTGGGTCGAGATTTTTCTGGTTCCT…
CV064 | population: Matagorda_Bay_2007	AAGAGGAATTTCTTGGGAATCTCACAGCGCTTTTTTTTGTGTTGATATTTACAGGGCTAGGATAGTTACTTTAACTTTGTGAGTGTGTGGAATTAGCATTCTGGCTAGTAGTATGATACTAAGTCTACGGGGGTCTTTCAGCTCTTACTGAGTATTGGTCACGATTCTTTCATTCTTGCTAGTCCAATGTTTTATGGTTAACTCAATAGCAATGTTCTATGTTCTTTTTGAGAGAACTTTAGTGCCTATGGTGATTATTATTGCTATCTGGGGGCAGCAGCCGGAACGTATCCCAGCGATTCAGTATATCTCGGGGTATACAGTTGGCGCATCATTTCCCCTACTGCTTGTGATCGTTCATATAGAAGTAGATTTTGGGTCGAGATTTTTCTGGTTCCT…
CV065 | population: Matagorda_Bay_2007	AAGAGGAATTTCTTGGGAATCTCACAGCGCTTTTTTTTGTGTTGATATTTACAGGGCTAGGATAGTTACTTTAACTTTGTGAGTGTGTGGAATTAGCATTCTGGCTAGTAGTATGATACTAAGTCTACGGGGGTCTTTCAGCTCTTACTGAGTATTGGTCACGATTCTTTCATTCTTGCTAGTCCAATGTTTTATGGTTAACTCAATAGCAATGTTCTATGTTCTTTTTGAGAGAACTTTAGTGCCTATGGTGATTATTATTGCTATCTGGGGGCAGCAGCCGGAACGTATCCCAGCGATTCAGTATATCTCGGGGTATACAGTTGGCGCATCATTTCCCCTACTGCTTGTGATCGTTCATATAGAAGTAGATTTTGGGTCGAGATTTTTCTGGTTCCT…
CV068 | population: Matagorda_Bay_2007	AAGAGGAATTTCTTGGGAATCTCACAGCGCTTTTTTTTGTGTTGATATTTACAGGGCTAGGATAGTTACTTTAACTTTGTGAGTGTGTGGAATTAGCATTCTGGCTAGTAGTATGATACTAAGTCTACGGGGGTCTTTCAGCTCTTACTGAGTATTGGTCACGATTCTTTCATTCTTGCTAGTCCAATGTTTTATGGTTAACTCAATAGCAATGTTCTATGTTCTTTTTGAGAGAACTTTAGTGCCTATGGTGATTATTATTGCTATCTGGGGGCAGCAGCCGGAACGTATCCCAGCGATTCAGTATATCTCGGGGTATACAGTTGGCGCATCATTTCCCCTACTGCTTGTGATCGTTCATATAGAAGTAGATTTTGGGTCGAGATTTTTCTGGTTTCT…
CV070 | population: Matagorda_Bay_2007	AAGAGGAATTTCTTGGGAATCTCACAGCGCTTTTTTTTGTGTTGATATTTACAGGGCTAGGATAGTTACTTTAACTTTGTGAGTGTGTGGAATTAGCATCCTGGCTAGTAGTATGATACTAAGTCTACGGGGGTCTTTCAGCTCTTACTGAGTATTGGTCACGATTCTTTCATTCTTGCTAGTCCAATGTTTTATGGTTAACTCAATAGCAATGTTCTATGTTCTTTTTGAGAGAACTTTAGTGCCTATGGTGATTATTATTGCTATCTGGGGGCAGCAGCCGGAACGTATCCCAGCGATTCAGTATATCTCGGGGTATACAGTTGGCGCATCATTTCCCCTACTGCTTGTGATCGTTCATATAGAAGTAGATTTTGGGTCGAGATTTTTCTGGTTCCT…
CV071 | population: Matagorda_Bay_2007	AAGAGGAATTTCTTGGGAATCTCACAGCGCTTTTTTTTGTGTTGATATTTACAGGGCTAGGATAGTTACTTTAACTTTGTGAGTGTGTGGAATTAGCATTCTGGCTAGTAGTATGATACTAAGTCTACGGGGGTCTTTCAGCTCTTACTGAGTATTGGTCACGATTCTTTCATTCTTGCTAGTCCAATGTTTTATGGTTAACTCAATAGCAATGTTCTATGTTCTTTTTGAGAGAACTTTAGTGCCTATGGTGATTATTATTGCTATCTGGGGGCAGCAGCCGGAACGTATCCCAGCGATTCAGTATATCTCGGGGTATACAGTTGGCGCATCATTTCCCCTACTGCTTGTGATCGTTCATATAGAAGTAGATTTCGGGTCGAGATTTTTCTGGTTCCT…
CV072 | population: Matagorda_Bay_2007	AAGAGGAATTTCTTGGGAATCTCACAGCGCTTTTTTTTGTGTTGATATTTACAGGGCTAGGATAGTTACTTTAACTTTGTGAGTGTGTGGAATTAGCATTCTGGCTAGTAGTATGATACTAAGTCTACGGGGGTCTTTCAGCTCTTACTGAGTATTGGTCACGATTCTTTCATTCTTGCTAGTCCAATGTTTTATGGTTAACTCAATAGCAATGTTCTATGTTCTTTTTGAGAGAACTTTAGTGCCTATGGTGATTATTATTGCTATCTGGGGGCAGCAGCCGGAACGTATCCCAGCGATTCAGTATATCTCGGGGTATACAGTTGGCGCATCATTTCCCCTACTGCTTGTGATCGTTCATATAGAAGTAGATTTTGGGTCGAGATTTTTCTGGTTCCT…
CV073 | population: Matagorda_Bay_2007	AAGAGGAATTTCTTGGGAATCTCACAGCGCTTTTTTTTGTGTTGATATTTACAGGGCTAGGATAGTTACTTTAACTTTGTGAGTGTGTGGAATTAGCATTCTGGCTAGTAGTATGATACTAAGTCTACGGGGGTCTTTCAGCTCTTACTGAGTATTGGTCACGATTCTTTCATTCTTGCTAGTCCAATGTTTTATGGCTAACTCAATAGCAATGTTCTATGTTCTTTTTGAGAGAACTTTAGTGCCTATGGTGATTATTATTGCTATCTGGGGGCAGCAGCCGGAACGTATCCCAGCGATTCAGTATATCTCGGGGTATACAGTTGGCGCATCATTTCCCCTACTGCTTGTGATCGTTCATATAGAAGTAGATTTTGGGTCGAGATTTTTCTGGTTCCT…
CV074 | population: Matagorda_Bay_2007	AAGAGGAATTTCTTGGGAATCTCACAGCGCTTTTTTTTGTGTTGATATTTACAGGGCTAGGATAGTTACTTTAACTTTGTGAGTGTGTGGAATTAGCATTCTGGCTAGTAGTATGATACTAAGTCTACGGGGGTCTTTCAGCTCTTACTGAGTATTGGTCACGATTCTTTCATTCTTGCTAGTCCAATGTTTTATGGTTAACTCAATAGCAATGTTCTATGTTCTTTTTGAGAGAACTTTAGTGCCTATGGTGATTATTATTGCTATCTGGGGGCAGCAGCCGGAACGTATCCCAGCGATTCAGTATATCTCGGGGTATACAGTTGGCGCATCATTTCCCCTACTGCTTGTGATCGTTCATATAGAAGTAGATTTTGGGTCGAGATTTTTCTGGTTCCT…
CV077 | population: Matagorda_Bay_2007	AAGAGGAATTTCTTGGGAATCTCACAGCGCTTTTTTTTGTGTTGATATTTACAGGGCTAGGATAGTTACTTTAACTTTGTGAGTGTGTGGAATTAGCATTCTGGCTAGTAGTATGATACTAAGTCTACGGGGGTCTTTCAGCTCTTACTGAGTATTGGTCACGATTCTTTCATTCTTGCTAGTCCAATGTTTTATGGTTAACTCAATAGCAATGTTCTATGTTCTTTTTGAGAGAACTTTAGTGCCTATGGTGATTATTATTGCTATCTGGGGCCAGCAGCCGGAACGTATCCCAGCGATTCAGTATATCTCGGGGTATACAGTTGGCGCATCATTTCCCCTACTGCTTGTGATCGTTCATATAGAAGTAGATTTTGGGTCGAGATTTTTCTGGTTCCT…
CV079 | population: Matagorda_Bay_2007	AAGAGGAATTTCTTGGGAATCTCACAGCGCTTTTTTTTGTGTTGATATTTACAGGGCTAGGATAGTTACTTTAACTTTGTGAGTGTGTGGAATTAGCATTCTGGCTAGTAGTATGATACTAAGTCTACGGGGGTCTTTCAGCTCTTACTGAGTATTGGTCACGATTCTTTCATTCTTGCTAGTCCAATGTTTTATGGTTAACTCAATAGCAATGTTCTATGTTCTTTTTGAGAGAACTTTAGTGCCTATGGTGATTATTATTGCTATCTGGGGGCAGCAGCCGGAACGTATCCCAGCGATTCAGTATATCTCGGGGTATACAGTTGGCGCATCATTTCCCCTACTGCTTGTGATCGTTCATATAGAAGTAGATTTTGGGTCGAGATTTTTCTGGTTCCT…
CV080 | population: Matagorda_Bay_2007	AAGAGGAATTTCTTGGGAATCTCACAGCGCTTTTTTTTGTGTTGATATTTACAGGGCTAGGATAGTTACTTTAACTTTGTGAGTGTGTGGAATTAGCATTCTGGCCAGTAGTATGATACTAAGTCTACGGGGGTCTTTTAGCTCTTACTGAGTATTGGTCACGATTCTTTCATTCTTGCTAGTCCAATGTTTTATGGTTAACTCAATAGCAATGTTCTATGTTCTTTTTGAGAGAACTTTAGTGCCTATGGTGATTATTATTGCTATCTGGGGGCAGCAGCCGGAACGTATCCCAGCGATTCAGTATATCTCGGGGTATACAGTTGGCGCATCATTTCCCCTACTGCTTGTGATCGTTCATATAGAAGTAGATTTTGGGTCGAGATTTTTCTGGTTCCT…
CV081 | population: Matagorda_Bay_2007	AAGAGGAATTTCTTGGGAATCTCACAGCGCTTTTTTTTGTGTTGATATTTACAGGGCTAGGATAGTTACTTTAACTTTGTGAGTGTGTGGAATTAGCATTCTGGCTAGTAGTATGATACTAAGTCTACGGGGGTCTTTCAGCTCTTACTGAGTATTGGTAACGATTCTTTCATTCTTGCTAGTCCAATGTTTTATGGTTAACTCAATAGCAATGTTCTATGTTCTTTTTGAGAGAACTTTAGTGCCTATGGTGATTATTATTGCTATCTGGGGGCAGCAGCCGGAACGTATCCCAGCGATTCAGTATATCTCGGGGTATACAGTTGGCGCATCATTTCCCCTACTGCTTGTGATCGTTCATATAGAAGTAGATTTTGGGTCGAGATTTTTCTGGTTCCT…
CV083 | population: Matagorda_Bay_2007	AAGAGGAATTTCTTGGGAATCTCACAGCGCTTTTTTTTGTGTTGATATTTACAGGGCTAGGATAGTTACTTTAACTTTGTGAGTGTGTGGAATTAGCATTCTGGCTAGTAGTATGATACTAAGTCTACGGGGGTCTTTCAGCTCTTACTGAGTATTGGTCACGATTCTTTCATTCTTGCTAGTCCAATGTTTTATGGTTAACTCAATAGCAATGTTCTATGTTCTTTTTGAGAGAACTTTAGTGCCTATGGTGATTATTATTGCTATCTGGGGGCAGCAGCCGGAACGTATCCCAGCGATTCAGTATATCTCGGGGTATACAGTTGGCGCATCATTTCCCCTACTGCTTGTGATCGTTCATATAGAAGTAGATTTTGGGTCGAGATTTTTTTGGTTCCT…
CV118 | population: San_Antonio_Bay_2007	AAGAGGAATTTCTTGGGAATCTCACAGCGCTTTTTTTTGTGTTGATATTTACAGGGCTAGGATAGTTACTTTAACTTTGTGAGTGTGTGGAATTAGCATTCTGGCTAGTAGTATGATACTAAGTCTACGGGGGTCTTTCAGCTCTTACTGAGTATTGGTCACGATTCTTTCATTCTTGCTAGTCCAATGTTTTATGGTTAACTCAATAGCAATGTTCTATGTTCTTTTTGAGAGAACTTTAGTGCCTATGGTGATTATTATTGCTATCTGGGGGCAGCAGCCGGAACGTATCCCAGCGATTCAGTATATCTCGGGGTATACAGTTGGCGCATCATTTCCCCTACTGCTTGTGATCGTTCATATAGAAGTAGATTTTGGGTCGAGATTTTTCTGGTTCCT…
CV120 | population: San_Antonio_Bay_2007	AAGAGGAATTTCTTGGGAATCTCACAGCGCTTTTTTTTGTGTTGATATTTACAGGGCTAGGATAGTTACTTTAACTTTGTGAGTGTGTGGAATTAGCATTCTGGCTAGTAGTATGATACTAAGTCTACGGGGGTCTTTCAGCTCTTACTGAGTATTGGTCACGATTCTTTCATTCTTGCTAGTCCAATGTTTTATGGTTAACTCAATAGCAATGTTCTATGTTCTTTTTGAGAGAACTTTAGTGCCTATGGTGATTATTATTGCTATCTGGGGGCAGCAGCCGGAACGTATCCCAGCGATTCAGTATATCTCGGGGTATACAGTTGGCGCATCATTTCCCCTACTGCTTGTGATCGTTCATATAGAAGTAGATTTTGGGTCGAGATTTTTCTGGTTCCT…
CV122 | population: San_Antonio_Bay_2007	AAGAGGAATTTCTTGGGAATCTCACAGCGCTTTTTTTTGTGTTGATATTTACAGGGCTAGGATAGTTACTTTAACTTTGTGAGTGTGTGGAATTAGCATTCTGGCTAGTAGTATGATACTAAGTCTACGGGGGTCTTTCAGCTCTTACTGAGTATTGGTCACGATTCTTTCATTCTTGCTAGTCCAATGTTTTATGGTTAACTCAATAGCAATGTTCTATGTTCTTTTTGAGAGAACTTTAGTGCCTATGGTGATTATTATTGCTATCTGGGGGCAGCAGCCGGAACGTATCCCAGCGATTCAGTATATCTCGGGGTATACAGTTGGCGCATCATTTCCCCTACTGCTTGTGATCGTTCATATAGAAGTAGATTTTGGGTCGAGATTTTTCTGGTTCTT…
CV123 | population: San_Antonio_Bay_2007	AAGAGGAATTTCTTGGGAATCTCACAGCGCTTTTTTTTGTGTTGATATTTACAGGGCTAGGATAGTTACTTTAACTTTGTGAGTGTGTGGAATTAGCATTCTGGCTAGTAGTATGATACTAAGTCTACGGGGGTCTTTCAGCTCTTACTGAGTATTGGTCACGATTCTTTCATTCTTGCTAGTCCAATGTTTTATGGTTAACTCAATAGCAATGTTCTATGTTCTTTTTGAGAGAACTTTAGTGCCTATGGTGATTATTATTGCTATCTGGGGGCAGCAGCCGGAACGTATCCCAGCGATTCAGTATATCTCGGGGTATACAGTTGGCGCATCATTTCCCCTACTGCTTGTGATCGTTCATATAGAAGTAGATTTTGGGTCGAGATTTTTCTGGTTCCT…
CV124 | population: San_Antonio_Bay_2007	AAGAGGAATTTCTTGGGAATCTCACAGCGCTTTTTTTTGTGTTGATATTTACAGGGCTAGGATAGTTACTTTAACTTTGTGAGTGTGTGGAATTAGCATTCTGGCTAGTAGTATGATACTAAGTCTACGGGGGTCTTTCAGCTCTTACTGAGTATTGGTCACGATTCTTTCATTCTTGCTAGTCCAATGTTTTATGGTTAACTCAATAGCAATGTTCTATGTTCTTTTTGAGAGAACTTTAGTGCCTATGGTGATTATTATTGCTATCTGGGGGCAGCAGCCGGAACGTATCCCAGCGATTCAGTATATCTCGGGGTATACAGTTGGCGCATCATTTCCCCTACTGCTTGTGATCGTTCATATAGAAGTAGATTTTGGGTCGAGATTTTTCTGGTTCCT…
CV125 | population: San_Antonio_Bay_2007	AAGGGGAATTTCTTGGGAATCTCACAGCGCTTTTTTTTGTGTTGATATTTACAGGGCTAGAATAGTTACTTTAACTTTGTGAGTGTGTGGAATTAGCATTCTGGCTAGTAGTATGATACTAAGTCTACGGGGGTCTTTCAGCTCTTACTGAGTATTGGTCACGATTCTTTCATTCTTGCTAGTCCAATGTTTTATGGTTAACTCAATAGCAATGTTCTATGTTCTTTTTGAGAGAACTTTAGTGCCTATGGTGATTATTATTGCTATCTGGGGGCAGCAGCCGGAACGTATCCCAGCGATTCAGTATATCTCGGGGTATACAGTTGGCGCATCATTTCCCCTACTGCTTGTGATCGTTCATATAGAAGTAGATTTTGGGTCGAGATTTTTCTGGTTCCT…
CV127 | population: San_Antonio_Bay_2007	AAGAGGAATTTCTTGGGAATCTCACAGCGCTTTTTTTTGTGTTGATATTTACAGGGCTAGGATAGTTACTTTAACTTTGTGAGTGTGTGGAATTAGCATTCTGGCTAGTAGTATGATACTAAGTCTACGGGGGTCTTTCAGCTCTTACTGAGTATTGGTCACGATTCTTTCATTCTTGCTAGTCCAATGTTTTATGGTTAACTCAATAGCAATGTTCTATGTTCTTTTTGAGAGAACTTTAGTGCCTATGGTGATTATTATTGCTATCTGGGGGCAGCAGCCGGAACGTATCCCAGCGATTCAGTATATCTCGGGGTATACAGTTGGCGCATCATTTCCCCTACTGCTTGTGATCGTTCATATAGAAGTAGATTTTGGGTCGAGATTTTTCTGGTTCCT…
CV128 | population: San_Antonio_Bay_2007	AAGAGGAATTTCTTGGGAATCTCACAGCGCTTTTTTTTGTGTTGATATTTACAGGGCTAGGATAGTTACTTTAACTTTGTGAGTGTGTGGAATTAGCATTCTGGCTAGTAGTATGATACTAAGTCTACGGGGGTCTTTCAGCTCTTACTGAGTATTGGTCACGATTCTTTCATTCTTGCTAGTCCAATGTTTTATGGTTAACTCAATAGCAATGTTCTATGTTCTTTTTGAGAGAACTTTAGTGCCTATGGTGATTATTATTGCTATCTGGGGGCAGCAGCCGGAACGTATCCCAGCGATTCAGTATATCTCGGGGTATACAGTTGGCGCATCATTTCCCCTACTGCTTGTGATCGTTCATATAGAAGTAGATTTTGGGTCGAGATTTTTCTGGTTCCT…
CV129 | population: San_Antonio_Bay_2007	AAGAGGAATTTCTTGGGAATCTCACAGCGCTTTTTTTTGTGTTGATATTTACAGGGCTAGGATAGTTACTTTAACTTTGTGAGTGTGTGGAATTAGCATTCTGGCTAGTAGTATGATACTAAGTCTACGGGGGTCTTTCAGCTCTTACTGAGTATTGGTCACGATTCTTTCATTCTTGCTAGTCCAATGTTTTATGGTTAACTCAATAGCAATGTTCTATGTTCTTTTTGAGAGAACTTTAGTGCCTATGGTGATTATTATTGCTATCTGGGGGCAGCAGCCGGAACGTATCCCAGCGATTCAGTATATCTCGGGGTATACAGTTGGCGCATCATTTCCCCTACTGCTTGTGATCGTTCATATAGAAGTAGATTTTGGGTCGAGATTTTTCTGGTTCCT…
CV133 | population: San_Antonio_Bay_2007	AAGAGGAATTTCTTGGGAATCTCACAGCGCTTTTTTTTGTGTTGATATTTACAGGGCTAGGATAGTTACTTTAACTTTGTGAGTGTGTGGAATTAGGATTCTGGCTAGTAGTATGATGCTAAGTCTACGGGGGTCTTTCAGCTCTTACTGAGTATTGGTCACGATTCTTTCATTCTTGCTAGTCCAATGTTTTATGGTTAACTCAATAGCAATGTTCTATGTACTTTTTGAGAGAACTTTAGTGCCTATGGTGATTATTATTGCTATCTGGGGGCAGCAGCCGGAACGTATCCCAGCGATTCAGTATATCTCGGGGTATACAGTTGGCGCATCATTCCCCCTACTGCTTGTGATCGTTCATATAGAAGTAGATTTTGGGTCGAGATTTTTCTGGTTTCT…
CV134 | population: San_Antonio_Bay_2007	AAGAGGAATTTCTTGGGAATCTCACAGCGCTTTTTTTTGTGTTGATATTTACAGGGCTAGGATAGTTACTTTAACTTTGTGAGTGTGTGGAATTAGCATTCTGGCTAGTAGTATGATACTAAGTCTCCGGGGGGTTTTCAGCTCTTACTGAGTATTGGTTACGATTCTTTCATTCTTGCTAGTCCAATGTTTTATGGTTAACTCAATAGCAATGTTCTATGTTCTTTTTGAGAGAACTTTAGTGCCTATGGTGATTATTATTGCTATTTGGGGGCAGCAGCCGGAACGTATCCCAGCGATTCAGTATATCTCGGGGTATACAGTTGGTGCATCATTTCCCCTACTGCTTGTAATCGTTCATATAGAAGTAGATTTTGGGTCGAGATTTTTCTGGTTTCT…
CV135 | population: San_Antonio_Bay_2007	AAGAGGAATTTCTTGGGAATCTCACAGCGCTTTTTTTTGTGTTGATATTTACAGGGCTAGGATAGTTACTTTAACTTTGTGAGTGTGTGGAATTAGCATTCTGGCTAGTAGTATGATACTAAGTCTACGGGGGTCTTTCAGCTCTTACTGAGTATTGGTCACGATTCTTTCATTCTTGCTAGTCCAATGTTTTATGGTTAACTCAATAGCAATGTTCTATGTTCTTTTTGAGAGAACTTTAGTGCCTATGGTGATTATTATTGCTATCTGGGGGCAGCAGCCGGAACGTATCCCAGCGATTCAGTATATCTCGGGGTATACAGTTGGCGCATCATTTCCCCTACTGCTTGTGATCGTTCATATAGAAGTAGATTTTGGGTCGAGATTTTTCTGGTTCCT…
CV139 | population: San_Antonio_Bay_2007	AAGAGGAATTTCTTGGGAATCTCACAGCGCTTTTTTTTGTGTTGATATTTACAGGGCTAGGATAGTTACTTTAACTTTGTGAGTGTGTGGAATTAGCATTCTGGCTAGTAGTATGATACTAAGTCTACGGGGGTCTTTCAGCTCTTACTGAGTATTGGTCACGATTCTTTCATTCTTGCTAGTCCAATGTTTTATGGTTAACTCAATAGCAATGTTCTATGTTCTTTTTGAGAGAACTTTAGTGCCTATGGTGATTATTATTGCTATCTGGGGGCAGCAGCCGGAACGTATCCCAGCGATTCAGTATATCTCGGGGTATACAGTTGGCGCATCATTTCCCCTACTGCTTGTGATCGTTCATATAGAAGTAGATTTTGGGTCGAGATTTTTCTGGTTCCT…
CV140 | population: San_Antonio_Bay_2007	AAGAGGAATTTCTTGGGAATCTCACAGCGCTTTTTTTTGTGTTGATATTTACAGGGCTAGGATAGTTACTTTAACTTTGTGAGTGTGTGGAATTAGCATTCTGGCTAGTAGTATGATACTAAGTCTACGGGGGTCTTTCAGCTCTTACTGAGTATTGGTCACGATTCTTTCATTCTTGCTAGTCCAATGTTTTATGGTTAACTCAATAGCAATGTTCTATGTTCTTTTTGAGAGAACTTTAGTGCCTATGGTGATTATTATTGCTATCTGGGGGCAGCAGCCGGAACGTATCCCAGCGATTCAGTATATCTCTGGGTATACAGTTGGCGCATCATTTCCCCTACTGCTTGTGATCGTTCATATAGAAGTAGATTTTGGGTCGAGATTTTTCTGGTTCCT…
CV194 | population: San_Antonio_Bay_2007	AAGAGGAATTTCTTGGGAATCTCACAGCGCTTTTTTTTGTGTTGATATTTACAGGGCTAGGATAGTTACTTTAACTTTGTGAGTGTGTGGAATTAGCATTCTGGCTAGTAGTATGATACTAAGTCTACGGGGGTCTTTCAGCTCTTACTGAGTATTGGTCACGATTCTTTCATTCTTGCTAGTCCAATGTTTTATGGTTAACTCAATAGCAATGTTCTATGTTCTTTTTGAGAGAACTTTAGTGCCTATGGTGATTATTATTGCTATCTGGGGGCAGCAGCCGGAACGTATCCCAGCGATTCAGTATATCTCGGGGTATACAGTTGGCGCATCATTTCCCCTACTGCTTGTGATCGTTCATATAGAAGTAGATTTTGGGTCGAGATTTTTCTGGTTCCT…
CV196 | population: San_Antonio_Bay_2007	AAGAGGAATTTCTTGGGAATCTCACAGCGCTTTTTTTTGTGTTGATATTTACAGGGCTAGGATAGTTACTTTAACTTTGTGAGTGTGTGGAATTAGCATTCTGGCTAGTAGTATGATACTAAGTCTACGGGGGTCTTTCAGCTCTTACTGAGTATTGGTCACGATTCTTTCATTCTTGCTAGTCCAATGTTTTATGGTTAACTCAATAGCAATGTTCTATGTTCTTTTTGAGAGAACTTTAGTGCCTATGGTGATTATTATTGCTATCTGGGGGCAGCAGCCGGAACGTATCCCAGCGATTCAGTATATCTCGGGGTATACAGTTGGCGCATCATTTCCCCTACTGCTTGTGATCGTTCATATAGAAGTAGATTTTGGGTCGAGATTTTTCTGGTTCCT…
CV197 | population: San_Antonio_Bay_2007	AAGAGGAATTTCTTGGGAATCTCACAGCGCTTTTTTTTGTGTTGATATTTACAGGGCTAGGATAGTTACTTTAACTTTGTGAGTGTGTGGAATTAGCATTCTGGCTAGTAGTATGATACTAAGTCTACGGGGGTCTTTCAGCTCTTACTGAGTATTGGTCACGATTCTTTCATTCTTGCTAGTCCAATGTTTTATGGTTAACTCAATAGCAATGTTCTATGTTCTTTTTGAGAGAACTTTAGTGCCTATGGTGATTATTATTGCTATCTGGGGGCAGCAGCCGGAACGTATCCCAGCGATTCAGTATATCTCAGGGTATACAGTTGGCGCATCATTTCCCCTACTGCTTGTGATCGTTCATATAGAAGTAGATTTTGGGTCGAGATTTTTCTGGTTCCT…
CV198 | population: San_Antonio_Bay_2007	AAGAGGAATTTCTTGGGAATCTCACAGCGCTTTTTTTTGTGTTGATATTTACAGGGCTAGGATAGTTACTTTAACTTTGTGAGTGTGTGGAATTAGCATTCTGGCTAGTAGTATGATACTAAGTCTACGGGGGTCTTTCAGCTCTTACTGAGTATTGGTCACGATTCTTTCATTCTTGCTAGTCCAATGTTTTATGGTTAACTCAATAGCAATGTTCTATGTTCTTTTTGAGAGAACTTTAGTGCCTATGGTGATTATTATTGCTATCTGGGGGCAGCAGCCGGAACGTATCCCAGCGATTCAGTATATCTCGGGGTATACAGTTGGCGCATCATTTCCCCTACTGCTTGTGATCGTTCATATAGAAGTAGATTTTGGGTCGAGATTTTTCTGGTTCCT…
CV199 | population: San_Antonio_Bay_2007	AAGAGGAATTTCTTGGGAATCTCACAGCGCTTTTTTTTGTGTTGATATTTACAGGGCTAGGATAGTTACTTTAACTTTGTGAGTGTGTGGAATTAGCATTCTGGCTAGTAGTATGATACTAAGTCTACGGGGGTCTTTCAGCTCTTACTGAGTATTGGTCACGATTCTTTCATTCTTGCTAGTCCAATGTTTTATGGTTAACTCAATAGCAATGTTCTATGTTCTTTTTGAGAGAACTTTAGTGCCTATGGTGATTATTATTGCTATCTGGGGGCAGCAGCCGGAACGTATCCCAGCGATTCAGTATATCTCGGGGTATACAGTTGGCGCATCATTTCCCCTACTGCTTGTGATCGTTCATATAGAAGTAGATTTTGGGTCGAGATTTTTCTGGTTCCT…
CV200 | population: San_Antonio_Bay_2007	AAGAGGAATTTCTTGGGAATCTCACAGCGCTTTTTTTTGTGTTGATATTTACAGGGCTAGGATAGTTACTTTAACTTTGTGAGTGTGTGGAATTAGCATTCTGGCTAGTAGTATGATACTAAGTCTACGGGGGTCTTTCAGCTCTTACTGAGTATTGGTCACGATTCTTTCATTCTTGCTAGTCCAATGTTTTATGGTTAACTCAATAGCAATGTTCTATGTTCTTTTTGAGAGAACTTTAGTGCCTATGGTGATTATTATTGCTATCTGGGGGCAGCAGCCGGAACGTATCCCAGCGATTCAGTATATCTCGGGGTATACAGTTGGCGCATCATTTCCCCTACTGCTTGTGATCGTTCATATAGAAGTAGATTTTGGGTCGAGATTTTTCTGGTTCCT…
CV203 | population: San_Antonio_Bay_2007	AAGAGGAATTTCTTGGGAATCTCACAGCGCTTTTTTTTGTGTTGATATTTACAGGGCTAGGATAGTTACTTTAACTTTGTGAGTGTGTGGAATTAGCATTCTGGCTAGTAGTATGATACTAAGTCTACGTGGGTCTTTCAGCTCTTACTGAGTATTGGTCACGATTCTTTCATTCTTGCTAGTCCAATGTTTTATGGTTAACTCAATAGCAATGTTCTATGTTCTTTTTGAGAGAACTTTAGTGCCTATGGTGATTATTATTGCTATCTGGGGGCAGCAGCCGGAACGTATCCCAGCGATTCAGTATATCTCGGGGTATACAGTTGGCGCATCATTTCCCCTACTGCTTGTGATCGTTCATATAGAAGTAGATTTTGGGTCGAGATTTTTCTGGTTTCT…
CV031 | population: Copano_Bay_2007	AAGAGGAATTTCTTGGGAATCTCACAGCGCTTTTTTTTGTGTTGATATTTACAGGGCTAGGATAGTTACTTTAACTTTGTGAGTGTGTGGAATTAGCATTCTGGCTAGTAGTATGATACTAAGTCTACGGGGGTCTTTCAGCTCTTACTGAGTATTGGTCACGATTCTTTCATTCTTGCTAGTCCAATGTTTTATGGTTAACTCAATAGCAATGTTCTATGTTCTTTTTGAGAGAACTTTAGTGCCTATGGTGATTATTATTGCTATCTGGGGGCAGCAGCCGGAACGTATCCCAGCGATTCAGTATATCTCGGGGTATACAGTTGGCGCATCATTTCCCCTACTGCTTGTGATCGTCCATATAGAAGTAGATTTTGGGTCGAGATTTTTCTGGTTCCT…
CV039 | population: Copano_Bay_2007	AAGAGGAATTTCTTGGGAATCTCACAGCGCTTTTTTTTGTGTTGATATTTACAGGGCTAGGATAGTTACTTTAACTTTGTGAGTGTGTGGAATTAGCATTCTGGCTAGTAGAATGATACTAAGTCTACGGGGGTCTTTCAGCTCTTACTGAGTATTGGTCACGATTCTTTCATTCTTGCTAGTCCAATGTTTTATGGTTAACTCAATAGCAATGTTCTATGTTCTTTTTGAGAGAACTTTAGTGCCTATGGTGATTATTATTGCTATCTGGGGGCAGCAGCCGGAACGTATCCCAGCGATTCAGTATATCTCGGGGTATACAGTTGGCGCATCATTTCCCCTACTGCTTGTGATCGTTCATATAGAAGTAGATTTTGGGTCGAGATTTTTCTGGTTCCT…
CV042 | population: Copano_Bay_2007	AAGAGGAATTTCTTGGGAATCTCACAGCGCTTTTTTTTGTGTTGATATTTACAGGGCTAGGATAGTTACTTTAACTTTGTGAGTGTGTGGAATTAGCATTCTGGCCAGTAGTATGATACTAAGTCTACGGGGGTCTTTCAGCTCTTACTGAGTATTGGTCACGATTCTTTCATTCTTGCTAGTCCAATGTTTTATGGTTAACTCAATAGCAATGTTCTATGTTCTTTTTGAGAGAACTTTAGTGCCTATGGTGATTATTATTGCTATCTGGGGGCAGCAGCCGGAACGTATCCCAGCGATTCAGTATATCTCGGGGTATACAGTTGGCGCATCATTTCCCCTACTGCTTGTGATCGTTCATATAGAAGTAGATTTTGGGTCGAGATTTTTCTGGTTCCT…
CV044 | population: Copano_Bay_2007	AAGAGGAATTTCTTGGGAATCTCACAGCGCTTTTTTTTGTGTTGATATTTACAGGGCTAGGATAGTTACTTTAACTTTGTGAGTGTGTGGAATTAGCATTCTGGCTAGTAGTATGATACTAAGTCTACGGGGGTCTTTCAGCTCTTACTGAGTATTGGTCACGATTCTTTCATTCTTGCTAGTCCAATGTTTTATGGTTAACTCAATAGCAATGTTCTATGTTCTTTTTGAGAGAACTTTAGTGCCTATGGTGATTATTATTGCTATCTGGGGGCAGCAGCCGGAACGTATCCCAGCGATTCAGTATATCTCGGGGTATACAGTTGGCGCATCATTTCCCCTACTGCTTGTGATCGTTCATATAGAAGTAGATTTTGGGTCGAGATTTTTCTGGTTCCT…
CV026 | population: Copano_Bay_2007	AAGAGGAATTTCTTGGGAATCTCACAGCGCTTTTTTTTGTGTTGATATTTACAGGGCTAGGATAGTTACTTTAACTTTGTGAGTGTGTGGAATTAGCATTCTGGCTAGTAGTATGATACTAAGTCTACGGGGGTCTTTCAGCTCTTACTGAGTATTGGTCACGATTCTTTCATTCTTGCTAGTCCAATGTTTTATGGTTAACTCAATAGCAATGTTTTATGTTCTTTTTGAGAGAACTTTAGTGCCTATGGTGATTATTATTGCTATCTGGGGGCAGCAGCCGGAACGTATCCCAGCGATTCAGTATATCTCGGGGTATACAGTTGGCGCATCATTTCCCCTACTGCTTGTGATCGTTCATATAGAAGTAGATTTTGGGTCGAGATTTTTCTGGTTCCT…
CV027 | population: Copano_Bay_2007	AAGAGGAATTTCTTGGGAATCTCACAGCGCTTTTTTTTGTGTTGATATTTACAGGGCTAGGATAGTTACTTTAACTTTGTGAGTGTGCGGAATTAGCATTCTGGCTAGTAGTATGATACTAAGTCTACGGGGGTCTTTCAGCTCTTACTGAGTATTGGTCACGATTCTTTCATTCTTGCTAGTCCAATGTTTTATGGTTAACTCAATAGCAATGTTCTATGTTCTTTTTGAGAGAACTTTAGTGCCTATGGTGATTATTATTGCTATCTGGGGGCAGCAGCCGGAACGTATCCCAGCGATTCAGTATATCTCGGGGTATACAGTTGGCGCATCATTTCCCCTACTGCTTGTGATCGTTCATATAGAAGTAGATTTTGGGTCGAGATTTTTCTGGTTCCT…
CV028 | population: Copano_Bay_2007	AAGAGGAATTTCTTGGGAATCTCACAGCGCTTTTTTTTGTGTTGATATTTACAGGGCTAGGATAGTTACTTTAACTTTGTGAGTGTGTGGAATTAGCATTCTGGCTAGTAGCATGATACTAAGTCTACGGGGGTCTTTCAGCTCTTACTGAGTATTGGTCACGATTCTTTCATTCTTGCTAGTCCAATGTTTTATGGTTAACTCAATAGCAATGTTCTATGTTCTTTTTGAGAGAACTTTAGTGCCTATGGTGATTATTATTGCTATCTGGGGGCAGCAGCCGGAACGTATCCCAGCGATTCAGTATATCTCGGGGTATACAGTTGGCGCATCATTTCCCCTACTGCTTGTGATCGTTCATATAGAAGTAGATTTTGGGTCGAGATTTTTCTGGTTCCT…
CV029 | population: Copano_Bay_2007	AAGAGGAATTTCTTGGGAATCTCACAGCGCTTTTTTTTGTGTTGATATTTACAGGGCTAGGATAGTTACTTTAACTTTGTGAGTGTGTGGAATTAGCATTCTGGCTAGTAGCATGATACTAAGTCTACGGGGGTCTTTCAGCTCTTACTGAGTATTGGTCACGATTCTTTCATTCTTGCTAGTCCAATGTTTTATGGTTAACTCAATAGCAATGTTCTATGTTCTTTTTGAGAGAACTTTAGTGCCTATGGTGATTATTATTGCTATCTGGGGGCAGCAGCCGGAACGTATCCCAGCGATTCAGTATATCTCGGGGTATACAGTTGGCGCATCATTTCCCCTACTGCTTGTGATCGTTCATATAGAAGTAGATTTTGGGTCGAGATTTTTCTGGTTCCT…
CV030 | population: Copano_Bay_2007	AAGAGGAATTTCTTGGGAATCTCACAGCGCTTTTTTTTGTGTTGATATTTACAGGGCTAGGATAGTTACTTTAACTTTGTGAGTGTGTGGAATTAGCATTCTGGCTAGTAGTATGATACTAAGTCTACGGGGGTCTTTCAGCTCTTACTGAGTATTGGTCACGATTCTTTCATTCTTGCTAGTCCAATGTTTTATGGTTAACTCAATAGCAATGTTCTATGTTCTTTTTGAGAGAACTTTAGTGCCTATGGTGATTATTATTGCTATCTGGGGGCAGCAGCCGGAACGTATCCCAGCGATTCAGTATATCTCGGGGTATACAGTTGGCGCATCATTTCCCCTACTGCTTGTGATCGTTCATATAGAAGTAGATTTTGGGTCGAGATTTTTCTGGTTCCT…
CV032 | population: Copano_Bay_2007	AAGAGGAATTTCTTGGGAATCTCACAGCGCTTTTTTTTGTGTTGATATTTACAGGGCTAGGATAGTTACTTTAACTTTGTGAGTGTGTGGAATTAGCATTCTGGCTAGTAGTATGATACTAAGTCTACGGGGGTCTTTCAGCTCTTACTGAGTATTGGTCACGATTCTTTCATTCTTGCTAGTCCAATGTTTTATGGTTAACTCAATAGCAATGTTCTATGTTCTTTTTGAGAGAACTTTAGTGCCTATGGTGATTATTATTGCTATCTGGGGGCAGCAGCCGGAACGTATCCCAGCGATTCAGTATATCTCGGGGTATACAGTTGGCGCATCATTTCCCCTACTGCTTGTGATCGTTCATATAGAAGTAGATTTTGGGTCGAGATTTTTCTGGTTCCT…
CV033 | population: Copano_Bay_2007	AAGAGGAATTTCTTGGGAATCTCACAGCGCTTTTTTTTGTGTTGATATTTACAGGGCTAGGATAGTTACTTTAACTTTGTGAGTGTGTGGAATTAGCATTCTGGCTAGTAGTATGATACTAAGTCTACGGGGGTCTTTCAGCTCTTACTGAGTATTGGTCACGATTCTTTCATTCTTGCTAGTCCAATGTTTTATGGTTAACTCAATAGCAATGTTCTATGTTCTTTTTGAGAGAACTTTAGTGCCTATGGTGATTATTATTGCTATCTGGGGGCAGCAGCCGGAACGTATCCCAGCGATTCAGTATATCTCGGGGTATACAGTTGGCGCATCATTTCCCCTACTGCTTGTGATCGTTCATATAGAAGTAGATTTTGGGTCGAGATTTTTCTGGTTCCT…
CV035 | population: Copano_Bay_2007	AAGAGGAATTTCTTGGGAATCTCACAGCGCTTTTTTTTGTGTTGATATTTACAGGGCTAGGATAGTTACTTTAACTTTGTGAGTGTGTGGAATTAGCATTCTGGCTAGTAGTATGATACTAAGTCTACGGGGGTCTTTCAGCTCTTACTGAGTATTGGTCACGATTCTTTCATTCTTGCTAGTCCAATGTTTTATGGTTAACTCAATAGCAATGTTCTATGTTCTTTTTGAGAGAACTTTAGTGCCTATGGTGATTATTATTGCTATCTGGGGGCAGCAGCCGGAACGTATCCCAGCGATTCAGTATATCTCGGGGTATACAGTTGGCGCATCATTTCCCCTACTGCTTGTGATCGTTCATATAGAAGTAGATTTTGGGTCGAGATTTTTCTGGTTCCT…
CV036 | population: Copano_Bay_2007	AAGAGGAATTTCTTGGGAATCTCACAGCGCTTTTTTTTGTGTTGATATTTACAGGGCTAGGATAGTTACTTTAACTTTGTGAGTGTGTGGAATTAGCATTCTGGCTAGTAGTATGATACTAAGTCTACGGGGGTCTTTCAGCTCTTACTGAGTATTGGTCACGATTCTTTCATTCTTGCTAGTCCAATGTTTTATGGTTAACTCAATAGCAATGTTCTATGTTCTTTTTGAGAGAACTTTAGTGCCTATGGTGATTATTATTGCTATCTGGGGGCAGCAGCCGGAACGTATCCCAGCGATTCAGTATATCTCGGGGTATACAGTTGGCGCATCATTTCCCCTACTGCTTGTGATCGTTCATATAGAAGTAGATTTTGGGTCGAGATTTTTCTGGTTCCT…
CV037 | population: Copano_Bay_2007	AAGAGGAATTTCTTGGGAATCTCACAGCGCTTTTTTTTGTGTTGATATTTACAGGGCTAGGATAGTTACTTTAACTTTGTGAGTGTGTGGAATTAGCATTCTGGCTAGTAGTATGATACTAAGTCTACGGGGGTCTTTCAGCTCTTACTGAGTATTGGTCACGATTCTTTCATTCTTGCTAGTCCAATGTTTTATGGTTAACTCAATAGCAATGTTCTATGTTCTTTTTGAGAGAACTTTAGTGCCTATGGTGATTATTATTGCTATCTGGGGGCAGCAGCCGGAACGTATCCCAGCGATTCAGTATATCTCGGGGTATACAGTTGGCGCATCATTTCCCCTACTGCTTGTGATCGTTCATATAGAAGTAGATTTTGGGTCGAGATTTTTCTGGTTCCT…
CV040 | population: Copano_Bay_2007	AAGAGGAATTTCTTGGGAATCTCACAGCGCTTTTTTTTGTGTTGATATTTACAGGGCTAGGATAGTTACTTTAACTTTGTGAGTGTGTGGAATTAGCATTCTGGCTAGTAGTATGATACTAAGTCTACGGGGGTCTTTCAGCTCTTACTGAGTATTGGTCACGATTCTTTCATTCTTGCTAGTCCAATGTTTTATGGTTAACTCAATAGCAATGTTCTATGTTCTTTTTGAGAGAACTTTAGTGCCTATGGTGATTATTATTGCTATCTGGGGGCAGCAGCCGGAACGTATCCCAGCGATTCAGTATATCTCGGGGTATACAGTTGGCGCATCATTTCCCCTACTGCTTGTGATCGTTCATATAGAAGTAGATTTTGGGTCGAGATTTTTCTGGTTTCT…
CV046 | population: Copano_Bay_2007	AAGAGGAATTTCTTGGGAATCTCACAGCGCTTTTTTTTGTGTTGATATTTACAGGGCTAGGATAGTTACTTTAACTTTGTGAGTGTGTGGAATTAGCATTCTGGCTAGTAGTATGATACTAAGTCTACGGGGGTCTTTCAGCTCTTACTGAGTATTGGTCACGATTCTTTCATTCTTGCTAGTCCAATGTTTTATGGTTAACTCAATAGCAATGTTCTATGTTCTTTTTGAGAGAACTTTAGTGCCTATGGTGATTATTATTGCTATCTGGGGGCAGCAGCCGGAACGTATCCCAGCGATTCAGTATATCTCGGGGTATACAGTTGGCGCATCATTTCCCCTACTGCTTGTGATCGTTCATATAGAAGTAGATTTTGGGTCGAGATTTTTCTGGTTCCT…
CV047 | population: Copano_Bay_2007	AAGAGGAATTTCTTGGGAATCTCACAGCGCTTTTTTTTGTGTTGATATTTACAGGGCTAGGATAGTTACTTTAACTTTGTGAGTGTGTGGAATTAGCATTCTGGCTAGTAGTATGATACTAAGTCTACGGGGGTCTTTCAGCTCTTACTGAGTATTGGTCACGATTCTTTCATTCTTGCTAGTCCAATGTTTTATGGTTAACTCAATAGCAATGTTCTATGTTCTTTTTGAGAGAACTTTAGTGCCTATGGTGATTATTATTGCTATCTGGGGGCAGCAGCCGGAACGTATCCCAGCGATTCAGTATATCTCGGGGTATACAGTTGGCGCATCATTTCCCCTACTGCTTGTGATCGTTCATATAGAAGTAGATTTTGGGTCGAGATTTTTCTGGTTCCT…
CV048 | population: Copano_Bay_2007	AAGAGGAATTTCTTGGGAATCTCACAGCGCTTTTTTTTGTGTTGATATTTACAGGGCTAGGATAGTTACTTTAACTTTGTGAGTGTGTGGAATTAGCATTCTGGCTAGTAGTATGATACTAAGTCTACGGGGGTCTTTCAGCTCTTACTGAGTATTGGTCACGATTCTTTCATTCTTGCTAGTCCAATGTTTTATGGTTAACTCAATAGCAATGTTCTATGTTCTTTTTGAGAGAACTTTAGTGCCTATGGTGATTATTATTGCTATCTGGGGGCAGCAGCCGGAACGTATCCCAGCGATTCAGTATATCTCGGGGTATACAGTTGGCGCATCATTTCCCCTACTGCTTGTGATCGTTCATATAGAAGTAGATTTTGGGTCGAGATTTTTCTGGTTCCT…
CV049 | population: Copano_Bay_2007	AAGAGGAATTTCTTGGGAATCTCACAGCGCTTTTTTTTGTGTTGATATTTACAGGGCTAGGATAGTTACTTTAACTTTGTGAGTGTGTGGAATTAGCATTCTGGCTAGTAGTATGATACTAAGTCTACGGGGGTCTTTCAGCTCTTACTGAGTATTGGTCACGATTCTTTCATTCTTGCTAGTCCAATGTTTTATGGTTAACTCAATAGCAATGTTCTATGTTCTTTTTGAGAGAACTTTAGTGCCTATGGTGATTATTATTGCTATCTGGGGGCAGCAGCCGGAACGTATCCCAGCGATTCAGTATATCTCGGGGTATACAGTTGGCGCATCATTTCCCCTACTGCTTGTGATCGTTCATATAGAAGTAGATTTTGGGTCGAGATTTTTCTGGTTCCT…
CV050 | population: Copano_Bay_2007	AAGAGGAATTTCTTGGGAATCTCACAGCGCTTTTTTTTGTGTTGATATTTACAGGGCTAGGATAGTTACTTTAACTTTGTGAGTGTGTGGAATTAGCATTCTGGCTAGTAGTATGATACTAAGTCTACGGGGGTCTTTCAGCTCTTACTGAGTATTGGTCACGATTCTTTCATTCTTGCTAGTCCAATGTTTTATGGTTAACTCAATAGCAATGTTCTATGTTCTTTTTGAGAGAACTTTAGTGCCTATGGTGATTATTATTGCTATCTGGGGGCAGCAGCCGGAACGTATCCCAGCGATTCAGTATATCTCGGGGTATACAGTTGGCGCATCATTTCCCCTACTGCTTGTGATCGTTCATATAGAAGTAGATTTTGGGTCGAGATTTTTCTGGTTCCT…
CV090 | population: Copano_Bay_2007	AAGAGGAATTTCTTGGGAATCTCACAGCGCTTTTTTTTGTGTTGATATTTACAGGGCTAGGATAGTTACTTTAACTTTGTGAGTGTGTGGAATTAGCATTCTGGCTAGTAGTATGATACTAAGTCTACGGGGGTCTTTCAGCTCTTACTGAGTATTGGTCACGATTCTTTCATTCTTGCTAGTCCAATGTTTTATGGTTAACTCAATAGCAATGTTCTATGTTCTTTTTGAGAGAACTTTAGTGCCTATGGTGATTATTATTGCTATCTGGGGGCAGCAGCCGGAACGTATCCCAGCGATTCAGTATATCTCGGGGTATACAGTTGGCGCATCATTTCCCCTACTGCTTGTGATCGTTCATATAGAAGTAGATTTTGGGTCGAGATTTTTCTGGTTCCT…
CV091 | population: Copano_Bay_2007	AAGAGGAATTTCTTGGGAATCTCACAGCGCTTTTTTTTGTGTTGATATTTACAGGGCTAGGATAGTTACTTTAACTTTGTGAGTGTGCGGAATTAGCATTCTGGCTAGTAGTATGATACTAAGTCTACGGGGGTCTTTCAGCTCTTACTGAGTATTGGTCACGATTCTTTCATTCTTGCTAGTCCAATGTTTTATGGTTAACTCAATAGCAATGTTCTATGTTCTTTTTGAGAGAACTTTAGTGCCTATGGTGATTATTATTGCTATCTGGGGGCAGCAGCCGGAACGTATCCCAGCGATTCAGTATATCTCGGGGTATACAGTTGGCGCATCATTTCCCCTACTGCTTGTGATCGTTCATATAGAAGTAGATTTTGGGTCGAGATTTTTCTGGTTCCT…
CV092 | population: Copano_Bay_2007	AAGAGGAATTTCTTGGGAATCTCACAGCGCTTTTTTTTGTGTTGATATTTACAGGGCTAGGATAGTTACTTTAACTTTGTGAGTGTGTGGAATTAGCATTCTGGCTAGTAGTATGATACTAAGTCTACGGGGGTCTTTCAGCTCTTACTGAGTATTGGTCACGATTCTTTCGTTCTTGCTAGTCCAATGTTTTATGGTTAACTCAATAGCAATGTTCTATGTTCTTTTTGAGAGAACTTTAGTGCCTATGGTGATTATTATTGCTATCTGGGGGCAGCAGCCGGAACGTATCCCAGCGATTCAGTATATCTCGGGGTATACAGTTGGCGCATCATTTCCCCTACTGCTTGTGATCGTTCATATAGAAGTAGATTTTGGGTCGAGATTTTTCTGGTTCCT…
CV143 | population: Aransas_Bay_2007	AAGAGGAATTTCTTGGGAATCTCACAGCGCTTTTTTTTGTGTTGATATTTACAGGGCTAGGATAGTTACTTTAACTTTGTGAGTGTGTGGAATTAGCATTCTGGCTAGTAGTATGATACTAAGTCTACGGGGGTCTTTCAGCTCTTACTGAGTATTGGTCACGATTCTTTCATTCTTGCTAGTCCAATGTTTTATGGTTAACTCAATAGCAATGTTCTATGTTCTTTTTGAGAGAACTTTAGTGCCTATGGTGATTATTATTGCTATCTGGGGGCAGCAGCCGGAACGTATCCCAGCGATTCAGTATATCTCGGGGTATACAGTTGGCGCATCATTTCCCCTACTGCTTGTGATTGTTCATATAGAAGTAGATTTTGGGTCGAGATTTTTCTGGTTCCT…
CV144 | population: Aransas_Bay_2007	AAGAGGAATTTCTTGGGAATCTCACAGCGCTTTTTTTTGTGTTGATATTTACAGGGCTAGGATAGTTACTTTAACTTTGTGAGTGTGTGGAATTAGCATTCTGGCTAGTAGTATGATACTGAGTCTACGGGGGTCTTTCAGCTCTTACTGAGTATTGGTCACGATTCTTTCATTCTTGCTAGTCCAATGTTTTATGGTTAATTCAATAGCAATGTTCTATGTTCTTTTTGAGAGAACTTTAGTGCCTATGGTGATTATTATTGCTATCTGGGGGCAGCAGCCGGAACGTATCCCAGCGATTCAGTATATCTCGGGGTATACAGTTGGCGCATCATTTCCCCTACTGCTTGTGATCGTTCATATAGAAGTAGATTTTGGGTCGAGATTTTTCTGGTTCCT…
CV145 | population: Aransas_Bay_2007	AAGAGGAATTTCTTGGGAATCTCACAGCGCTTTTTTTTGTGTTGATATTTACAGGGCTAGGATAGTTACTTTAACTTTGTGAGTGTGTGGAATTAGCATTCTGGCTAGTAGTATGATGCTAAGCCTACGGGGGTCTTTCAGCTCTTACTGAGTATTGGTCACGATTCTTTCATTCTTGCTAGTCCAATGTTTCATGGTTAACTCAATAGCAATGTTCTATGTTCTTTTTGAGAGAACTTTAGTGCCTATGGTGATTATTATTGCTATCTGGGGGCAGCAGCCGGAACGTATCCCAGCGATTCAGTATATCTCGGGGTATACAGTTGGCGCATCATTCCCCCTACTGCTTGTGATCGTTCATATAGAAGTAGATTTTGGGTCGAGATTTTTCTGGTTTCT…
CV146 | population: Aransas_Bay_2007	AAGAGGAATTTCTTGGGAATCTCACAGCGCTTTTTTTTGTGTTGATATTTACAGGGCTAGGATAGTTACTTTAACTTTGTGAGTGTGTGGAATTAGCATTCTGGCTAGTAGTATGATACTAAGTCTACGGGGGTCTTTCAGCTCTTACTGAGTATTGGTCACGATTCTTTCATTCTTGCTAGTCCAATGTTTTATGGTTAACTCAATAGCAATGTTCTATGTTCTTTTTGAGAGAACTTTAGTGCCTATGGTGATTATTATTGCTATCTGGGGGCAGCAGCCGGAACGTATCCCAGCGATTCAGTATATCTCGGGGTATACAGTTGGCGCATCATTTCCCCTACTGCTTGTGATCGTTCATATAGAAGTAGATTTTGGGTCGAGATTTTTCTGGTTCCT…
CV147 | population: Aransas_Bay_2007	AAGAGGAATTTCTTGGGAATCTCACAGCGCTTTTTTTTGTGTTGATATTTACAGGGCTAGGATAGTTACTTTAACTTTGTGAGTGTGTGGAATTAGCATTCTGGCTAGTAGTATGATACTAAGTCTACGGGGGTCTTTCAGCTCTTACTGAGTATTGGTCACGATTCTTTCATTCTTGCTAGTCCAATGTTTTATGGTTAACTCAATAGCAATGTTCTATGTTCTTTTTGAGAGAACTTTAGTGCCTATGGTGATTATTATTGCTATCTGGGGGCAGCAGCCGGAACGTATCCCAGCGATTCAGTATATCTCGGGGTATACAGTTGGCGCATCATTTCCCCTACTGCTTGTGATCGTTCATATAGAAGTAGATTTTGGGTCGAGATTTTTCTGGTTCCT…
CV148 | population: Aransas_Bay_2007	AAGAGGAATTTCTTGGGAATCTCACAGCGCTTTTTTTTGTGTTGATATTTACAGGGCTAGGATAGTTACTTTAACTTTGTGAGTGTGTGGAATTAGCATTCTGGCTAGTAGTATGATACTAAGTCTACGGGGGTCTTTCAGCTCTTACTGAGTATTGGTCACGATTCTTTCATTCTTGCTAGTCCAATGTTTTATGGTTAACTCAATAGCAATGTTCTATGTTCTTTTTGAGAGAACTTTAGTGCCTATGGTGATTATTATTGCTATCTGGGGGCAGCAGCCGGAACGTATCCCAGCAATTCAGTATATCTCGGGGTATACAGTTGGCGCATCATTTCCCCTACTGCTTGTGATCGTTCATATAGAAGTAGATTTTGGGTCGAGATTTTTCTGGTTTCT…
CV149 | population: Aransas_Bay_2007	AAGAGGAATTTCTTGGGAATCTCACAGCGCTTTTTTTTGTGTTGATATTTACAGGGCTAGGATAGTTACTTTAACTTTGTGAGTGTGTGGAATTAGTATTCTGGCTAGTAGTATGATACTAAGTCTACGGGGGTCTTTCAGCTCTTACTGAGTATTGGTCACGATTCTTTCATTCTTGCTAGTCCAATGTTTTATGGTTAACTCAATAGCAATGTTCTATGTTCTTTTTGAGAGAACTTTAGTGCCTATGGTGATTATTATTGCTATCTGGGGGCAGCAGCCGGAACGTATCCCAGCGATTCAGTATATCTCGGGGTATACAGTTGGCGCATCATTTCCCCTACTGCTTGTGATCGTTCATATAGAAGTAGATTTTGGGTCGAGATTTTTCTGGTTCCT…
CV150 | population: Aransas_Bay_2007	AAGAGGAATTTCTTGGGAATCTCACAGCGCTTTTTTTTGTGTTGATATTTACAGGGCTAGGATAGTTACTTTAACTTTGTGAGTGTGTGGAATTAGCATTCTGGCTAGTAGTATGATACTAAGTCTACGGGGGTCTTTCAGCTCTTACTGAGTATTGGTCACGATTCTTTCATTCTTGCTAGTCCAATGTTTTATGGTTAACTCAATAGCAATGTTCTATGTTCTTTTTGAGAGAACTTTAGTGCCTATGGTGATTATTATTGCTATCTGGGGGCAGCAGCCGGAACGTATCCCAGCGATTCAGTATATCTCGGGGTATACAGTTGGCGCATCATTTCCCCTACTGCTTGTGATCGTTCATATAGAAGTAGATTTTGGGTCGAGATTTTTCTGGTTCCT…
CV151 | population: Aransas_Bay_2007	AAGAGGAATTTCTTGGGAATCTCACAGCGCTTTTTTTTGTGTTGATATTTACAGGGCTAGGATAGTTACTTTAACTTTGTGAGTGTGTGGAATTAGCATTCTGGCTAGTAGTATGATACTAAGTCTACGGGGGTCTTTCAGCTCTTACTGAGTATTGGTCACGATTCTTTCATTCTTGCTAGTCCAATGTTTTATGGTTAACTCAATAGCAATGTTCTATGTTCTTTTTGAGAGAACTTTAGTGCCTATGGTGATTATTATTGCTATCTGGGGGCAGCAGCCGGAACGTATCCCAGCGATTCAGTATATCTCGGGGTATACAGTTGGCGCATCATTTCCCCTACTGCTTGTGATCGTTCATATAGAAGTAGATTTTGGGTCGAGATTTTTCTGGTTCCT…
CV154 | population: Aransas_Bay_2007	AAGAGGAATTTCTTGGGAATCTCACAGCGCTTTTTTTTGTGTTGATATTTACAGGGCTAGGATAGTTACTTTAACTTTGTGAGTGTGTGGAATTAGCATTCTGGCTAGTAGTATGATACTAAGTCTACGGGGGTCTTTCAGCTCTTACTGAGTATTGGTCACGATTCTTTCATTCTTGCTAGTCCAATGTTTTATGGTTAACTCAATAGCAATGTTCTATGTTCTTTTTGAGAGAACTTTAGTGCCTATGGTGATTATTATTGCTATCTGGGGGCAGCAGCCGGAACGTATCCCAGCGATTCAGTATATCTCGGGGTATACAGTTGGCGCATCATTTCCCCTACTGCTTGTGATCGTTCATATAGAAGTAGATTTTGGGTCGAGATTTTTCTGGTTCCT…
CV155 | population: Aransas_Bay_2007	AAGAGGAATTTCTTGGGAATCTCACAGCGCTTTTTTTTGTGTTGATATTTACAGGGCTAGGATAGTTACTTTAACTTTGTGAGTGTGTGGAATTAGCATTCTGGCTAGTAGTATGATACTAAGTCTACGGGGGTCTTTCAGCTCTTACTGAGTATTGGTCACGATTCTTTCATTCTTGCTAGTCCAATGTTTTATGGTTAACTCAATAGCAATGTTCTATGTTCTTTTTGAGAGAACTTTAGTGCCTATGGTGATTATTATTGCTATCTGGGGGCAGCAGCCGGAACGTATCCCAGCGATTCAGTATATCTCGGGGTATACAGTTGGCGCATCATTTCCCCTACTGCTTGTGATCGTTCATATAGAAGTAGATTTTGGGTCGAGATTTTTCTGGTTCCT…
CV156 | population: Aransas_Bay_2007	AAGAGGAATTTCTTGGGAATCTCACAGCGCTTTTTTTTGTGTTGATATTTACAGGGCTAGGATAGTTACTTTAACTTTGTGAGTGTGTGGAATTAGTATTCTGGCTAGTAGTATGATACTAAGTCTACGGGGGTCTTTCAGCTCTTACTGAGTATTGGTCACGATTCTTTCATTCTTGCTAGTCCAATGTTTTATGGTTAACTCAATAGCAATGTTCTATGTTCTTTTTGAGAGAACTTTAGTGCCTATGGTGATTATTATTGCTATCTGGGGGCAGCAGCCGGAACGTATCCCAGCGATTCAGTATATCTCGGGGTATACAGTTGGCGCATCATTTCCCCTACTGCTTGTGATCGTTCATATAGAAGTAGATTTTGGGTCGAGATTTTTCTGGTTCCT…
CV157 | population: Aransas_Bay_2007	AAGAGGAATTTCTTGGGAATCTCACAGCGCTTTTTTTTGTGTTGATATTTACAGGGCTAGGATAGTTACTTTAACTTTGTGAGTGTGTGGAATTAGCATTCTGGCCAGTAGTATGATACTAAGTCTACGGGGGTCTTTTAGCTCTTACTGAGTATTGGTCACGATTCTTTCATTCTTGCTAGTCCAATGTTTTATGGTTAACTCAATAGCAATGTTCTATGTTCTTTTTGAGAGAACTTTAGTGCCTATGGTGATTATTATTGCTATCTGGGGGCAGCAGCCGGAACGTATCCCAGCGATTCAGTATATCTCGGGGTATACAGTTGGCGCATCATTTCCCCTACTGCTTGTGATCGTTCATATAGAAGTAGATTTTGGGTCGAGATTTTTCTGGTTCCT…
CV160 | population: Aransas_Bay_2007	AAGAGGAATTTCTTGGGAATCTCACAGCGCTTTTTTTTGTGTTGATATTTACAGGGCTAGGATAGTTACTTTAACTTTGTGAGTGTGTGGAATTAGCATTCTGGCTAGTAGTATGATACTAAGTCTACGGGGGTCTTTCAGCTCTTACTGAGTATTGGTCACGATTCTTTCATTCTTGCTAGTCCAATGTTTTATGGTTAACTCAATAGCAATGTTCTATGTTCTTTTTGAGAGAACTTTAGTGCCTATGGTGATTATTATTGCTATCTGGGGGCAGCAGCCGGAACGTATCCCAGCGATTCAGTATATCTCGGGGTATACAGTTGGCGCATCATTTCCACTACTGCTTGTGATCGTTCATATAGAAGTAGATTTTGGGTCGAGATTTTTCTGGTTCCT…
CV161 | population: Aransas_Bay_2007	AAGAGGAATTTCTTGGGAATCTCACAGCGCTTTTTTTTGTGTTGATATTTACAGGGCTAGGATAGTTACTTTAACTTTGTGAGTGTGTGGAATTAGCATTCTGGCTAGTAGTATGATACTAAGTCTACGGGGGTCTTTCAGCTCTTACTGAGTATTGGTCACGATTCTTTCATTCTTGCTAGTCCAATGTTTTATGGTTAACTCAATAGCAATGTTCTATGTTCTTTTTGAGAGAACTTTAGTGCCTATGGTGATTATTATTGCTATCTGGGGGCAGCAGCCGGAACGTATCCCAGCGATTCAGTATATCTCGGGGTATACAGTTGGCGCATCATTTCCCCTACTGCTTGTGATCGTTCATATAGAAGTAGATTTTGGGTCGAGATTTTTCTGGTTCCT…
CV179 | population: Aransas_Bay_2007	AAGAGGAATTTCTTGGGAATCTCACACCGCTTTTTTTTGTGTTGATATTTACAGGGCTAGGATAGTTACTTTAACTTTGTGAGTGTGTGGAATTAGCATTCTGGCTAGTAGTATGATACTAAGTCTACGGGGGTCTTTCAGCTCTTACTGAGTATTGGTCACGATTCTTTCATTCTTGCTAGTCCAATGTTTTATGGTTAACTCAATAGCAATGTTCTATGTTCTTTTTGAGAGAACTTTAGTGCCTATGGTGATTATTATTGCTATCTGGGGGCAGCAGCCGGAACGTATCCCAGCGATTCAGTATATCTCGGGGTATACAGTTGGCGCATCATTTCCCCTACTGCTTGTGATCGTTCATATAGAAGTAGATTTTGGGTCGAGATTTTTCTGGTTCCT…
CV180 | population: Aransas_Bay_2007	AAGAGGAATTTCTTGGGAATCTCACAGCGCTTTTTTTTGTGTTGATATTTACAGGGCTAGGATAGTTACTTTAACTTTGTGAGTGTGTGGAATTAGGATTCTGGCTAGTAGTATGATACTAAGTCTACGGGGGTCTTTCAGCTCTTACTGAGTATTGGTCACGATTCTTTCATTCTTGCTAGTCCAATGTTTTATGGTTAACTCAATAGCAATGTTCTATGTTCTTTTTGAGAGAACTTTAGTGCCTATGGTGATTATTATTGCTATCTGGGGGCAGCAGCCGGAACGTATCCCAGCGATTCAGTATATCTCGGGGTATACAGTTGGCGCATCATTTCCCCTACTGCTTGTGATCGTTCATATAGAAGTAGATTTTGGGTCGAGATTTTTCTGGTTCCT…
CV181 | population: Aransas_Bay_2007	AAGAGGAATTTCTTGGGAATCTCACAGCGCTTTTTTTTGTGTTGATATTTACAGGGCTAGGATAGTTACTTTAACTTTGTGAGTGTGTGGAATTAGCATTCTGGCTAGTAGTATGATACTAAGTCTACGGGGGTCTTTCAGCTCTTACTGAGTATTGGTCACGATTCTTTCATTCTTGCTAGTCCAATGTTTTATGGTTAACTCAATAGCAATGTTCTATGTTCTTTTTGAGAGAACTTTAGTGCCTATGGTGATTATTATTGCTATCTGGGGGCAGCAGCCGGAACGTATCCCAGCGATTCAGTATATCTCGGGGTATACAGTTGGCGCATCATTTCCCCTACTGCTTGTGATCGTTCATATAGAAGTAGATTTTGGGTCGAGATTTTTCTGGTTCCT…
CV182 | population: Aransas_Bay_2007	AAGAGGAATTTCTTGGGAATCTCACAGCGCTTTTTTTTGTGTTGATATTTACAGGGCTAGGATAGTTACTTTAACTTTGTGAGTGTGTGGAATTAGCATTCTGGCTAGTAGTATGATACTAAGTCTACGGGGGTCTTTCAGCTCTTACTGAGTATTAGTCACGATTCTTTCATTCTTGCTAGTCCAATGTTTTATGGTTAACTCAATAGCAATGTTCTATGTTCTTTTTGAGAGAACTTTAGTGCCTATGGTGATTATTATTGCTATCTGGGGGCAGCAGCCGGAACGTATCCCAGCGATTCAGTATATCTCGGGGTATACAGTTGGCGCATCATTTCCCCTACTGCTTGTGATCGTTCATATAGAAGTAGATTTTGGGTCGAGATTTTTCTGGTTCCT…
CV184 | population: Aransas_Bay_2007	AAGAGGAATTTCTTGGGAATCTCACAGCGCTTTTTTTTGTGTTGATATTTACAGGGCTAGGATAGTTACTTTAACTTTGTGAGTGTGTGGAATTAGCATTCTGGCTAGTAGTATGATACTAAGTCTACGGGGGTCTTTCAGCTCTTACTGAGTATTGGTCACGATTCTTTCATTCTTGCTAGTCCAATGTTTTATGGTTAACTCAATAGCAATGTTCTATGTTCTTTTTGAGAGAACTTTAGTGCCTATGGTGATTATTATTGCTATCTGGGGGCAGCAGCCGGAACGTATCCCAGCGATTCAGTATATCTCGGGGTATACAGTTGGCGCATCATTTCCCCTACTGCTTGTGATCGTTCATATAGAAGTAGATTTTGGGTCGAGATTTTTCTGGTTCCT…
CV205 | population: Galveston_Bay_2008	AAGAGGAATTTCTTGGGAATCTCACAGCGCTTTTTTTTGTGTTGATATTTACAGGGCTAGGATAGTTACTTTAACTTTGTGAGTGTGTGGAATTAGCATTCTGGCTAGTAGTATGATACTTAGTCTACGGGGGTCTTTCAGCTCTTACTGAGTATTGGTCACGATTCTTTCATTCTTGCTAGTACAATGTTTTATGGTTAACTCAATAGCAATGTTCTATGTTCTTTTTGAGAGAACTTTAGTGCCTATGGTGATTATTATTGCTATCTGGGGGCAGCAGCCGGAACGTATCCCAGCGATTCAGTATATCTCGGGGTATACAGTTGGCGCATCATTTCCCCTACTGCTTGTGATCGTTCATATAGAAGTAGATTTTGGGTCGAGATTTTTCTGGTTCCT…
CV206 | population: Galveston_Bay_2008	AAGAGGAATTTCTTGGGAATCTCACAGCGCTTTTTTTTGTGTTGATATTTATAGGGCTAGGATAGTTACTTTAACTTTGTGAGTGTGTGGAATTAGCATTCTGGCTAGTAGTATGATACTAAGCCTACGGGGGTCTTTCAGCTCTTACTGAGTATTGGTCACGATTCTTTCATTCTTGCTAGTCCAATGTTTTATGGTTAACTCAATAGCAATGTTCTATGTTCTTTTTGAGAGAACTTTAGTGCCTATGGTGATTATTATTGCTATCTGGGGGCAGCAGCCGGAACGTATCCCAGCGATTCAGTATATCTCGGGGTATACAGTTGGCGCATCATTTCCCCTACTGCTTGTGATCGTTCATATAGAAGTAGATTTTGGGTCGAGATTTTTCTGGTTCCT…
CV207 | population: Galveston_Bay_2008	AAGAGGAATTTCTTGGGAATCTCACAGCGCTTTTTTTTGTGTTGATATTTACAGGGCTAGGATAGTTACTTTAACTTTGTGAGTGTGTGGAATTAGCATTCTGGCTAGTAGTATGATACTAAGTCTACGGGGGTCTTTCAGCTCTTACTGAGTATTGGTCACGATTCTTTCATTCTTGCTAGTCCAATGTTTTATGGTTAACTCAATAGCAATGTTCTATGTTCTTTTTGAGAGAACTTTAGTGCCTATGGTGATTATTATTGCTATCTGGGGGCAGCAGCCGGAACGTATCCCAGCGATTCAGTATATCTCGGGGTATACAGTTGGCGCATCATTTCCCCTACTGCTTGTGATCGTTCATATAGAAGTAGATTTTGGGTCGAGATTTTTCTGGTTCCT…
CV208 | population: Galveston_Bay_2008	AAGAGGAATTTCTTGGGAATCTCACAGCGCTTTTTTTTGTGTTGATATTTACAGGGCTAGGATAGTTACTTTAACTTTGTGAGTGTGTGGAATTAGCATTCTGGCTAGTAGTATGATACTAAGTCTACGGGGGTCTTTCAGCTCTTACTGAGTATTGGTCACGATTCTTTCATTCTTGCTAGTCCAATGTTTTATGGTTAACTCAATAGCAATGTTCTATGTTCTTTTTGAGAGAACTTTAGTGCCTATGGTGATTATTATTGCTATCTGGGGGCAGCAGCCGGAACGTATCCCAGCGATTCAGTATATCTCGGGGTATACAGTTGGCGCATCATTTCCCCTACTGCTTGTGATCGTTCATATAGAAGTAGATTTTGGGTCGAGATTTTTCTGGTTCCT…
CV209 | population: Galveston_Bay_2008	AAGAGGAATTTCTTGGGAATCTCACAGCGCTTTTTTTTGTGTTGATATTTACAGGGCTAGGATAGTTACTTTAACTTTGTGAGTGTGTGGAATTAGCATTCTGGCTAGTAGTATGATACTAAGTCTACGGGGGTCTTTCAGCTCTTACTGGGTATTGGTTACGATTCTTTCATTCTTGCTAGTCCAATGTTTTATGGTTAACTCAATAGCAATGTTCTATGTTCTTTTTGAGAGAACTTTAGTGCCTATGGTGATTATTATTGCTATCTGGGGGCAGCAGCCGGAACGTATCCCAGCGATTCAGTATATCTCGGGGTATACAGTTGGCGCATCATTTCCACTACTGCTTGTGATCGTTCATATAGAAGTAGATTTTGGGTCGAGATTTTTCTGGTTCCT…
CV210 | population: Galveston_Bay_2008	AAGAGGAATTTCTTGGGAATCTCACAGCGCTTTTTTTTGTGTTGATATTTACAGGGCTAGGATAGTTACTTTAACTTTGTGAGTGTGTGGAATTAGCATTCTGGCTAGTAGTATGATACTAAGTCTACGGGGGTCTTTCAGCTCTTACTGAGTATTGGTCACGATTCTTTCATTCTTGCTAGTCCAATGTTTTATGGTTAACTCAATAGCAATGTTCTATGTTCTTTTTGAGAGAACTTTAGTGCCTATGGTGATTATTATTGCTATCTGGGGGCAGCAGCCGGAACGTATCCCAGCGATTCAGTATATCTCGGGGTATACAGTTGGCGCATCATTTCCCCTACTGCTTGTGATCGTTCATATAGAAGTAGATTTTGGGTCGAGATTTTTCTGGTTCCT…
CV211 | population: Galveston_Bay_2008	AAGAGGAATTTCTTGGGAATCTCACAGCGCTTTTTTTTGTGTTGATATTTACAGGGCTAGGATAGTTACTTTAACTTTGTGAGTGTGTGGAATTAGCATTCTGGCTAGTAGTATGATACTAAGTCTACGGGGGTCTTTCAGCTCTTACTGAGTATTGGTCACGATTCTTTCATTCTTGCTAGTCCAATGTTTTATGGTTAACTCAATAGCAATGTTCTATGTTCTTTTTGAGAGAACTTTAGTGCCTATGGTGATTATTATTGCTATCTGGGGGCAGCAGCCGGAACGTATCCCAGCGATTCAGTATATCTCGGGGTACACAGTTGGCGCATCATTTCCCCTACTGCTTGTGATCGTTCATATAGAAGTAGATTTTGGGTCGAGATTTTTCTGGTTCCT…
CV212 | population: Galveston_Bay_2008	AAGGGGAATTTCTTGGGAATCTCACAGCGCTTTTTTTTGTGTTGATATTTACAGGGCTAGGATAGTTACTTTAACTTTGTGAGTGTGCGGAATTAGCATTCTGGCTAGTAGTATGATACTAAGTCTACGGGGGTCTTTCAGCTCTTACTGAGTATTGGTCACGATTCTTTCATTCTTGCTAGTCCAATGTTTTATGGTTAACTCAATAGCAATGTTCTATGTTCTTTTTGAGAGAACTTTAGTGCCTATGGTGATTATTATTGCTATCTGGGGGCAGCAGCCGGAACGTATCCCAGCGATTCAGTATATCTCGGGGTATACAGTTGGCGCATCATTTCCCCTACTGCTTGTGATCGTTCATATAGAAGTAGATTTTGGGTCGAGATTTTTCTGGTTCCT…
CV213 | population: Galveston_Bay_2008	AAGAGGAATTTCTTGGGAATCTCACAGCGCTTTTTTTTGTGTTGATATTTACAGGGCTAGGATAGTTACTTTAACTTTGTGAGTGTGTGGAATTAGCATTCTGGCTAGTAGTATGATACTAAGTCTACGGGGGTCTTTCAGCTCTTACTGAGTATTGGTCACGATTCTTTCATTCTTGCTAGTCCAATGTTTTATGGTTAACTCAATAGCAATGTTCTATGTTCTTTTTGAGAGAACTTTAGTGCCTATGGTGATTATTATTGCTATCTGGGGGCAGCAGCCGGAACGTATCCCAGCGATTCAGTATATCTCGGGGTATACAGTTGGCGCATCATTTCCCCTACTGCTTGTGATCGTTCATATAGAAGTAGATTTCGGGTCGAGATTTTTCTGGTTCCT…
CV214 | population: Galveston_Bay_2008	AAGAGGAATTTCTTGGGAATCTCACAGCGCTTTTTTTTGTGTTGATATTTACAGGGCTAGGATAGTTACTTTAACTTTGTGAGTGTGTGGAATTAGCATTCTGGCTAGTAGTATGATACTAAGTCTACGGGGGTCTTTCAGCTCTTACTGAGTATTGGTCACGATTCTTTCATTCTTGCTAGTCCAATGTTTTATGGTTAACTCAATAGCAATGTTCTATGTTCTTTTTGAGAGAACTTTAGTGCCTATGGTGATTATTATTGCTATCTGGGGGCAGCAGCCGGAACGTATCCCAGCGATTCAGTATATCTCGGGGTATACAGTTGGCGCATCATTTCCCCTACTGCTTGTGATCGTTCATATAGAAGTAGATTTTGGGTCGAGATTTTTCTGGTTCCT…
CV215 | population: Galveston_Bay_2008	AAGAGGAATTTCTTGGGAATCTCACAGCGCTTTTTTTTGTGTTGATATTTACAGGGCTAGGATAGTTACTTTAACTTTGTGAGTGTGTGGAATTAGCATTCTGGCTAGTAGTATGATACTAAGTCTACGGGGGTCTTTCAGCTCTTACTGAGTATTGGTCACGATTCTTTCATTCTTGCTAGTCCAATGTTTTATGGTTAACTCAATAGCAATGTTCTATGTTCTTTTTGAGAGAACTTTAGTGCCTATGGTGATTATTATTGCTATCTGGGGGCAGCAGCCGGAACGTATCCCAGCGATTCAGTATATCTCGGGGTATACAGTTGGCGCATCATTTCCCCTACTGCTTGTGATCGTTCATATAGAAGTAGATTTTGGGTCGAGATTTTTCTGGTTCCT…
CV216 | population: Galveston_Bay_2008	AAGAGGAATTTCTTGGGAATCTCACAGCGCTTTTTTTTGTGTTGATATTTACAGGGCTAGGATAGTTACTTTAACTTTGTGAGTGTGTGGAATTAGCATTCTGGCTAGTAGTATGATACTAAGTCTACGGGGGTCTTTCAGCTCTTACTGAGTATTGGTCACGATTCTTTCATTCTTGCTAGTCCAATGTTTTATGGTTAACTCAATAGCAATGTTCTATGTTCTTTTTGAGAGAACTTTAGTGCCTATGGTGATTATTATTGCTATCTGGGGGCAGCAGCCGGAACGTATCCCAGCAATTCAGTATATCTCGGGGTATACAGTTGGCGCATCATTTCCCCTACTGCTTGTGATCGTTCATATAGAAGTAGATTTTGGGTCGAGATTTTTCTGGTTTCT…
CV217 | population: Galveston_Bay_2008	AAGAGGAATTTCTTGGGAATCTCACAGCGCTTTTTTTTGTGTTGATATTTACAGGGCTAGGATAGTTACTTTAACTTTGTGAGTGTGTGGAATTAGCATTCTGGCTAGTAGTATGATACTAAGTCTCCGGGGGGTTTTCAGCTCTTACTGAGTATTGGTTACGATTCTTTCATTCTTGCTAGTCCAATGTTTTATGGTTAACTCAATAGCAATGTTCTATGTTCTTTTTGAGAGAACTTTAGTGCCTATGGTGATTATTATTGCTATTTGGGGGCAGCAGCCGGAACGTATCCCAGCGATTCAGTATATCTCGGGGTATACAGTTGGTGCATCATTTCCCCTACTGCTTGTAATCGTTCATATAGAAGTAGATTTTGGGTCGAGATTTTTCTGGTTTCT…
CV218 | population: Galveston_Bay_2008	AAGAGGAATTTCTTGGGAATCTCACAGCGCTTTTTTTTGTGTTGATATTTACAGGGCTAGGATAGTTACTTTAACTTTGTGAGTGTGTGGAATTAGCATTCTGGCTAGTAGTATGATACTAAGTCTACGGGGGTCTTTCAGCTCTTACTGAGTATTGGTCACGATTCTTTCATTCTTGCTAGTCCAATGTTTTATGGTTAACTCAATAGCAATGTTCTATGTTCTTTTTGAGAGAACTTTAGTGCCTATGGTGATTATTATTGCTATCTGGGGGCAGCAGCCGGAACGTATCCCAGCGATTCAGTATATCTCGGGGTATACAGTTGGCGCATCATTTCCCCTACTGCTTGTGATCGTTCATATAGAAGTAGATTTTGGGTCGAGATTTTTCTGGTTCCT…
CV219 | population: Galveston_Bay_2008	AAGAGGAATTTCTTGGGAATCTCACAGCGCTTTTTTTTGTGTTGATATTTACAGGGCTAGGATAGTTACTTTAACTTTGTGAGTGTGTGGAATTAGCATTCTGGCTAGTAGTATGATACTAAGTCTACGGGGGTCTTTCAGCTCTTACTGAGTATTGGTCACGATTCTTTCATTCTTGCTAGTCCAATGTTTTATGGTTAACTCAATAGCAATGTTCTATGTTCTTTTTGAGAGAACTTTAGTGCCTATGGTGATTATTATTGCTATCTGGGGGCAGCAGCCGGAACGTATCCCAGCGATTCAGTATATCTCGGGGTATACAGTTGGCGCATCATTTCCCCTACTGCTTGTGATCGTTCATATAGAAGTAGATTTTGGGTCGAGATTTTTCTGGTTCCT…
CV220 | population: Galveston_Bay_2008	AAGAGGAATTTCTTGGGAATCTCACAGCGCTTTTTTTTGTGTTGATATTTACAGGGCTAGGATAGTTACTTTAACTTTGTGAGTGTGTGGAATTAGCATTCTGGCTAGTAGTATGATACTAAGTCTACGGGGGTCTTTCAGCTCTTACTGAGTATTGGTCACGATTCTTTCATTCTTGCTAGTCCAATGTTTTATGGTTAACTCAATAGCAATGTTCTATGTTCTTTTTGAGAGAACTTTAGTGCCTATGGTGATTATTATTGCTATCTGGGGGCAGCAGCCGGAACGTATCCCAGCGATTCAGTATATCTCGGGGTATACAGTTGGCGCATCATTTCCCCTACTGCTTGTGATCGTTCATATAGAAGTAGATTTTGGGTCGAGATTTTTCTGGTTCCT…
CV221 | population: Galveston_Bay_2008	AAGAGGAATTTCTTGGGAATCTCACAGCGCTTTTTTTTGTGTTGATATTTACAGGGCTAGGATAGTTACTTTAACTTTGTGAGTGTGTGGAATTAGCATTCTGGCTAGTAGTATGATACTAAGTCTACGGGGGTCTTTCAGCTCTTACTGAGTATTGGTCACGATTCTTTCATTCTTGCTAGTCCAATGTTTTATGGTTAACTCAATAGCAATGTTCTATGTTCTTTTTGAGAGAACTTTAGTGCCTATGGTGATTATTATTGCTATCTGGGGGCAGCAGCCGGAACGTATCCCAGCGATTCAGTATATCTCGGGGTATACAGTTGGCGCATCATTTCCCCTACTGCTTGTGATCGTTCATATAGAAGTAGATTTTGGGTCGAGATTTTTCTGGTTCCT…
CV222 | population: Galveston_Bay_2008	AAGAGGAATTTCTTGGGAATCTCACAGCGCTTTTTTTTGTGTTGATATTTACAGGGCTAGGATAGTTACTTTAACTTTGTGAGTGTGTGGAATTAGCATTCTGGCTAGTAGTATGATACTAAGTCTACGGGGGTCTTTCAGCTCTTACTGAGTATTGGTCACGATTCTTTCATTCTTGCTAGTCCAATGTTTTATGGTTAACTCAATAGCAATGTTCTATGTTCTTTTTGAGAGAACTTTAGTGCCTATGGTGATTATTATTGCTATCTGGGGGCAGCAGCCGGAACGTATCCCAGCGATTCAGTATATCTCGGGGTATACAGTTGGCGCATCATTTCCCCTACTGCTTGTGATCGTTCATATAGAAGTAGATTTTGGGTCGAGATTTTTCTGGTTCCT…
CV223 | population: Galveston_Bay_2008	AAGAGGAATTTCTTGGGAATCTCATAGCGCTTTTTTTTGTGTTGATATTTACAGGGCTAGGATAGTTACTTTAACTTTGTGAGTGTGTGGAATTAGCATTCTGGCTAGTAGTATGATACTAAGTCTACGGGGGTCTTTCAGCTCTTACTGAGTATTGGTCACGATTCTTTCATTCTTGCTAGTCCAATGTTTTATGGTTAACTCAATAGCAATGTTCTATGTTCTTTTTGAGAGAACTTTAGTTCCTATGGTGATTATTATTGCTATCTGGGGGCAGCAGCCGGAACGTATCCCAGCGATTCAGTATATCTCGGGGTATACAGTTGGCGCATCATTTCCCCTACTGCTTGTGATCGTTCATATAGAAGTAGATTTTGGGTCGAGATTTTTCTGGTTTCT…
CV224 | population: Galveston_Bay_2008	AAGAGGAATTTCTTGGGAATCTCATAGCGCTTTTTTTTGTGTTGATATTTACAGGGCTAGGATAGTTACTTTAACTTTGTGAGTGTGTGGAATTAGCATTCTGGCTAGTAGTATGATACTAAGTCTACGGGGGTCTTTCAGCTCTTACTGAGTATTGGTCACGATTCTTTCATTCTTGCTAGTCCAATGTTTTATGGTTAACTCAATAGCAATGTTCTATGTTCTTTTTGAGAGAACTTTAGTTCCTATGGTGATTATTATTGCTATCTGGGGGCAGCAGCCGGAACGTATCCCAGCGATTCAGTATATCTCGGGGTATACAGTTGGCGCATCATTTCCCCTACTGCTTGTGATCGTTCATATAGAAGTAGATTTTGGGTCGAGATTTTTCTGGTTTCT…
CV225 | population: Galveston_Bay_2008	AAGAGGAATTTCTTGGGAATCTCACAGCGCTTTTTTTTGTGTTGATATTTACAGGGCTAGGATAGTTACTTTAACTTTGTGAGTGTGTGGAATTAGCATTCTGGCTAGTAGTATGATACTAAGTCTACGGGGGTCTTTCAGCTCTTACTGAGTATTGGTCACGATTCTTTCATTCTTGCTAGTCCAATGTTTTATGGTTAACTCAATAGCAATGTTCTATGTTCTTTTTGAGAGAACTTTAGTGCCTATGGTGATTATTATTGCTATCTGGGGGCAGCAGCCGGAACGTATCCCAGCGATTCAGTATATCTCGGGGTATACAGTTGGCGCATCATTTCCCCTACTGCTTGTGATCGTTCATATAGAAGTAGATTTTGGGTCGAGATTTTTCTGGTTCCT…
CV226 | population: Galveston_Bay_2008	AAGAGGAATTTCTTGGGAATCTCACAGCGCTTTTTTTTGTGTTGATATTTACAGGGCTAGGATAGTTACTTTAACTTTGTGAGTGTGTGGAATTAGCATTCTGGCTAGTAGTATGATACTAAGTCTACGGGGGTCTTTCAGCTCTTACTGAGTATTGGTCACGATTCTTTCATTCTTGCTAGTCCAATGTTTTATGGTTAACTCAATAGCAATGTTCTATGTTCTTTTTGAGAGAACTTTAGTTCCTATGGTGATTATTATTGCTATCTGGGGGCAGCAGCCGGAACGTATCCCAGCGATTCAGTATATCTCGGGGTATACAGTTGGCGCATCATTTCCCCTACTGCTTGTGATCGTTCATATAGAAGTAGATTTTGGGTCGAGATTTTTCTGGTTTCT…
CV227 | population: Galveston_Bay_2008	AAGAGGAATTTCTTGGGAATCTCACAGCGCTTTTTTTTGTGTTGATATTTACAGGGCTAGGATAGTTACTTTAACTTTATGAGTGTGTGGAATTAGCATTCTGGCTAGTAGTATGATACTAAGTCTACGGGGGTCTTTCAGCTCTTACTGAGTATTGGTCACGATTCTTTCATTCTTGCTAGTCCAATGTTTTATGGTTAACTCAATAGCAATGTTCTATGTTCTTTTTGAGAGAACTTTAGTGCCTATGGTGATTATTATTGCTATCTGGGGGCAGCAGCCGGAACGTATCCCAGCGATTCAGTATATCTCCGGGTATACAGTTGGCGCATCATTTCCCCTACTGCTTGTGATCGTTCATATAGAAGTAGATTTTGGGTCGAGATTTTTCTGGTTCCT…
CV228 | population: Galveston_Bay_2008	AAGAGGAATTTCTTGGGAATCTCACAGCGCTTTTTTTTGTGTTGATATTTACAGGGCTAGGATAGTTACTTTAACTTTGTGAGTGTGTGGAATTAGCATTCTGGCTAGTAGTATGATACTAAGTCTACGGGGGTCTTTCAGCTCTTACTGAGTATTGGTCACGATTCTTTCATTCTTGCTAGTCCAATGTTTTATGGTTAACTCAATAGCAATGTTCTATGTTCTTTTTGAGAGAACTTTAGTGCCTATGGTGATTATTATTGCTATCTGGGGGCAGCAGCCGGAACGTATCCCAGCGATTCAGTATATCTCGGGGTATACAGTTGGCGCATCATTTCCCCTACTGCTTGTGATCGTTCATATAGAAGTAGATTTTGGGTCGAGATTTTTCTGGTTCCT…
CV229 | population: Galveston_Bay_2008	AAGAGGAATTTCTTGGGAATCTCACAGCGCTTTTTTTTGTGTTGATATTTACAGGGCTAGGATAGTTACTTTAACTTTGTGAGTGTGTGGAATTAGCATCCTGGCTAGTAGTATGATACTAAGTCTACGGGGGTCTTTCAGCTCTTACTGAGTATTGGTCACGATTCTTTCATTCTTGCTAGTCCAATGTTTTATGGTTAACTCAATAGCAATGTTCTATGTTCTTTTTGAGAGAACTTTAGTGCCTATGGTGATTATTATTGCTATCTGGGGGCAGCAGCCGGAACGTATCCCAGCGATTCAGTATATCTCGGGGTATACAGTTGGCGCATCATTTCCCCTACTGCTTGTGATCGTTCATATAGAAGTAGATTTTGGGTCGAGATTTTTCTGGTTCCT…
CV230 | population: Galveston_Bay_2008	AAGAGGAATTTCTTGGGAATCTCACAGCGCTTTTTTTTGTGTTGATATTTACAGGGCTAGGATAGTTACTTTAACTTTGTGAGTGTGTGGAATTAGCATTCTGGCTAGTAGTATGATACTAAGTCTACGGGGGTCTTTCAGCTCTTACTGAGTATTGGTCACGATTCTTTCATTCTTGCTAGTCCAATGTTTTATGGTTAACTCAATAGCAATGTTCTATGTTCTTTTTGAGAGAACTTTAGTGCCTATGGTGATTATTATTGCTATCTGGGGGCAGCAGCCGGAACGTATCCCAGCGATTCAGTATATCTCGGGGTATACAGTTGGCGCATCATTTCCCCTACTGCTTGTGATCGTTCATATAGAAGTAGATTTTGGGTCGAGATTTTTCTGGTTCCT…
CV232 | population: San_Antonio_Bay_2010	AAGAGGAATTTCTTGGGAATCTCACAGCGCTTTTTTTTGTGTTGATATTTACAGGGCTAGGATAGTTACTTTAACTTTGTGAGTGTGTGGAATTAGCATTCTGGCTAGTAGTATGATACTAAGTCTACGGGGGTCTTTCAGCTCTTACTGAGTATTGGTCACGATTCTTTCATTCTTGCTAGTCCAATGTTTTATGGTTAACTCAATAGCAATGTTCTATGTTCTTTTTGAGAGAACTTTAGTGCCTATGGTGATTATTATTGCTATCTGGGGGCAGCAGCCGGAACGTATCCCAGCGATTCAGTATATCTCGGGGTATACAGTTGGCGCATCATTTCCCCTACTGCTTGTGATCGTTCATATAGAAGTAGATTTTGGGTCGAGATTTTTCTGGTTCCT…
CV234 | population: San_Antonio_Bay_2010	AAGAGGAATTTCTTGGGAATCTCACAGCGCTTTTTTTTGTGTTGATATTTACAGGGCTAGGATAGTTACTTTAACTTTGTGAGTGTGTGGAATTAGCATTCTGGCTAGTAGTATGATACTAAGTCTACGGGGGTCTTTCAGCTCTTACTGAGTATTGGTCACGATTCTTTCATTCTTGCTAGTCCAATGTTTTATGGTTAACTCAATAGCAATGTTCTATGTTCTTTTTGAGAGAACTTTAGTGCCTATGGTGATTATTATTGCTATCTGGGGGCAGCAGCCGGAACGTATCCCAGCGATTCAGTATATCTCGGGGTATACAGTTGGCGCATCATTTCCCCTACTGCTTGTGATCGTTCATATAGAAGTAGATTTTGGGTCGAGATTTTTCTGGTTCCT…
CV237 | population: San_Antonio_Bay_2010	AAGAGGAATTTCTTGGGAATCTCACAGCGCTTTTTTTTGTGTTGATATTTACAGGGCTAGGATAGTTACTTTAACTTTGTGAGTGTGTGGAATTAGCATTCTGGCTAGTAGTATGATACTAAGTCTACGGGGGTCTTTCAGCTCTTACTGAGTATTGGTCACGATTCTTTCATTCTTGCTAGTCCAATGTTTTATGGTTAACTCAATAGCAATGTTCTATGTTCTTTTTGAGAGAACTTTAGTGCCTATGGTGATTATTATTGCTATCTGGGGGCAGCAGCCGGAACGTATCCCAGCGATTCAGTATATCTCGGGGTATACAGTTGGCGCATCATTTCCCCTACTGCTTGTGATCGTTCATATAGAAGTAGATTTTGGGTCGAGATTTTTCTGGTTCCT…
CV238 | population: San_Antonio_Bay_2010	AAGAGGAATTTCTTGGGAATCTCACAGCGCTTTTTTTTGTGTTGATATTTACAGGGCTAGGATAGTTACTTTAACTTTGTGAGTGTGTGGAATTAGCATTCTGGCTAGTAGTATGATACTAAGTCTACGGGGGTCTTTCAGCTCTTACTGAGTATTGGTCACGATTCTTTCATTCTTGCTAGTCCAATGTTTTATGGTTAACTCAATAGCAATGTTCTATGTTCTTTTTGAGAGAACTTTAGTGCCTATGGTGATTATTATTGCTATCTGGGGGCAGCAGCCGGAACGTATCCCAGCGATTCAGTATATCTCGGGGTATACAGTTGGCGCATCATTTCCCCTACTGCTTGTGATCGTTCATATAGAAGTAGATTTTGGGTCGAGATTTTTCTGGTTCCT…
CV239 | population: San_Antonio_Bay_2010	AAGAGGAATTTCTTGGGAATCTCACAGCGCTTTTTTTTGTGTTGATATTTACAGGGCTAGGATAGTTACTTTAACTTTGTGAGTGTGTGGAATTAGCATTCTGGCTAGTAGTATGATACTAAGTCTACGGGGGTCTTTCAGCTCTTACTGAGTATTGGTCACGATTCTTTCATTCTTGCTAGTCCAATGTTTTATGGTTAACTCAATAGCAATGTTCTATGTTCTTTTTGAGAGAACTTTAGTGCCTATGGTGATTATTATTGCTATCTGGGGGCAGCAGCCGGAACGTATCCCAGCGATTCAGTATATCTCGGGGTATACAGTTGGCGCATCATTTCCCCTACTGCTTGTGATCGTTCATATAGAAGTAGATTTTGGGTCGAGATTTTTCTGGTTCCT…
CV240 | population: San_Antonio_Bay_2010	AAGAGGAATTTCTTGGGAATCTCACAGCGCTTTTTTTTGTGTTGATATTTACAGGGCTAGGATAGTTACTTTAACTTTGTGAGTGTGTGGAATTAGCATTCTGGCTAGTAGTATGATACTAAGTCTACGGGGGTCTTTCAGCTCTTACTGAGTATTGGTCACGATTCTTTCATTCTTGCTAGTCCAATGTTTTATGGTTAACTCAATAGCAATGTTCTATGTTCTTTTTGAGAGAACTTTAGTGCCTATGGTGATTATTATTGCTATCTGGGGGCAGCAGCCGGAACGTATCCCAGCGATTCAGTATATCTCGGGGTATACAGTTGGCGCATCATTTCCCTTACTGCTTGTGATCGTTCATATAGAAGTAGATTTTGGGTCGAGATTTTTCTGGTTCCT…
CV242 | population: San_Antonio_Bay_2010	AAGAGGAATTTCTTGGGAATCTCACAGCGCTTTTTTTTGTGTTGATATTTACAGGGCTAGGATAGTTACTTTAACTTTGTGAGTGTGTGGAATTAGCATTCTGGCTAGTAGTATGATACTAAGTCTACGGGGGTCTTTCAGCTCTTACTGAGTATTGGTCACGATTCTTTCATTCTTGCTAGTCCAATGTTTTATGGTTAACTCAATAGCAATGTTCTATGTTCTTTTTGAGAGAACTTTAGTGCCTATGGTGATTATTATTGCTATCTGGGGGCAGCAGCCGGAACGTATCCCAGCGATTCAGTATATCTCGGGGTATACAGTTGGCGCATCATTTCCCCTACTGCTTGTGATCGTTCATATAGAAGTAGATTTTGGGTCGAGATTTTTCTGGTTCCT…
CV243 | population: San_Antonio_Bay_2010	AAGAGGAATTTCTTGGGAATCTCACAGCGCTTTTTTTTGTGTTGATATTTACAGGGCTAGGATAGTTACTTTAACTTTGTGAGTGTGTGGAATTAGCATTCTGGCTAGTAGTATGATACTAAGTCTACGGGGGTCTTTCAGCTCTTACTGAGTATTGGTCACGATTCTTTCATTCTTGCTAGTCCAATGTTTTATGGTTAACTCAATAGCAATGTTCTATGTTCTTTTTGAGAGAACTTTAGTGCCTATGGTGATTATTATTGCTATCTGGGGGCAGCAGCCGGAACGTATCCCAGCGATTCAGTATATCTCGGGGTATACAGTTGGCGCATCATTTCCCCTACTGCTTGTGATCGTTCATATAGAAGTAGATTTTGGGTCGAGATTTTTCTGGTTCCT…
CV245 | population: San_Antonio_Bay_2010	AAGAGGAATTTCTTGGGAATCTCACAGCGCTTTTTTTTGTGTTGATATTTACAGGGCTAGGATAGTTACTTTAACTTTGTGAGTGTGTGGAATTAGCATTCTGGCTAGTAGTATGATACTAAGTCTACGGGGGTCTTTCAGCTCTTACTGAGTATTGGTCACGATTCTTTCATTCTTGCTAGTCCAATGTTTTATGGTTAACTCAATAGCAATGTTCTATGTTCTTTTTGAGAGAACTTTAGTGCCTATGGTGATTATTATTGCTATCTGGGGGCAGCAGCCGGAACGTATCCCAGCGATTCAGTATATCTCGGGGTATACAGTTGGCGCATCATTTCCCCTACTGCTTGTGATCGTTCATATAGAAGTAGATTTTGGGTCGAGATTTTTCTGGTTCCT…
CV246 | population: San_Antonio_Bay_2010	AAGAGGAATTTCTTGGGAATCTCACAGCGCTTTTTTTTGTGTTGATATTTACAGGGCTAGGATAGTTACTTTAACTTTGTGAGTGTGTGGAATTAGCATTCTGGCTAGTAGTATGATACTAAGTCTACGGGGGTCTTTCAGCTCTTACTGAGTATTGGTCACGATTCTTTCATTCTTGCTAGTCCAATGTTTTATGGTTAACTCAATAGCAATGTTCTATGTTCTTTTTGAGAGAACTTTAGTGCCCATGGTGATTATTATTGCTATCTGGGGGCAGCAGCCGGAACGTATCCCAGCGATTCAGTATATCTCGGGGTATACAGTTGGCGCATCATTTCCCCTACTGCTTGTGATCGTTCATATAGAAGTAGATTTTGGGTCGAGATTTTTCTGGTTCCT…
CV248 | population: San_Antonio_Bay_2010	AAGAGGAATTTCTTGGGAATCTCACAGCGCTTTTTTTTGTGTTGATATTTACAGGGCTAGGATAGTTACTTTAACTTTGTGAGTGTGTGGAATTAGCATTCTGGCTAGTAGTATGATACTAAGTCTCCGGGGGGTTTTCAGCTCTTACTGAGTATTGGTTACGATTCTTTCATTCTTGCTAGTCCAATGTTTTATGGTTAACTCAATAGCAATGTTCTATGTTCTTTTTGAGAGAACTTTAGTGCCTATGGTGATTATTATTGCTATTTGGGGGCAGCAGCCGGAACGTATCCCAGCGATTCAGTATATCTCGGGGTATACAGTTGGTGCATCATTTCCCCTACTGCTTGTAATCGTTCATATAGAAGTAGATTTTGGGTCGAGATTTTTCTGGTTTCT…
CV249 | population: San_Antonio_Bay_2010	AAGAGGAATTTCTTGGGAATCTCACAGCGCTTTTTTTTGTGTTGATATTTACAGGGCTAGGATAGTTACTTTAACTTTGTGAGTGTGTGGAATTAGCATTCTGGCTAGTAGTATGATACTAAGTCTACGGGGGTCTTTCAGCTCTTACTGAGTATTGGTCACGATTCTTTCATTCTTGCTAGTCCAATGTTTTATGGTTAACTCAATAGCAATGTTCTATGTTCTTTTTGAGAGAACTTTAGTGCCTATGGTGATTATTATTGCTATCTGGGGGCAGCAGCCGGAACGTATCCCAGCGATTCAGTATATCTCGGGGTATACAGTTGGCGCATCATTTCCCCTACTGCTTGTGATCGTTCATATAGAAGTAGATTTTGGGTCGAGATTTTTCTGGTTCCT…
CV250 | population: San_Antonio_Bay_2010	AAGAGGAATTTCTTGGGAATCTCACAGCGCTTTTTTTTGTGTTGATATTTACAGGGCTAGGATAGTTACTTTAACTTTGTGAGTGTGTGGAATTAGCATTCTGGCTAGTAGTATGATACTAAGTCTACGGGGGTCTTTCAGCTCTTACTGAGTATTGGTCACGATTCTTTCATTCTTGCTAGTCCAATGTTTTATGGTTAACTCAATAGCAATGTTCTATGTTCTTTTTGAGAGAACTTTAGTGCCTATGGTGATTATTATTGCTATCTGGGGGCAGCAGCCGGAACGTATCCCAGCGATTCAGTATATCTCTGGGTATACAGTTGGCGCATCATTTCCCCTACTGCTTGTGATCGTTCATATAGAAGTAGATTTTGGGTCGAGATTTTTCTGGTTCCT…
CV252 | population: San_Antonio_Bay_2010	AAGAGGAATTTCTTGGGAATCTCACAGCGCTTTTTTTTGTGTTGATATTTACAGGGCTAGGATAGTTACTTTAACTTTGTGAGTGTGTGGAATTAGCATTCTGGCTAGTAGTATGATACTAAGTCTACGGGGGTCTTTCAGCTCTTACTGAGTATTGGTCACGATTCTTTCATTCTTGCTAGTCCAATGTTTTATGGTTAACTCAATAGCAATGTTCTATGTTCTTTTTGAGAGAACTTTAGTGCCTATGGTGATTATTATTGCTATCTGGGGGCAGCAGCCGGAACGTATCCCAGCGATTCAGTATATCTCGGGGTATACAGTTGGCGCATCATTTCCCCTACTGCTTGTGATCGTTCATATAGAAGTAGATTTTGGGTCGAGATTTTTCTGGTTCCT…
CV253 | population: San_Antonio_Bay_2010	AAGAGGAATTTCTTGGGAATCTCACAGCGCTTTTTTTTGTGTTGATATTTACAGGGCTAGGATAGTTACTTTAACTTTGTGAGTGTGTGGAATTAGCATTCTGGCTAGTAGTATGATACTAAGTCTACGGGGGTCTTTCAGCTCTTACTGAGTATTGGTCACGATTCTTTCATTCTTGCTAGTCCAATGTTTTATGGTTAACTCAATAGCAATGTTCTATGTTCTTTTTGAGAGAACTTTAGTGCCTATGGTGATTATTATTGCTATCTGGGGGCAGCAGCCGGAACGTATCCCAGCGATTCAGTATATCTCGGGGTATACAGTTGGCGCATCATTTCCCCTACTGCTTGTGATCGTTCATATAGAAGTAGATTTTGGGTCGAGATTTTTCTGGTTCCT…
CV231 | population: San_Antonio_Bay_2010	AAGAGGAATTTCTTGGGAATCTCACAGCGCTTTTTTTTGTGTTGATATTTACAGGGCTAGGATAGTTACTTTAACTTTGTGAGTGTGTGGAATTAGCATTCTGGCTAGTAGTATGATACTAAGTCTACGGGGGTCTTTCAGCTCTTACTGAGTATTGGTCACGATTCTTTCATTCTTGCTAGTCCAATGTTTTATGGTTAACTCAATAGCAATGTTCTATGTTCTTTTTGAGAGAACTTTAGTGCCTATGGTGATTATTATTGCTATCTGGGGGCAGCAGCCGGAACGTATCCCAGCGATTCAGTATATCTCGGGGTATACAGTTGGCGCATCATTTCCCCTACTGCTTGTGATCGTTCATATAGAAGTAGATTTTGGGTCGAGATTTTTCTGGTTCCT…
CV233 | population: San_Antonio_Bay_2010	AAGAGGAATTTCTTGGGAATCTCACAGCGCTTTTTTTTGTGTTGATATTTACAGGGCTAGGATAGTTACTTTAACTTTGTGAGTGTGTGGAATTAGCATTCTGGCTAGTAGTATGATACTAAGTCTACGGGGGTCTTTCAGCTCTTACTGAGTATTGGTTACGATTCTTTCATTCTTGCTAGTCCAATGTTTTATGGTTAACTCAATAGCAATGTTCTATGTTCTTTTTGAGAGAACTTTAGTGCCTATGGTGATTATTATTGCTATCTGGGGGCAGCAGCCGGAACGTATCCCAGCGATTCAGTATATCTCGGGGTATACAGTTGGCGCATCATTTCCCCTACTGCTTGTGATCGTTCATATAGAAGTAGATTTTGGGTCGAGATTTTTCTGGTTCCT…
CV235 | population: San_Antonio_Bay_2010	AAGAGGAATTTCTTGGGAATCTCACAGCGCTTTTTTTTGTGTTGATATTTACAGGGCTAGGATAGTTACTTTAACTTTGTGAGTGTGTGGAATTAGCATTCTGGCTAGTAGTATGATACTAAGTCTACGGGGGTCTTTCAGCTCTTACTGAGTATTGGTCACGATTCTTTCATTCTTGCTAGTCCAATGTTTTATGGTTAACTCAATAGCAATGTTCTATGTTCTTTTTGAGAGAACTTTAGTGCCTATGGTGATTATTATTGCTATCTGGGGGCAGCAGCCGGAACGTATCCCAGCGATTCAGTATATCTCGGGGTATACAGTTGGCGCATCATTTCCCCTACTGCTTGTGATCGTTCATATAGAAGTAGATTTTGGGTCGAGATTTTTCTGGTTCCT…
CV236 | population: San_Antonio_Bay_2010	AAGAGGAATTTCTTGGGAATCTCACAGCGCTTTTTTTTGTGTTGATATTTACAGGGCTAGGATAGTTACTTTAACTTTGTGAGTGTGTGGAATTAGCATTCTGGCTAGTAGTATGATACTAAGTCTACGGGGGTCTTTCAGCTCTTACTGAGTATTGGTCACGATTCTTTCATTCTTGCTAGTCCAATGTTTTATGGTTAACTCAATAGCAATGTTCTATGTTCTTTTTGAGAGAACTTTAGTGCCTATGGTGATTATTATTGCTATCTGGGGGCAGCAGCCGGAACGTATCCCAGCGATTCAGTATATCTCGGGGTATACAGTTGGCGCATCATTTCCCCTACTGCTTGTGATCGTTCATATAGAAGTAGATTTTGGGTCGAGATTTTTCTGGTTCCT…
CV241 | population: San_Antonio_Bay_2010	AAGAGGAATTTCTTGGGAATCTCACAGCGCTTTTTTTTGTGTTGATATTTACAGGGCTAGGATAGTTACTTTAACTTTGTGAGTGTGTGGAATTAGCATTCTGGCTAGTAGTATGATACTAAGTCTACGGGGGTCTTTCAGCTCTTACTGAGTATTGGTCACGATTCTTTCATTCTTGCTAGTCCAATGTTTTATGGTTAACTCAATAGCAATGTTCTATGTTCTTTTTGAGAGAACTTTAGTGCCTATGGTGATTATTATTGCTATCTGGGGGCAGCAGCCGGAACGTATCCCAGCGATTCAGTATATCTCGGGGTATACAGTTGGCGCATCATTTCCCCTACTGCTTGTGATCGTTCATATAGAAGTAGATTTTGGGTCGAGATTTTTCTGGTTCCT…
CV244 | population: San_Antonio_Bay_2010	AAGAGGAATTTCTTGGGAATCTCACAGCGCTTTTTTTTGTGTTGATATTTACAGGGCTAGGATAGTTACTTTAACTTTGTGAGTGTGTGGAATTAGCATTCTGGCTAGTAGTATGATACTAAGTCTACGGGGGTCTTTCAGCTCTTACTGAGTATTGGTCACGATTCTTTCATTCTTGCTAGTCCAGTGTTTTATGGTTAACTCAATAGCAATGTTCTATGTTCTTTTTGAGAGAACTTTAGTGCCTATGGTGATTATTATTGCTATCTGGGGGCAGCAGCCGGAACGTATCCCAGCGATTCAGTATATCTCGGGGTATACAGTTGGCGCATCATTTCCCCTACTGCTTGTGATCGTTCATATAGAAGTAGATTTTGGGTCGAGATTTTTCTGGTTCCT…
CV247 | population: San_Antonio_Bay_2010	AAGAGGAATTTCTTGGGAATCTCACAGCGCTTTTTTTTGTGTTGATATTTACAGGGCTAGGATAGTTACTTTAACTTTGTGAGTGTGCGGAATTAGCATTCTAGCTAGTAGTATGATACTAAGTCTACGGGGGTCTTTCAGCTCTTACTGAGTATTGGTCACGATTCTTTCATTCTTGCTAGTCCAATGTTTTATGGTTAACTCAATAGCAATGTTCTATGTTCTTTTTGAGAGAACTTTAGTGCCTATGGTGATTATTATTGCTATCTGGGGGCAGCAGCCGGAACGTATCCCAGCGATTCAGTATATCTCGGGGTATACAGTTGGCGCATCATTTCCCCTACTGCTTGTGATCGTTCATATAGAAGTAGATTTTGGGTCGAGATTTTTCTGGTTCCT…
CV251 | population: San_Antonio_Bay_2010	AAGAGGAATTTCTTGGGAATCTCACAGCGCTTTTTTTTGTGTTGATATTTACAGGGCTAGGATAGTTACTTTAACTTTGTGAGTGTGTGGAATTAGCATTCTGGCTAGTAGTATGATACTAAGTCTACGGGGGTCTTTCAGCTCTTACTGAGTATTGGTCACGATTCTTTCATTCTTGCTAGTCCAATGTTTTATGGTTAACTCAATAGCAATGTTCTATGTTCTTTTTGAGAGAACTTTAGTGCCTATGGTGATTATTATTGCTATCTGGGGGCAGCAGCCGGAACGTATCCCAGCGATTCAGTATATCTCGGGGTATACAGTTGGCGCATCATTTCCCCTACTGCTTGTGATCGTTCATATAGAAGTAGATTTTGGGTCGAGATTTTTCTGGTTCCT…
CV257 | population: Matagorda_Bay_2010	AAGAGGAATTTCTTGGGAATCTCACAGCGCTTTTTTTTGTGTTGATATTTACAGGGCTAGGATAGTTACTTTAACTTTGTGAGTGTGTGGAATTAGCATTCTGGCTAGTAGTATGATACTAAGTCTACGGGGGTCTTTCAGCTCTTACTGAGTATTGGTCACGATTCTTTCATTCTTGCTAGTCCAATGTTTTATGGTTAACTCAATAGCAATGTTCTATGTTCTTTTTGAGAGAACTTTAGTGCCTATGGTGATTATTATTGCTATCTGGGGGCAGCAGCCGGAACGTATCCCAGCGATTCAGTATATCTCGGGGTATACAGTTGGCGCATCATTTCCCCTACTGCTTGTGATCGTTCATATAGAAGTAGATTTTGGGTCGAGATTTTTCTGGTTCCT…
CV258 | population: Matagorda_Bay_2010	AAGAGGAATTTCTTGGGAATCTCACAGCGCTTTTTTTTGTGTTGATATTTACAGGGCTAGGATAGTTACTTTAACTTTGTGAGTGTGTGGAATTAGCATTCTGGCTAGTAGTATGATACTAAGTCTACGGGGGTCTTTCAGCTCTTACTGAGTATTGGTCACGATTCTTTCATTCTTGCTAGTCCAATGTTTTATGGTTAACTCAATAGCAATGTTCTATGTTCTTTTTGAGAGAACTTTAGTGCCTATGGTGATTATTATTGCTATCTGGGGGCAGCAGCCGGAACGTATCCCAGCGATTCAGTATATCTCGGGGTATACAGTTGGCGCATCATTTCCCCTACTGCTTGTGATCGTTCATATAGAAGTAGATTTTGGGTCGAGATTTTTCTGGTTCCT…
CV259 | population: Matagorda_Bay_2010	AAGAGGAATTTCTTGGGAATCTCACAGCGCTTTTTTTTGTGTTGATATTTACAGGGCTAGGATAGTTACTTTAACTTTGTGAGTGTGTGGAATTAGCATTCTGGCTAGTAGTATGATACTAAGTCTACGGGGGTCTTTCAGCTCTTACTGAGTATTGGTCACGATTCTTTCATTCTTGCTAGTCCAATGTTTTATGGTTAACTCAATAGCAATGTTCTATGTTCTTTTTGAGAGAACTTTAGTGCCTATGGTGATTATTATTGCTATCTGGGGGCAGCAGCCGGAACGTATCCCAGCGATTCAGTATATCTCGGGGTATACAGTTGGCGCATCATTTCCCCTACTGCTTGTGATCGTTCATATAGAAGTAGATTTTGGGTCGAGATTTTTCTGGTTCCT…
CV260 | population: Matagorda_Bay_2010	AAGAGGAATTTCTTGGGAATCTCACAGCGCTTTTTTTTGTGTTGATATTTACAGGGCTAGGATAGTTACTTTAACTTTGTGAGTGTGTGGAATTAGCATTCTGGCTAGTAGTATGATACTAAGTCTACGGGGGTCTTTCAGCTCTTACTGAGTATTGGTCACGATTCTTTCATTCTTGCTAGTCCAATGTTTTATGGTTAACTCAATAGCAATGTTCTATGTTCTTTTTGAGAGAACTTTAGTGCCTATGGTGATTATTATTGCTATCTGGGGGCAGCAGCCGGAACGTATCCCAGCGATTCAGTATATCTCGGGGTATACAGTTGGCGCATCATTTCCCCTACTGCTTGTGATCGTTCATATAGAAGTAGATTTTGGGTCGAGATTTTTCTGGTTCCT…
CV261 | population: Matagorda_Bay_2010	AAGAGGAATTTCTTGGGAATCTCACAGCGCTTTTTTTTGTGTTGATATTTACAGGGCTAGGATAGTTACTTTAACTTTGTGAGTGTGTGGAATTAGCATTCTGGCTAGTAGTATGATACTAAGTCTACGGGGGTCTTTCAGCTCTTACTGAGTATTGGTCACGATTCTTTCATTCTTGCTAGTCCAATGTTTTATGGTTAACTCAATAGCAATGTTCTATGTTCTTTTTGAGAGAACTTTAGTGCCTATGGTGATTATTATTGCTATCTGGGGGCAGCAGCCGGAACGTATCCCAGCGATTCAGTATATCTCGGGGTATACAGTTGGCGCATCATTTCCCCTACTGCTTGTGATCGTTCATATAGAAGTAGATTTTGGGTCGAGATTTTTCTGGTTCCT…
CV263 | population: Matagorda_Bay_2010	AAGAGGAATTTCTTGGGAATCTCACAGCGCTTTTTTTTGTGTTGATATTTACAGGGCTAGGATAGTTACTTTAACTTTGTGAGTGTGTGGAATTAGCATTCTGGCTAGTAGTATGATACTAAGTCTACGGGGGTCTTTCAGCTCTTACTGAGTATTGGTCACGATTCTTTCATTCTTGCTAGTCCAATGTTTTATGGTTAACTCAATAGCAATGTTCTATGTTCTTTTTGAGAGAACTTTAGTGCCTATGGTGATTATTATTGCTATCTGGGGGCAGCAGCCGGAACGTATCCCAGCGATTCAGTATATCTCGGGGTATACAGTTGGCGCATCATTTCCCCTACTGCTTGTGATCGTTCATATAGAAGTAGATTTTGGGTCGAGATTTTTCTGGTTCCT…
CV264 | population: Matagorda_Bay_2010	AAGAGGAATTTCTTGGGAATCTCACAGCGCTTTTTTTTGTGTTGATATTTACAGGGCTAGGATAGTTACTTTAACTTTGTGAGTGTGTGGAATTAGCATTCTGGCTAGTAGTATGATACTAAGTCTACGGGGGTCTTTCAGCTCTTACTGAGTATTGGTCACGATTCTTTCATTCTTGCTAGTCCAATGTTTTATGGTTAACTCAATAGCAATGTTCTATGTTCTTTTTGAGAGAACTTTAGTGCCTATGGTGATTATTATTGCTATCTGGGGGCAGCAGCCGGAACGTATCCCAGCGATTCAGTATATCTCGGGGTATACAGTTGGCGCATCATTTCCCCTACTGCTTGTGATCGTTCATATAGAAGTAGATTTTGGGTCGAGATTTTTCTGGTTCCT…
CV265 | population: Matagorda_Bay_2010	AAGAGGAATTTCTTGGGAATCTCACAGCGCTTTTTTTTGTGTTGATATTTACAGGGCTAGGATAGTTACTTTAACTTTGTGAGTGTGTGGAATTAGCATTCTGGCTAGTAGTATGATACTAAGTCTACGGGGGTCTTTCAGCTCTTACTGAGTATTGGTCACGATTCTTTCATTCTTGCTAGTCCAATGTTTTATGGTTAACTCAATAGCAATGTTCTATGTTCTTTTTGAGAGAACTTTAGTGCCTATGGTGATTATTATTGCTATCTGGGGGCAGCAGCCGGAACGTATCCCAGCGATTCAGTATATCTCGGGGTATACAGTTGGCGCATCATTTCCCCTACTGCTTGTGATCGTTCATATAGAAGTAGATTTTGGGTCGAGATTTTTCTGGTTCCT…
CV266 | population: Matagorda_Bay_2010	AAGAGGAATTTCTTGGGAATCTCACAGCGCTTTTTTTTGTGTTGATATTTACAGGGCTAGGATAGTTACTTTAACTTTGTGAGTGTGTGGAATTAGCATTCTGGCTAGTAGTATGATACTAAGTCTACGGGGGTCTTTCAGCTCTTACTGAGTATTGGTCACGATTCTTTCATTCTTGCTAGTCCAATGTTTTATGGTTAACTCAATAGCAATGTTCTATGTTCTTTTTGAGAGAACTTTAGTGCCTATGGTGATTATTATTGCTATCTGGGGGCAGCAGCCGGAACGTATCCCAGCGATTCAGTATATCTCGGGGTATACAGTTGGCGCATCATTTCCCCTACTGCTTGTGATCGTTCATATAGAAGTAGATTTTGGGTCGAGATTTTTCTGGTTCCT…
CV267 | population: Matagorda_Bay_2010	AAGAGGAATTTCTTGGGAATCTCACAGCGCTTTTTTTTGTGTTGATATTTACAGGGCTAGGATAGTTACTTTAACTTTGTGAGTGTGTGGAATTAGCATTCTGGCTAGTAGTATGATACTAAGTCTACGGGGGTCTTTCAGCTCTTACTGAGTATTGGTCACGATTCTTTCATTCTTGCTAGTCCAATGTTTTATGGTTAACTCAATAGCAATGTTCTATGTTCTTTTTGAGAGAACTTTAGTGCCTATGGTGATTATTATTGCTATCTGGGGGCAGCAGCCGGAACGTATCCCAGCGATTCAGTATATCTCGGGGTATACAGTTGGCGCATCATTTCCCCTACTGCTTGTGATCGTTCATATAGAAGTAGATTTTGGGTCGAGATTTTTCTGGTTCCT…
CV270 | population: Matagorda_Bay_2010	AAGAGGAATTTCTTGGGAATCTCACAGCGCTTTTTTTTGTGTTGATATTTACAGGGCTAGGATAGTTACTTTAACTTTGTGAGTGTGTGGAATTAGCATTCTGGCTAGTAGTATGATACTAAGTCTCCGGGGGGTTTTCAGCTCTTACTGAGTATTGGTTACGATTCTTTCATTCTTGCTAGTCCAATGTTTTATGGTTAACTCAATAGCAATGTTCTATGTTCTTTTTGAGAGAACTTTAGTGCCTATGGTGATTATTATTGCTATTTGGGGGCAGCAGCCGGAACGTATCCCAGCGATTCAGTATATCTCGGGGTATACAGTTGGTGCATCATTTCCCCTACTGCTTGTAATCGTTCATATAGAAGTAGATTTTGGGTCGAGATTTTTCTGGTTTCT…
CV271 | population: Matagorda_Bay_2010	AAGAGGAATTTCTTGGGAATCTCACAGCGCTTTTTTTTGTGTTGATATTTACAGGGCTAGGATAGTTACTTTAACTTTGTGAGTGTGTGGAATTAGCATTCTGGCTAGTAGTATGATACTAAGTCTACGGGGGTCTTTCAGCTCTTACTGAGTATTGGTCACGATTCTTTCATTCTTGCTAGTCCAATGTTTTATGGTTAACTCAATAGCAATGTTCTATGTTCTTTTTGAGAGAACTTTAGTGCCTATGGTGATTATTATTGCTATCTGGGGGCAGCAGCCGGAACGTATCCCAGCGATTCAGTATATCTCGGGGTATACAGTTGGCGCATCATTTCCCCTACTGCTTGTGATCGTTCATATAGAAGTAGATTTTGGATCGAGATTTTTCTGGTTTCT…
CV272 | population: Matagorda_Bay_2010	AAGAGGAATTTCTTGGGAATCTCACAGCGCTTTTTTTTGTGTTGATATTTACAGGGCTAGGATAGTTACTTTAACTTTGTGAGTGTGTGGAATTAGCATTCTGGCTAGTAGTATGATACTAAGTCTACGGGGGTCTTTCAGCTCTTACTGAGTATTGGTCACGATTCTTTCATTCTTGCTAGTCCAATGTTTTATGGTTAACTCAATAGCAATGTTCTATGTTCTTTTTGAGAGAACTTTAGTGCCTATGGTGATTATTATTGCTATCTGGGGGCAGCAGCCGGAACGTATCCCAGCGATTCAGTATATCTCGGGGTATACAGTTGGCGCATCATTTCCCCTACTGCTTGTGATCGTTCATATAGAAGTAGATTTTGGGTCGAGATTTTTCTGGTTCCT…
CV273 | population: Matagorda_Bay_2010	AAGAGGAATTTCTTGGGAATCTCACAGCGCTTTTTTTTGTGTTGATATTTACAGGGCTAGGATAGTTACTTTAACTTTGTGAGTGTGTGGAATTAGCATTCTGGCTAGTAGTATGATACTAAGTCTACGGGGGTCTTTCAGCTCTTACTGGGTATTGGTCACGATTCTTTCATTCTTGCTAGTCCAGTGTTTTATGGTTAACTCAATAGCAATGTTCTATGTTCTTTTTGAGAGAACTTTAGTGCCTATGGTGATTATTATTGCTATCTGGGGGCAGCAGCCGGAACGTATCCCAGCGATTCAGTATATCTCGGGGTATACAGTTGGCGCATCATTTCCCCTACTGCTTGTGATCGTTCATATAGAAGTAGATTTTGGGTCGAGATTTTTCTGGTTCCT…
CV274 | population: Matagorda_Bay_2010	AAGAGGAATTTCTTGGGAATCTCACAGCGCTTTTTTTTGTGTTGATATTTACAGGGCTAGGATAGTTACTTTAACTTTGTGAGTGTGTGGAATTAGCATTCTGGCTAGTAGTATGATACTAAGTCTACGGGGGTCTTTCAGCTCTTACTGAGTATTGGTCACGATTCTTTCATTCTTGCTAGTCCAATGTTTTATGGTTAACTCAATAGCAATGTTCTATGTTCTTTTTGAGAGAACTTTAGTGCCTATGGTGATTATTATTGCTATCTGGGGGCAGCAGCCGGAACGTATCCCAGCGATTCAGTATATCTCGGGGTATACAGTTGGCGCATCATTTCCCCTACTGCTTGTGATCGTTCATATAGAAGTAGATTTTGGGTCGAGATTTTTCTGGTTCCT…
CV275 | population: Matagorda_Bay_2010	AAGAGGAATTTCTTGGGAATCTCACAGCGCTTTTTTTTGTGTTGATATTTACAGGGCTAGGATAGTTACTTTAACTTTGTGAGTGTGTGGAATTAGCATTCTGGCTAGTAGTATGATACTAAGTCTACGGGGGTCTTTCAGCTCTTACTGAGTATTGGTCACGATTCTTTCATTCTTGCTAGTCCAATGTTTTATGGTTAACTCAATAGCAATGTTCTATGTTCTTTTTGAGAGAACTTTAGTGCCTATGGTGATTATTATTGCTATCTGGGGGCAGCAGCCGGAACGTATCCCAGCGATTCAGTATATCTCGGGGTATACAGTTGGCGCATCATTTCCCCTACTGCTTGTGATCGTTCATATAGAAGTAGATTTTGGGTCGAGATTTTTCTGGTTCCT…
CV276 | population: Matagorda_Bay_2010	AAGAGGAATTTCTTGGGAATCTCACAGCGCTTTTTTTTGTGTTGATATTTACAGGGCTAGGATAGTTACTTTAACTTTGTGAGTGTGCGGAATTAGCATTCTGGCTAGTAGTATGATACTAAGTCTACGGGGGTCTTTCAGCTCTTACTGAGTATTGGTCACGATTCTTTCATTCTTGCTAGTCCAATGTTTTATGGTTAACTCAATAGCAATGTTCTATGTTCTTTTTGAGAGAACTTTAGTGCCTATGGTGATTATTATTGCTATCTGGGGGCAGCAGCCGGAACGTATCCCAGCGATTCAGTACATCTCGGGGTATACAGTTGGCGCATCATTTCCCCTACTGCTTGTGATCGTTCATATAGAAGTAGATTTTGGGTCGAGATTTTTCTGGTTCCT…
CV277 | population: Matagorda_Bay_2010	AAGAGGAATTTCTTGGGAATCTCACAGCGCTTTTTTTTGTGTTGATATTTACAGGGCTAGGATAGTTACTTTAACTTTGTGAGTGTGTGGAATTAGCATTCTGGCTAGTAGTATGATACTAAGTCTACGTGGGTCTTTCAGCTCTTACTGAGTATTGGTCACGATTCTTTCATTCTTGCTAGTCCAATGTTTTATGGTTAACTCAATAGCAATGTTCTATGTTCTTTTTGAGAGAACTTTAGTGCCTATGGTGATTATTATTGCTATCTGGGGGCAGCAGCCGGAACGTATCCCAGCGATTCAGTATATCTCGGGGTATACAGTTGGCGCATCATTTCCCCTACTGCTTGTGATTGTTCATATAGAAGTAGATTTTGGGTCGAGATTTTTCTGGTTTCT…
CV278 | population: Matagorda_Bay_2010	AAGAGGAATTTCTTGGGAATCTCACAGCGCTTTTTTTTGTGTTGATATTTACAGGGCTAGGATAGTTACTTTAACTTTGTGAGTGTGTGGAATTAGCATTCTGGCTAGTAGTATGATACTAAGTCTACGTGGGTCTTTCAGCTCTTACTGAGTATTGGTCACGATTCTTTCATTCTTGCTAGTCCAATGTTTTATGGTTAACTCAATAGCAATGTTCTATGTTCTTTTTGAGAGAACTTTAGTGCCTATGGTGATTATTATTGCTATCTGGGGGCAGCAGCCGGAACGTATCCCAGCGATTCAGTATATCTCGGGGTACACAGTTGGCGCATCATTTCCCCTACTGCTTGTGATCGTTCATATAGAAGTAGATTTTGGGTCGAGATTTTTCTGGTTTCT…
CV262 | population: Matagorda_Bay_2010	AAGAGGAATTTCTTGGGAATCTCACAGCGCTTTTTTTTGTGTTGATATTTACAGGGCTAGGATAGTTACTTTAACTTTGTGAGTGTGTGGAATTAGCATTCTGGCTAGTAGTATGATACTAAGTCTACGGGGGTCTTTCAGCTCTTACTGAGTATTGGTCACGATTCTTTCATTCTTGCTAGTCCAATGTTTTATGGTTAACTCAATAGCAATGTTCTATGTTCTTTTTGAGAGAACTTTAGTGCCTATGGTGATTATTATTGCTATCTGGGGGCAGCAGCCGGAACGTATCCCAGCGATTCAGTATATCTCGGGGTATACAGTTGGCGCATCATTTCCCCTACTGCTTGTGATCGTTCATATAGAAGTAGATTTTGGGTCGAGATTTTTCTGGTTCCT…
CV282 | population: Caranchua_Bay_2010	AAGAGGAATTTCTTGGGAATCTCACAGCGCTTTTTTTTGTGTTGATATTTACAGGGCTAGGATAGTTACTTTAACTTTGTGAGTGTGCGGAATTAGCATTCTGGCTAGTAGTATGATACTAAGTCTACGGGGGTCTTTCAGCTCTTACTGAGTATTGGTCACGATTCTTTCATTCTTGCTAGTCCAATGTTTTATGGTTAACTCAATAGCAATGTTCTATGTTCTTTTTGAGAGAACTTTAGTGCCTATGGTGATTATTATTGCTATCTGGGGGCAGCAGCCGGAACGTATCCCAGCGATTCAGTATATCTCGGGGTATACAGTCGGCGCATCATTCCCCCTACTGCTTGTGATCGTTCATATAGAAGTAGATTTTGGGTCGAGATTTTTCTGGTTCCT…
CV283 | population: Caranchua_Bay_2010	AAGAGGAATTTCTTGGGAATCTCACAGCGCTTTTTTTTGTGTTGATATTTACAGGGCTAGGATAGTTACTTTAACTTTGTGAGTGTGTGGAATTAGCATTCTGGCTAGTAGTATGATACTAAGTCTACGGGGGTCTTTCAGCTCTTACTGAGTATTGGTCACGATTCTTTCATTCTTGCTAGTCCAATGTTTTATGGTTAACTCAATAGCAATGTTCTATGTTCTTTTTGAGAGAACTTTAGTGCCTATGGTGATTATTATTGCTATCTGGGGGCAGCAGCCGGAACGTATCCCAGCGATTCAGTATATCTCGGGGTATACAGTTGGCGCATCATTTCCCCTACTGCTTGTGATCGTTCATATAGAAGTAGATTTTGGGTCGAGATTTTTCTGGTTCCT…
CV285 | population: Caranchua_Bay_2010	AAGAGGAATTTCTTGGGAATCTCACAGCGCTTTTTTTTGTGTTGATATTTACAGGGCTAGGATAGTTACTTTAACTTTGTGAGTGTGTGGAATTAGCATTCTGGCTAGTAGTATGATACTAAGTCTACGGGGGTCTTTCAGCTCTTACTGAGTATTGGTCACGATTCTTTCATTCTTGCTAGTCCAATGTTTTATGGTTAACTCAATAGCAATGTTCTATGTTCTTTTTGAGAGAACTTTAGTGCCTATGGTGATTATTATTGCTATCTGGGGGCAGCAGCCGGAACGTATCCCAGCGATTCAGTATATCTCGGGGTATACAGTTGGCGCATCATTTCCCCTACTGCTTGTGATCGTTCATATAGAAGTAGATTTTGGGTCGAGATTTTTCTGGTTCCT…
CV286 | population: Caranchua_Bay_2010	AAGAGGAATTTCTTGGGAATCTCACAGCGCTTTTTTTTGTGTTGATATTTACAGGGCTAGGATAGTTACTTTAACTTTGTGAGTGTGTGGAATTAGCATTCTGGCTAGTAGTATGATACTAAGTCTCCGGGGGGTTTTCAGCTCTTACTGAGTATTGGTTACGATTCTTTCATTCTTGCTAGTCCAATGTTTTATGGTTAACTCAATAGCAATGTTCTATGTTCTTTTTGAGAGAACTTTAGTGCCTATGGTGATTATTATTGCTATTTGGGGGCAGCAGCCGGAACGTATCCCAGCGATTCAGTATATCTCGGGGTATACAGTTGGTGCATCATTTCCCCTACTGCTTGTAATCGTTCATATAGAAGTAGATTTTGGGTCGAGATTTTTCTGGTTTCT…
CV288 | population: Caranchua_Bay_2010	AAGAGGAATTTCTTGGGAATCTCACAGCGCTTTTTTTTGTGTTGATATTTACAGGGCTAGGATAGTTACTTTAACTTTGTGAGTGTGTGGAATTAGCATTCTGGCTAGTAGTATGATACTAAGTCTACGGGGGTCTTTCAGCTCTTACTGAGTATTGGTCACGATTCTTTCATTCTTGCTAGTCCAATGTTTTATGGTTAACTCAATAGCAATGTTCTATGTTCTTTTTGAGAGAACTTTAGTGCCTATGGTGATTATTATTGCTATCTGGGGGCAGCAGCCGGAACGTATCCCAGCGATTCAGTATATCTCGGGGTATACAGTTGGCGCATCATTTCCCCTACTGCTTGTGATCGTTCATATAGAAGTAGATTTTGGGTCGAGATTTTTCTGGTTCCT…
CV289 | population: Caranchua_Bay_2010	AAGAGGAATTTCTTGGGAATCTCACAGCGCTTTTTTTTGTGTTGATATTTACAGGGCTAGGATAGTTACTTTAACTTTGTGAGTGTGTGGAATTAGCATTCTGGCTAGTAGTATGATACTAAGTCTACGGGGGTCTTTCAGCTCTTACTGAGTATTGGTCACGATTCTTTCATTCTTGCTAGTCCAATGTTTTATGGTTAACTCAATAGCAATGTTCTATGTTCTTTTTGAGAGAACTTTAGTGCCCATGGTGATTATTATTGCTATCTGGGGGCAGCAGCCGGAACGTATCCCAGCGATTCAGTATATCTCGGGGTATACAGTTGGCGCATCATTTCCCCTACTGCTTGTGATCGTTCATATAGAAGTAGATTTTGGGTCGAGATTTTTCTGGTTCCT…
CV290 | population: Caranchua_Bay_2010	AAGAGGAATTTCTTGGGAATCTCACAGCGCTTTTTTTTGTGTTGATATTTACAGGGCTAGGATAGTTACTTTAACTTTGTGAGTGTGTGGAATTAGCATTCTGGCTAGTAGTATGATACTAAGTCTACGGGGGTCTTTCAGCTCTTACTGAGTATTGGTCACGATTCTTTCATTCTTGCTAGTCCAATGTTTTATGGTTAACTCAATAGCAATGTTCTATGTTCTTTTTGAGAGAACTTTAGTGCCTATGGTGATTATTATTGCTATCTGGGGGCAGCAGCCGGAACGTATCCCAGCGATTCAGTATATCTCGGGGTATACAGTTGGCGCATCATTTCCCCTACTGCTTGTGATCGTTCATATAGAAGTAGATTTTGGGTCGAGATTTTTCTGGTTCCT…
CV291 | population: Caranchua_Bay_2010	AAGAGGAATTTCTTGGGAATCTCACAGCGCTTTTTTTTGTGTTGATATTTACAGGGCTAGGATAGTTACTTTAACTTTGTGAGTGTGTGGAATTAGCATTCTGGCTAGTAGTATGATACTAAGTCTACGGGGGTCTTTCAGCTCTTACTGAGTATTGGTCACGATTCTTTCATTCTTGCTAGTCCAATGTTTTATGGTTAACTCAATAGCAATGTTCTATGTTCTTTTTGAGAGAACTTTAGTGCCTATGGTGATTATTATTGCTATCTGGGGGCAGCAGCCGGAACGTATCCCAGCGATTCAGTATATCTCGGGGTATACAGTTGGCGCATCATTTCCCCTACTGCTTGTGATCGTTCATATAGAAGTAGATTTTGGGTCGAGATTTTTCTGGTTCCT…
CV292 | population: Caranchua_Bay_2010	AAGAGGAATTTCTTGGGAATCTCACAGCGCTTTTTTTTGTGTTGATATTTACAGGGCTAGGATAGTTACTTTAACTTTGTGAGTGTGTGGAATTAGCATTCTGGCTAGTAGTATGATACTAAGTCTACGGGGGTCTTTCAGCTCTTACTGAGTATTGGTCACGATTCTTTCATTCTTGCTAGTCCAATGTTTTATGGTTAACTCAATAGCAATGTTCTATGTTCTTTTTGAGAGAACTTTAGTGCCTATGGTGATTATTATTGCTATCTGGGGCCAGCAGCCGGAACGTATCCCAGCGATTCAGTATATCTCGGGGTATACAGTTGGCGCATCATTTCCCCTACTGCTTGTGATCGTTCATATAGAAGTAGATTTTGGGTCGAGATTTTTCTGGTTCCT…
CV293 | population: Caranchua_Bay_2010	AAGAGGAATTTCTTGGGAATCTCACAGCGCTTTTTTTTGTGTTGATATTTACAGGGCTAGGATAGTTACTTTAACTTTGTGAGTGTGTGGAATTAGCATTCTGGCTAGTAGTATGATACTAAGTCTACGGGGGTCTTTCAGCTCTTACTGAGTATTGGTCACGATTCTTTCATTCTTGCTAGTCCAATGTTTTATGGTTAACTCAATAGCAATGTTCTATGTTCTTTTTGAGAGAACTTTAGTGCCTATGGTGATTATTATTGCTATCTGGGGGCAGCAGCCGGAACGTATCCCAGCGATTCAGTATATCTCGGGGTATACAGTTGGCGCATCATTTCCCCTGCTGCTTGTGATCGTTCATATAGAAGTAGATTTTGGGTCGAGATTTTTCTGGTTCCT…
CV294 | population: Caranchua_Bay_2010	AAGAGGAATTTCTTGGGAATCTCACAGCGCTTTTTTTTGTGTTGATATTTACAGGGCTAGGATGGTTACTTTAACTTTGTGAGTGTGTGGAATTAGCATTCTGGCTAGTAGTATGATACTAAGTCTACGGGGGTCTTTCAGCTCTTACTGAGTATTGGTCACGATTCTTTCATTCTTGCTAGTCCAATGTTTTATGGTTAACTCAATAGCAATGTTCTATGTTCTTTTTGAGAGAACTTTAGTGCCTATGGTGATTATTATTGCTATCTGGGGGCAGCAGCCGGAACGTATCCCAGCGATTCAGTATATCTCGGGGTATACAGTTGGCGCATCATTTCCCCTACTGCTTGTGATCGTTCATATAGAAGTAGATTTTGGGTCGAGATTTTTCTGGTTCCT…
CV296 | population: Caranchua_Bay_2010	AAGAGGAATTTCTTGGGAATCTCACAGCGCTTTTTTTTGTGTTGATATTTACAGGGCTAGGATAGTTACTTTAACTTTGTGAGTGTGTGGAATTAGCATTCTGGCTAGTAGTATGATACTAAGTCTACGGGGGTCTTTCAGCTCTTACTGAGTATTGGTCACGATTCTTTCATTCTTGCTAGTCCAATGTTTTATGGTTAACTCAATAGCAATGTTCTATGTTCTTTTTGAGAGAACTTTAGTGCCTATGGTGATTATTATTGCTATCTGGGGGCAGCAGCCGGAACGTATCCCAGCGATTCAGTATATCTCGGGGTATACAGTTGGCGCATCATTTCCCCTACTGCTTGTGATCGTTCATATAGAAGTAGATTTTGGGTCGAGATTTTTCTGGTTCCT…
CV297 | population: Caranchua_Bay_2010	AAGAGGAATTTCTTGGGAATCTCACAGCGCTTTTTTTTGTGTTGATATTTACAGGGCTAGGATAGTTACTTTAACTTTGTGAGTGTGTGGAATTAGCATTCTGGCTAGTAGTATGATACTAAGTCTACGGGGGTCTTTCAGCTCTTACTGAGTATTGGTCACGATTCTTTCATTCTTGCTAGTCCAATGTTTTATGGTTAACTCAATAGCAATGTTCTATGTTCTTTTTGAGAGAACTTTAGTGCCTATGGTGATTATTATTGCTATCTGGGGGCAGCAGCCGGAACGTATCCCAGCGATTCAGTATATCTCGGGGTATACAGTTGGCGCATCATTTCCCCTACTGCTTGTGATCGTTCATATAGAAGTAGATTTTGGGTCGAGATTTTTCTGGTTCCT…
CV298 | population: Caranchua_Bay_2010	AAGAGGAATTTCTTGGGAATCTCACAGCGCTTTTTTTTGTGTTGATATTTACAGGGCTAGGATAGTTACTTTAACTTTGTGAGTGTGTGGAATTAGCATTCTGGCTAGTAGTATGATACTAAGTCTACGGGGGTCTTTCAGCTCTTACTGAGTATTGGTCACGATTCTTTCATTCTTGCTAGTCCAATGTTTTATGGTTAACTCAATAGCAATGTTCTATGTTCTTTTTGAGAGAACTTTAGTGCCTATGGTGATTATTATTGCTATCTGGGGGCAGCAGCCGGAACGTATCCCAGCGATTCAGTATATCTCGGGGTATACAGTTGGCGCATCATTTCCCCTACTGCTTGTGATCGTTCATATAGAAGTAGATTTTGGGTCGAGATTTTTCTGGTTCCT…
CV299 | population: Caranchua_Bay_2010	AAGAGGAATTTCTTGGGAATCTCACAGCGCTTTTTTTTGTGTTGATATTTACAGGGCTAGGATAGTTACTTTAACTTTGTGAGTGTGTGGAATTAGCATTCTGGCTAGTAGTATGATACTAAGTCTACGGGGGTCTTTCAGCTCTTACTGAGTATTGGTCACGATTCTTTCATTCTTGCTAGTCCAATGTTTTATGGTTAACTCAATAGCAATGTTCTATGTTCTTTTTGAGAGAACTTTAGTGCCTATGGTGATTATTATTGCTATCTGGGGGCAGCAGCCGGAACGTATCCCAGCGATTCAGTATATCTCGGGGTATACAGTTGGCGCATCATTTCCCCTACTGCTTGTGATCGTTCATATAGAAGTAGATTTTGGGTCGAGATTTTTCTGGTTCCT…
CV300 | population: Caranchua_Bay_2010	AAGAGGAATTTCTTGGGAATCTCACAGCGCTTTTTTTTGTGTTGATATTTACAGGGCTAGGATAGTTACTTTAACTTTGTGAGTGTGTGGAATTAGCATTCTGGCTAGTAGTATGATACTAAGTCTACGGGGGTCTTTCAGCTCTTACTGAGTATTGGTCACGATTCTTTCATTCTTGCTAGTCCAATGTTTTATGGTTAACTCAATAGCAATGTTCTATGTTCTTTTTGAGAGAACTTTAGTGCCTATGGTGATTATTATTGCTATCTGGGGGCAGCAGCCGGAACGTATCCCAGCGATTCAGTATATCTCGGGGTATACAGTTGGCGCATCATTTCCCCTACTGCTTGTGATCGTTCATATAGAAGTAGATTTTGGGTCGAGATTTTTCTGGTTCCT…
CV301 | population: Caranchua_Bay_2010	AAGAGGAATTTCTTGGGAATCTCACAGCGCTTTTTTTTGTGTTGATATTTACAGGGCTAGGATAGTTACTTTAACTTTGTGAGTGTGTGGAATTAGCATTCTGGCTAGTAGTATGATACTAAGTCTACGGGGGTCTTTCAGCTCTTACTGAGTATTGGTCACGATTCTTTCATTCTTGCTAGTCCAATGTTTTATGGTTAACTCAATAGCAATGTTCTATGTTCTTTTTGAGAGAACTTTAGTGCCTATGGTGATTATTATTGCTATCTGGGGGCAGCAGCCGGAACGTATCCCAGCGATTCAGTATATCTCGGGGTATACAGTTGGCGCATCATTTCCCCTACTGCTTGTGATCGTTCATATAGAAGTAGATTTTGGGTCGAGATTTTTCTGGTTCCT…
CV302 | population: Caranchua_Bay_2010	AAGAGGAATTTCTTGGGAATCTCACAGCGCTTTTTTTTGTGTTGATATTTACAGGGCTAGGATAGTTACTTTAACTTTGTGAGTGTGTGGAATTAGCATTCTGGCTAGTAGTATGATACTAAGTCTACGGGGGTCTTTCAGCTCTTACTGAGTATTGGTCACGATTCTTTCATTCTTGCTAGTCCAATGTTTTATGGTTAACTCAATAGCAATGTTCTATGTTCTTTTTGAGAGAACTTTAGTGCCTATGGTGATTATTATTGCTATCTGGGGGCAGCAGCCGGAGCGTATCCCAGCGATTCAGTATATCTCAGGGTATACAGTTGGCGCATCATTTCCCCTACTGCTTGTGATCGTTCATATAGAAGTAGATTTTGGGTCGAGATTTTTCTGGTTCCT…
CV303 | population: Caranchua_Bay_2010	AAGAGGAATTTCTTGGGAATCTCACAGCGCTTTTTTTTGTGTTGATATTTACAGGGCTAGGATAGTTACTTTAACTTTGTGAGTGTGTGGAATTAGCATTCTGGCTAGTAGTATGATACTAAGTCTACGGGGGTCTTTCAGCTCTTACTGAGTATTGGTCACGATTCTTTCATTCTTGCTAGTCCAATGTTTTATGGTTAACTCAATAGCAATGTTCTATGTTCTTTTTGAGAGAACTTTAGTGCCTATGGTGATTATTATTGCTATCTGGGGGCAGCAGCCGGAACGTATCCCAGCGATTCAGTATATCTCGGGGTATACAGTTGGCGCATCATTTCCCCTACTGCTTGTGATCGTTCATATAGAAGTAGATTTTGGGTCGAGATTTTTCTGGTTCCT…
CV284 | population: Caranchua_Bay_2010	AAGAGGAATTTCTTGGGAATCTCACAGCGCTTTTTTTTGTGTTGATATTTACAGGGCTAGGATAGTTACTTTAACTTTGTGAGTGTGTGGAATTAGCATTCTGGCTAGTAGTATGATACTAAGTTTACGGGGGTCTTTCAGCTCTTACTGAGTATTGGTCACGATTCTTTCATTCTTGCTAGTCCAATGTTTTATGGTTAACTCAATAGCAATGTTCTATGTTCTTTTTGAGAGAACTTTAGTGCCTATGGTGATTATTATTGCTATCTGGGGGCAGCAGCCGGAACGTATCCCAGCGATTCAGTATATCTCGGGGTATACAGTTGGCGCATCATTTCCCCTACTGCTTGTGATCGTTCATATAGAAGTAGATTTTGGGTCGAGATTTTTCTGGTTCCT…
CV287 | population: Caranchua_Bay_2010	AAGAGGAATTTCTTGGGAATCTCACAGCGCTTTTTTTTGTGTTGATATTTACAGGGCTAGGATAGTTACTTTAACTTTGTGAGTGTGTGGAATTAGCATTCTGGCTAGTAGTATGATACTAAGTCTCCGGGGGGTTTTCAGCTCTTACTGAGTATTGGTTACGATTCTTTCATTCTTGCTAGTCCAATGTTTTATGGTTAACTCAATAGCAATGTTCTATGTTCTTTTTGAGAGAACTTTAGTGCCTATGGTGATTATTATTGCTATTTGGGGGCAGCAGCCGGAACGTATCCCAGCGATTCAGTATATCTCGGGGTATACAGTTGGTGCATCATTTCCCCTACTGCTTGTAATCGTTCATATAGAAGTAGATTTTGGGTCGAGATTTTTCTGGTTTCT…
CV295 | population: Caranchua_Bay_2010	AAGAGGAATTTCTTGGGAATCTCACAGCGCTTTTTTTTGTGTTGATATTTACAGGGCTAGGATAGTTACTTTAACTTTGTGAGTGTGTGGAATTAGCATTCTGGCTAGTAGTATGATACTAAGTCTACGGGGGTCTTTCAGCTCTTACTGAGTATTGGTCACGATTCTTTCATTCTTGCTAGTCCAATGTTTTATGGTTAACTCAATAGCAATGTTCTATGTTCTTTTTGAGAGAACTTTAGTGCCTATGGTGATTATTATTGCTATCTGGGGGCAGCAGCCGGAACGTATCCCAGCGATTCAGTATATCTCGGGGTATACAGTTGGCGCATCATTTCCCCTACTGCTTGTGATCGTTCATATAGAAGTAGATTTTGGGTCGAGATTTTTCTGGTTCCT…
CV383 | population: Corpus_Christi_Bay_2011	AAGAGGAATTTCTTGGGAATCTCACAGCGCTTTTTTTTGTGTTGATATTTACAGGGCTAGGATAGTTACTTTAACTTTGTGAGTGTGTGGAATTAGCATTCTGGCTAGTAGTATGATACTAAGTCTCCGGGGGGTTTTCAGCTCTTACTGAGTATTGGTTACGATTCTTTCATTCTTGCTAGTCCAATGTTTTATGGTTAACTCAATAGCAATGTTCTATGTTCTTTTTGAGAGAACTTTAGTGCCTATGGTGATTATTATTGCTATTTGGGGGCAGCAGCCGGAACGTATCCCAGCGATTCAGTATATCTCGGGGTATACAGTTGGTGCATCATTTCCCCTACTGCTTGTAATCGTTCATATAGAAGTAGATTTTGGGTCGAGATTTTTCTGGTTTCT…
CV385 | population: Corpus_Christi_Bay_2011	AAGAGGAATTTCTTGGGAATCTCACAGCGCTTTTTTTTGTGTTGATATTTACAGGGCTAGGATAGTTACTTTAACTTTGTGAGTGTGTGGAATTAGCATTCTGGCTAGTAGTATGATACTAAGTCTACGGGGGTCTTTCAGCTCTTACTGAGTATTGGTCACGATTCTTTCATTCTTGCTAGTCCAATGTTTTATGGTTAACTCAATAGCAATGTTCTATGTTCTTTTTGAGAGAACTTTAGTGCCTATGGTGATTATTATTGCTATCTGGGGGCAGCAGCCGGAACGTATCCCAGCGATTCAGTATATCTCGGGGTATACAGTTGGCGCATCATTTCCCCTACTGCTTGTGATCGTTCATATAGAAGTAGATTTTGGGTCGAGATTTTTCTGGTTCCT…
CV386 | population: Corpus_Christi_Bay_2011	AAGAGGAATTTCTTGGGAATCTCACAGCGCTTTTTTTTGTGTTGATATTTACAGGGCTAGGATAGTTACTTTAACTTTGTGAGTGTGTGGAATTAGCATTCTGGCTAGTAGTATGATACTAAGTCTACGGGGGTCTTTCAGCTCTTACTGAGTATTGGTCACGATTCTTTCATTCTTGCTAGTCCAATGTTTTATGGTTAACTCAATAGCAATGTTCTATGTTCTTTTTGAGAGAACTTTAGTGCCTATGGTGATTATTATTGCTATCTGGGGGCAGCAGCCGGAACGTATCCCAGCGATTCAGTATATCTCGGGGTATACAGTTGGCGCATCATTTCCCCTACTGCTTGTGATCGTTCATATAGAAGTAGATTTTGGGTCGAGATTTTTCTGGTTCCT…
CV387 | population: Corpus_Christi_Bay_2011	AAGAGGAATTTCTTGGGAATCTCACAGCGCTTTTTTTTGTGTTGATATTTACAGGGCTAGGATAGTTACTTTAACTTTGTGAGTGTGTGGAATTAGCATTCTGGCTAGTAGTATGATACTAAGTCTACGGGGGTCTTTCAGCTCTTACTGAGTATTGGTCACGATTCTTTCATTCTTGCTAGTCCAATGTTTTATGGTTAACTCAATAGCAATGTTCTATGTTCTTTTTGAGAGAACTTTAGTGCCTATGGTGATTATTATTGCTATCTGGGGGCAGCAGCCGGAACGTATCCCAGCGATTCAGTATATCTCGGGGTATACAGTTGGCGCATCATTTCCCCTACTGCTTGTGATCGTTCATATAGAAGTAGATTTTGGGTCGAGATTTTTCTGGTTCCT…
CV388 | population: Corpus_Christi_Bay_2011	AAGAGGAATTTCTTGGGAATCTCACAGCGCTTTTTTTTGTGTTGATATTTACAGGGCTAGGATAGTTACTTTAACTTTGTGAGTGTGTGGAATTAGCATTCTGGCTAGTAGTATGATACTAAGTCTACGGGGGTCTTTCAGCTCTTACTGAGTATTGGTCACGATTCTTTCATTCTTGCTAGTCCAATGTTTTATGGTTAACTCAATAGCAATGTTCTATGTTCTTTTTGAGAGAACTTTAGTGCCTATGGTGATTATTATTGCTATCTGGGGGCAGCAGCCGGAACGTATCCCAGCGATTCAGTATATCTCGGGGTATACAGTTGGCGCATCATTTCCCCTACTGCTTGTGATCGTTCATATAGAAGTAGATTTTGGGTCGAGATTTTTCTGGTTCCT…
CV389 | population: Corpus_Christi_Bay_2011	AAGAGGAATTTCTTGGGAATCTCACAGCGCTTTTTTTTGTGTTGATATTTACAGGGCTAGGATAGTTACTTTAACTTTGTGAGTGTGTGGAATTAGCATTCTGGCTAGTAGTATGATACTAAGTCTACGGGGGTCTTTCAGCTCTTACTGAGTATTGGTCACGATTCTTTCATTCTTGCTAGTCCAATGTTTTATGGTTAACTCAATAGCAATGTTCTATGTTCTTTTTGAGAGAACTTTAGTGCCTATGGTGATTATTATTGCTATCTGGGGGCAGCAGCCGGAACGTATCCCAGCGATTCAGTATATCTCGGGGTATACAGTTGGCGCATCATTTCCCCTACTGCTTGTGATCGTTCATATAGAAGTAGATTTTGGGTCGAGATTTTTCTGGTTCCT…
CV390 | population: Corpus_Christi_Bay_2011	AAGAGGAATTTCTTGGGAATCTCACAGCGCTTTTTTTTGTGTTGATATTTACAGGGCTAGGATAGTTACTTTAACTTTGTGAGTGTGTGGAATTAGCATTCTGGCTAGTAGTATGATACTAAGTCTACGGGGGTCTTTCAGCTCTTACTGAGTATTGGTCACGATTCTTTCATTCTTGCTAGTCCAATGTTTTATGGTTAACTCAATAGCAATGTTCTATGTTCTTTTTGAGAGAACTTTAGTGCCTATGGTGATTATTATTGCTATCTGGGGGCAGCAGCCGGAACGTATCCCAGCGATTCAGTATATCTCGGGGTATACAGTTGGCGCATCATTTCCCCTACTGCTTGTGATCGTTCATATAGAAGTAGATTTTGGGTCGAGATTTTTCTGGTTCCT…
CV391 | population: Corpus_Christi_Bay_2011	AAGAGGAATTTCTTGGGAATCTCACAGCGCTTTTTTTTGTGTTGATATTTACAGGGCTAGGATAGTTACTTTAACTTTGTGAGTGTGTGGAATTAGCATTCTGGCTAGTAGTATGATACTAAGTCTCCGGGGGGTTTTCAGCTCTTACTGAGTATTGGTTACGATTCTTTCATTCTTGCTAGTCCAATGTTTTATGGTTAACTCAATAGCAATGTTCTATGTTCTTTTTGAGAGAACTTTAGTGCCTATGGTGATTATTATTGCTATTTGGGGGCAGCAGCCGGAACGTATCCCAGCGATTCAGTATATCTCGGGGTATACAGTTGGTGCATCATTTCCCCTACTGCTTGTAATCGTTCATATAGAAGTAGATTTTGGGTCGAGATTTTTCTGGTTTCT…
CV392 | population: Corpus_Christi_Bay_2011	AAGAGGAATTTCTTGGGAATCTCACAGCGCTTTTTTTTGTGTTGATATTTACAGGGCTAGGATAGTTACTTTAACTTTGTGAGTGTGTGGAATTAGCATTCTGGCTAGTAGTATGATACTAAGTCTACGGGGGTCTTTCAGCTCTTACTGAGTATTGGTCACGATTCTTTCATTCTTGCTAGTCCAATGTTTTATGGTTAACTCAATAGCAATGTTCTATGTTCTTTTTGAGAGAACTTTAGTGCCTATGGTGATTATTATTGCTATCTGGGGGCAGCAGCCGGAACGTATCCCAGCGATTCAGTATATCTCGGGGTATACAGTTGGCGCATCATTTCCCCTACTGCTTGTGATCGTTCATATAGAAGTAGATTTTGGGTCGAGATTTTTCTGGTTCCT…
CV393 | population: Corpus_Christi_Bay_2011	AAGAGGAATTTCTTGGGAATCTCACAGCGCTTTTTTTTGTGTTGATATTTACAGGGCTAGGATAGTTACTTTAACTTTGTGAGTGTGTGGAATTAGCATTCTGGCTAGTAGTATGATACTAAGTCTACGGGGGTCTTTCAGCTCTTACTGAGTATTGGTCACGATTCTTTCATTCTTGCTAGTCCAATGTTTTATGGTTAACTCAATAGCAATGTTCTATGTTCTTTTTGAGAGAACTTTAGTGCCTATGGTGATTATTATTGCTATCTGGGGGCAGCAGCCGGAACGTATCCCAGCGATTCAGTATATCTCGGGGTATACAGTTGGCGCATCATTTCCCCTACTGCTTGTGATCGTTCATATAGAAGTAGATTTTGGGTCGAGATTTTTCTGGTTCCT…
CV394 | population: Corpus_Christi_Bay_2011	AAGAGGAATTTCTTGGGAATCTCACAGCGCTTTTTTTTGTGTTGATATTTACAGGGCTAGGATAGTTACTTTAACTTTGTGAGTGTGTGGAATTAGCATTCTGGCTAGTAGTATGATACTAAGTCTACGGGGGTCTTTCAGCTCTTACTGAGTATTGGTCACGATTCTTTCATTCTTGCTAGTCCAATGTTTTATGGTTAACTCAATAGCAATGTTCTATGTTCTTTTTGAGAGAACTTTAGTGCCTATGGTGATTATTATTGCTATCTGGGGGCAGCAGCCGGAACGTATCCCAGCGATTCAGTATATCTCGGGGTATACAGTTGGCGCATCATTTCCCCTACTGCTTGTGATCGTTCATATAGAAGTAGATTTTGGGTCGAGATTTTTCTGGTTCCT…
CV395 | population: Corpus_Christi_Bay_2011	AAGAGGAATTTCTTGGGAATCTCACAGCGCTTTTTTTTGTGTTGATATTTACAGGGCTAGGATAGTTACTTTAACTTTGTGAGTGTGTGGAATTAGCATTCTGGCTAGTAGTATGATACTAAGTCTACGGGGGTCTTTCAGCTCTTACTGAGTATTGGTCACGATTCTTTCATTCTTGCTAGTCCAATGTTTTATGGTTAACTCAATAGCAATGTTCTATGTTCTTTTTGAGAGAACTTTAGTGCCTATGGTGATTATTATTGCTATCTGGGGGCAGCAGCCGGAACGTATCCCAGCGATTCAGTATATCTCGGGGTATACAGTTGGCGCATCATTTCCCCTACTGCTTGTGATCGTTCATATAGAAGTAGATTTTGGGTCGAGATTTTTCTGGTTCCT…
CV396 | population: Corpus_Christi_Bay_2011	AAGAGGAATTTCTTGGGAATCTCACAGCGCTTTTTTTTGTGTTGATATTTACAGGGCTAGGATAGTTACTTTAACTTTGTGAGTGTGTGGAATTAGCATTCTGGCTAGTAGTATGATACTAAGTCTACGGGGGTCTTTCAGCTCTTACTGAGTATTGGTCACGATTCTTTCATTCTTGCTAGTCCAATGTTTTATGGTTAACTCAATAGCAATGTTCTATGTTCTTTTTGAGAGAACTTTAGTGCCTATGGTGATTATTATTGCTATCTGGGGGCAGCAGCCGGAACGTATCCCAGCGATTCAGTATATCTCGGGGTATACAGTTGGCGCATCATTTCCCCTACTGCTTGTGATCGTTCATATAGAAGTAGATTTTGGGTCGAGATTTTTCTGGTTTCT…
CV397 | population: Corpus_Christi_Bay_2011	AAGAGGAATTTCTTGGGAATCTCACAGCGCTTTTTTTTGTGTTGATATTTACAGGGCTAGGATAGTTACTTTAACTTTGTGAGTGTGTGGAATTAGCATTCTGGCTAGTAGTATGATACTAAGTCTACGGGGGTCTTTCAGCTCTTACTGAGTATTGGTCACGATTCTTTCATTCTTGCTAGTCCAATGTTTTATGGTTAACTCAATAGCAATGTTCTATGTTCTTTTTGAGAGAACTTTAGTGCCTATGGTGATTATTATTGCTATCTGGGGGCAGCAGCCGGAACGTATCCCAGCGATTCAGTATATCTCGGGGTATACAGTTGGCGCATCATTTCCCCTACTGCTTGTGATCGTTCATATAGAAGTAGATTTTGGGTCGAGATTTTTCTGGTTCCT…
CV398 | population: Corpus_Christi_Bay_2011	AAGAGGAATTTCTTGGGAATCTCACAGCGCTTTTTTTTGTGTTGATATTTACAGGGCTAGGATAGTTACTTTAACTTTGTGAGTGTGTGGAATCAGCATTCTGGCTAGTAGTATGATACTAAGTCTACGGGGGTCTTTCAGCTCTTACTGAGTATTGGTCACGATTCTTTCATTCTTGCTAGTCCAATGTTTTATGGTTAACTCAATAGCAATGTTCTATGTTCTTTTTGAGAGAACTTTAGTGCCTATGGTGATTATTATTGCTATCTGGGGGCAGCAGCCGGAACGTATCCCAGCGATTCAGTATATCTCGGGGTATACAGTTGGCGCATCATTTCCCCTACTGCTTGTGATCGTTCATATAGAAGTAGATTTTGGGTCGAGATTTTTCTGGTTCCT…
CV400 | population: Corpus_Christi_Bay_2011	AAGAGGAATTTCTTGGGAATCTCACAGCGCTTTTTTTTGTGTTGATATTTACAGGGCTAGGATAGTTACTTTAACTTTGTGAGTGTGTGGAATTAGCATTCTGGCTAGTAGTATGATACTAAGTCTCCGGGGGGTTTTCAGCTCTTACTGAGTATTGGTTACGATTCTTTCATTCTTGCTAGTCCAATGTTTTATGGTTAACTCAATAGCAATGTTCTATGTTCTTTTTGAGAGAACTTTAGTGCCTATGGTGATTATTATTGCTATTTGGGGGCAGCAGCCGGAACGTATCCCAGCGATTCAGTATATCTCGGGGTATACAGTTGGTGCATCATTTCCCCTACTGCTTGTAATCGTTCATATAGAAGTAGATTTTGGGTCGAGATTTTTCTGGTTTCT…
CV401 | population: Corpus_Christi_Bay_2011	AAGAGGAATTTCTTGGGAATCTCACAGCGCTTTTTTTTGTGTTGATATTTACAGGGCTAGGATAGTTACTTTAACTTTGTGAGTGTGTGGAATTAGCATTCTGGCTAGTAGTATGATACTAAGTCTACGGGGGTCTTTCAGCTCTTACTGAGTATTGGTCACGATTCTTTCATTCTTGCTAGTCCAATGTTTTATGGTTAACTCAATAGCAATGTTCTATGTTCTTTTTGAGAGAACTTTAGTGCCTATGGTGATTATTATTGCTATCTGGGGGCAGCAGCCGGAACGTATCCCAGCGATTCAGTATATCTCGGGGTATACAGTTGGCGCATCATTTCCCCTACTGCTTGTGATCGTTCATATAGAAGTAGATTTTGGGTCGAGATTTTTCTGGTTCCT…
CV402 | population: Corpus_Christi_Bay_2011	AAGAGGAATTTCTTGGGAATCTCACAGCGCTTTTTTTTGTGTTGATATTTACAGGGCTAGGATAGTTACTTTAACTTTGTGAGTGTGTGGAATTAGCATTCTGGCTAGTAGTATGATACTAAGTCTACGGGGGTCTTTCAGCTCTTACTGAGTATTGGTCACGATTCTTTCATTCTTGCTAGTCCAATGTTTTATGGTTAACTCAATAGCAATGTTCTATGTTCTTTTTGAGAGAACTTTAGTGCCTATGGTGATTATTATTGCTATCTGGGGGCAGCAGCCGGAACGTATCCCAGCGATTCAGTATATCTCGGGGTATACAGTTGGCGCATCATTTCCCCTACTGCTTGTGATCGTTCATATAGAAGTAGATTTTGGGTCGAGATTTTTCTGGTTCCT…
CV403 | population: Corpus_Christi_Bay_2011	AAGAGGAATTTCTTGGGAATCTCACAGCGCTTTTTTTTGTGTTGATATTTACAGGGCTAGGATAGTTACTTTAACTTTGTGAGTGTGTGGAATTAGCATTCTGGCTAGTAGTATGATACTAAGTCTACGGGGGTCTTTCAGCTCTTACTGAGTATTGGTCACGATTCTTTCATTCTTGCTAGTCCAATGTTTTATGGTTAACTCAATAGCAATGTTCTATGTTCTTTTTGAGAGAACTTTAGTGCCTATGGTGATTATTATTGCTATCTGGGGGCAGCAGCCGGAACGTATCCCAGCGATTCAGTATATCTCGGGGTATACAGTTGGCGCATCATTTCCCCTACTGCTTGTGATCGTTCATATAGAAGTAGATTTTGGGTCGAGATTTTTCTGGTTCCT…
CV404 | population: Corpus_Christi_Bay_2011	AAGAGGAATTTCTTGGGAATCTCACAGCGCTTTTTTTTGTGTTGATATTTACAGGGCTAGGATAGTTACTTTAACTTTGTGAGTGTGTGGAATTAGCATTCTGGCTAGTAGCATGATACTAAGTCTACGGGGGTCTTTCAGCTCTTACTGAGTATTGGTCACGATTCTTTCATTCTTGCTAGTCCAATGTTTTATGGTTAACTCAATAGCAATGTTCTATGTTCTTTTTGAGAGAACTTTAGTGCCTATGGTGATTATTATTGCTATCTGGGGGCAGCAGCCTGAACGTATCCCAGCGATTCAGTATATCTCGGGGTATACAGTTGGCGCATCATTTCCCCTACTGCTTGTGATCGTTCATATAGAAGTAGATTTTGGGTCGAGATTTTTCTGGTTCCT…
CV405 | population: Corpus_Christi_Bay_2011	AAGAGGAATTTCTTGGGAATCTCACAGCGCTTTTTTTTGTGTTGATATTTACAGGGCTAGGATAGTTACTTTAACTTTGTGAGTGTGTGGAATTAGCATTCTGGCTAGTAGTATGATACTAAGTCTACGGGGGTCTTTCAGCTCTTACTGAGTATTGGTCACGATTCTTTCATTCTTGCTAGTCCAGTGTTTTATGGTTAACTCAATAGCAATGTTCTATGTTCTTTTTGAGAGAACTTTAGTGCCTATGGTGATTATTATTGCTATCTGGGGGCAGCAGCCGGAACGTATCCCAGCGATTCAGTATATCTCGGGGTATACAGTTGGCGCATCATTTCCCCTACTGCTTGTGATCGTTCATATAGAAGTAGATTTTGGGTCGAGATTTTTCTGGTTCCT…
CV406 | population: Corpus_Christi_Bay_2011	AAGAGGAATTTCTTGGGAATCTCACAGCGCTTTTTTTTGTGTTGATATTTACAGGGCTAGGATAGTTACTTTAACTTTGTGAGTGTGTGGAATTAGCATTCTGGCTAGTAGTATGATACTAAGTCTACGGGGGTCTTTCAGCTCTTACTGAGTATTGGTCACGATTCTTTCATTCTTGCTAGTCCAATGTTTTATGGTTAACTCAATAGCAATGTTCTATGTTCTTTTTGAGAGAACTTTAGTGCCTATGGTGATTATTATTGCTATCTGGGGGCAGCAGCCGGAACGTATCCCAGCGATTCAGTATATCTCGGGGTATACAGTTGGCGCATCATTTCCCCTACTGCTTGTGATCGTTCATATAGAAGTAGATTTTGGGTCGAGATTTTTCTGGTTCCT…
CV305 | population: Lower_Laguna_Madre_2011	AAGAGGAATTTCTTGGGAATCTCACAGCGCTTTTTTTTGTGTTGATATTTACAGGGCTAGGATAGTTACTTTAACTTTGTGAGTGTGTGGAATTAGCATTCTGGCTAGTAGTATGATACTAAGTCTACGGGGGTCTTTCAGCTCTTACTGAGTATTGGTCACGATTCTTTCATTCTTGCTAGTCCAATGTTTTATGGTTAACTCAATAGCAATGTTCTATGTTCTTTTTGAGAGAACTTTAGTGCCTATGGTGATTATTATTGCTATCTGGGGGCAGCAGCCGGAACGTATCCCAGCGATTCAGTATATCTCGGGGTATACAGTTGGCGCATCATTTCCCCTACTGCTTGTGATCGTTCATATAGAAGTAGATTTTGGGTCGAGATTTTTCTGGTTCCT…
CV306 | population: Lower_Laguna_Madre_2011	AAGAGGAATTTCTTGGGAATCTCACAGCGCTTTTTTTTGTGTTGATATTTACAGGGCTAGGATAGTTACTTTAACTTTGTGAGTGTGTGGAATTAGCATTCTGGCTAGTAGTATGATACTAAGTCTACGGGGGTCTTTCAGCTCTTACTGAGTATTGGTCACGATTCTTTCATTCTTGCTAGTCCAATGTTTTATGGTTAACTCAATAGCAATGTTCTATGTTCTTTTTGAGAGAACTTTAGTGCCTATGGTGATTATTATTGCTATCTGGGGGCAGCAGCCGGAACGTATCCCAGCGATTCAGTATATCTCGGGGTATACAGTTGGCGCATCATTTCCCCTACTGCTTGTGATCGTTCATATAGAAGTAGATTTTGGGTCGAGATTTTTCTGGTTCCT…
CV307 | population: Lower_Laguna_Madre_2011	AAGAGGAATTTCTTGGGAATCTCACAGCGCTTTTTTTTGTGTTGATATTTACAGGGCTAGGATAGTTACTTTAACTTTGTGAGTGTGTGGAATTAGCATTCTGGCTAGTAGTATGATACTAAGTCTACGGGGGTCTTTCAGCTCTTACTGAGTATTGGTCACGATTCTTTCATTCTTGCTAGTCCAATGTTTTATGGTTAACTCAATAGCAATGTTCTATGTTCTTTTTGAGAGAACTTTAGTGCCTATGGTGATTATTATTGCTATCTGGGGGCAGCAGCCGGAACGTATCCCAGCGATTCAGTATATCTCGGGGTATACAGTTGGCGCATCATTTCCCCTACTGCTTGTGATCGTTCATATAGAAGTAGATTTTGGGTCGAGATTTTTCTGGTTCCT…
CV308 | population: Lower_Laguna_Madre_2011	AAGAGGAATTTCTTGGGAATCTCACAGCGCTTTTTTTTGTGTTGATATTTACAGGGCTAGGATAGTTACTTTAACTTTGTGAGTGTGTGGAATTAGCATTCTGGCTAGTAGTATGATACTAAGTCTACGGGGGTCTTTCAGCTCTTACTGAGTATTGGTCACGATTCTTTCATTCTTGCTAGTCCAATGTTTTATGGTTAACTCAATAGCAATGTTCTATGTTCTTTTTGAGAGAACTTTAGTGCCTATGGTGATTATTATTGCTATCTGGGGGCAGCAGCCGGAACGTATCCCAGCGATTCAGTATATCTCGGGGTATACAGTTGGCGCATCATTTCCCCTACTGCTTGTGATCGTTCATATAGAAGTAGATTTTGGGTCGAGATTTTTCTGGTTCCT…
CV309 | population: Lower_Laguna_Madre_2011	AAGAGGAATTTCTTGGGAATCTCACAGCGCTTTTTTTTGTGTTGATATTTACAGGGCTAGGATAGTTACTTTAACTTTGTGAGTGTGTGGAATTAGCATTCTGGCTAGTAGTATGATACTAAGTCTCCGGGGGGTTTTCAGCTCTTACTGAGTATTGGTTACGATTCTTTCATTCTTGCTAGTCCAATGTTTTATGGTTAACTCAATAGCAATGTTCTATGTTCTTTTTGAGAGAACTTTAGTGCCTATGGTGATTATTATTGCTATTTGGGGGCAGCAGCCGGAACGTATCCCAGCGATTCAGTATATCTCGGGGTATACAGTTGGTGCATCATTTCCCCTACTGCTTGTAATCGTTCATATAGAAGTAGATTTTGGGTCGAGATTTTTCTGGTTTCT…
CV310 | population: Lower_Laguna_Madre_2011	AAGAGGAATTTCTTGGGAATCTCACAGCGCTTTTTTTTGTGTTGATATTTACAGGGCTAGGATAGTTACTTTAACTTTGTGAGTGTGTGGAATTAGCATTCTGGCTAGTAGTATGATACTAAGTCTACGGGGGTCTTTCAGCTCTTACTGAGTATTGGTCACGATTCTTTCATTCTTGCTAGTCCAATGTTTTATGGTTAACTCAATAGCAATGTTCTATGTTCTTTTTGAGAGAACTTTAGTGCCTATGGTGATTATTATTGCTATCTGGGGGCAGCAGCCGGAACGTATCCCAGCGATTCAGTATATCTCGGGGTATACAGTTGGCGCATCATTTCCCCTACTGCTTGTGATCGTTCATATAGAAGTAGATTTTGGGTCGAGATTTTTCTGGTTCCT…
CV311 | population: Lower_Laguna_Madre_2011	AAGAGGAATTTCTTGGGAATCTCACAGCGCTTTTTTTTGTGTTGATATTTACAGGGCTAGGATAGTTACTTTAACTTTGTGAGTGTGTGGAATTAGCATTCTGGCTAGTAGTATGATACTAAGTCTACGGGGGTCTTTCAGCTCTTACTGAGTATTGGTCACGATTCTTTCATTCTTGCTAGTCCAATGTTTTATGGTTAACTCAATAGCAATGTTCTATGTTCTTTTTGAGAGAACTTTAGTGCCTATGGTGATTATTATTGCTATCTGGGGGCAGCAGCCGGAACGTATCCCAGCGATTCAGTATATCTCGGGGTATACAGTTGGCGCATCATTTCCCCTACTGCTTGTGATCGTTCATATAGAAGTAGATTTTGGGTCGAGATTTTTCTGGTTCCT…
CV312 | population: Lower_Laguna_Madre_2011	AAGAGGAATTTCTTGGGAATCTCACAGCGCTTTTTTTTGTGTTGATATTTACAGGGCTAGGATAGTTACTTTAACTTTGTGAGTGTGTGGAATTAGCATTCTGGCTAGTAGTATGATGCTAAGTCTACGGGGGTCTTTCAGCTCTTACTGAGTATTGGTCACGATTCTTTCATTCTTGCTAGTCCAATGTTTTATGGTTAACTCAATAGCAATGTTCTATGTTCTTTTTGAGAGAACTTTAGTGCCTATGGTGATTATTATTGCTATCTGGGGGCAGCAGCCGGAACGTATCCCAGCGATTCAGTATATCTCGGGGTATACAGTTGGCGCATCATTCCCCCTACTGCTTGTGATTGTTCATATAGAAGTAGATTTTGGGTCGAGATTTTTCTGGTTTCT…
CV313 | population: Lower_Laguna_Madre_2011	AAGAGGAATTTCTTGGGAATCTCACAGCGCTTTTTTTTGTGTTGATATTTACAGGGCTAGGATAGTTACTTTAACTTTGTGAGTGTGTGGAATTAGCATTCTGGCTAGTAGTATGATACTAAGTCTCCGGGGGGTTTTCAGCTCTTACTGAGTATTGGTTACGATTCTTTCATTCTTGCTAGTCCAATGTTTTATGGTTAACTCAATAGCAATGTTCTATGTTCTTTTTGAGAGAACTTTAGTGCCTATGGTGATTATTATTGCTATTTGGGGGCAGCAGCCGGAACGTATCCCAGCGATTCAGTATATCTCGGGGTATACAGTTGGTGCATCATTTCCCCTACTGCTTGTAATCGTTCATATAGAAGTAGATTTTGGGTCGAGATTTTTCTGGTTTCT…
CV314 | population: Lower_Laguna_Madre_2011	AAGAGGAATTTCTTGGGAATCTCACAGCGCTTTTTTTTGTGTTGATATTTACAGGGCTAGGATAGTTACTTTAACTTTGTGAGTGTGTGGAATTAGCATTCTGGCTAGTAGTATGATACTAAGTCTACGGGGGTCTTTCAGCTCTTACTGAGTATTGGTCACGATTCTTTCATTCTTGCTAGTCCAATGTTTTATGGTTAACTCAATAGCAATGTTCTATGTTCTTTTTGAGAGAACTTTAGTGCCTATGGTGATTATTATTGCTATCTGGGGGCAGCAGCCGGAACGTATCCCAGCGATTCAGTATATCTCGGGGTATACAGTTGGCGCATCATTTCCCCTACTGCTTGTGATCGTTCATATAGAAGTAGATTTTGGGTCGAGATTTTTCTGGTTCCT…
CV331 | population: Lower_Laguna_Madre_2011	AAGAGGAATTTCTTGGGAATCTCACAGCGCTTTTTTTTGTGTTGATATTTACAGGGCTAGGATAGTTACTTTAACTTTGTGAGTGTGTGGAATTAGCATTCTGGCTAGTAGTATGATGCTAAGTCTACGGGGGTCTTTCAGCTCTTACTGAGTATTGGTCACGATTCTTTCATTCTTGCTAGTCCAATGTTTTATGGTTAACTCAATAGCAATGTTCTATGTTCTTTTTGAGAGAACTTTAGTGCCTATGGTGATTATTATTGCTATCTGGGGGCAGCAGCCGGAACGTATCCCAGCGATTCAGTATATCTCGGGGTATACAGTTGGCGCATCATTCCCCCTACTGCTTGTGATCGTTCATATAGAAGTAGATTTTGGGTCGAGATTTTTCTGGTTTCT…
CV332 | population: Lower_Laguna_Madre_2011	AAGAGGAATTTCTTGGGAATCTCACAGCGCTTTTTTTTGTGTTGATATTTACAGGGCTAGGATAGTTACTTTAACTTTGTGAGTGTGTGGAATTAGTATTCTGGCTAGTAGTATGATACTAAGTCTACGGGGGTCTTTCAGCTCTTACTGAGTATTGGTCACGATTCTTTCATTCTTGCTAGTCCAATGTTTTATGGTTAACTCAATAGCAATGTTCTATGTTCTTTTTGAGAGAACTTTAGTGCCTATGGTGATTATTATTGCTATCTGGGGGCAGCAGCCGGAACGTATCCCAGCGATTCAGTATATCTCGGGGTATACAGTTGGCGCATCATTTCCCCTACTGCTTGTGATCGTTCATATAGAAGTAGATTTTGGGTCGAGATTTTTCTGGTTCCT…
CV333 | population: Lower_Laguna_Madre_2011	AAGAGGAATTTCTTGGGAATCTCACAGCGCTTTTTTTTGTGTTGATATTTACAGGGCTAGGATAGTTACTTTAACTTTGTGAGTGTGTGGAATTAGCATTCTGGCTAGTAGTATGATACTAAGTCTACGGGGGTCTTTCAGCTCTTACTGAGTATTGGTCACGATTCTTTCATTCTTGCTAGTCCAATGTTTTATGGTTAACTCAATAGCAATGTTCTATGTTCTTTTTGAGAGAACTTTAGTGCCTATGGTGATTATTATTGCTATCTGGGGGCAGCAGCCGGAACGTATCCCAGCGATTCAGTATATCTCGGGGTATACAGTTGGCGCATCATTTCCCCTACTGCTTGTGATCGTTCATATAGAAGTAGATTTTGGGTCGAGATTTTTCTGGTTCCT…
CV334 | population: Lower_Laguna_Madre_2011	AAGAGGAATTTCTTGGGAATCTCACAGCGCTTTTTTTTGTGTTGATATTTACAGGGCTAGGATAGTTACTTTAACTTTGTGAGTGTGTGGAATTAGCATTCTGGCTAGTAGTATGATACTAAGTCTACGGGGGTCTTTCAGCTCTTACTGAGTATTGGTCACGATTCTTTCATTCTTGCTAGTCCAATGTTTTATGGTTAACTCAATAGCAATGTTCTATGTTCTTTTTGAGAGAACTTTAGTGCCTATGGTGATTATTATTGCTATCTGGGGGCAGCAGCCGGAACGTATCCCAGCGATTCAGTATATCTCGGGGTATACAGTTGGCGCATCATTTCCCCTACTGCTTGTGATCGTTCATATAGAAGTAGATTTTGGGTCGAGATTTTTCTGGTTCCT…
CV335 | population: Lower_Laguna_Madre_2011	AAGAGGAATTTCTTGGGAATCTCACAGCGCTTTTTTTTGTGTTGATATTTACAGGGCTAGGATAGTTACTTTAACTTTGTGAGTGTGTGGAATTAGCATTCTGGCTAGTAGTATGATACTAAGTCTACGGGGGTCTTTCAGCTCTTACTGGGTATTGGTCACGATTCTTTCATTCTTGCTAGTCCAATGTTTTATGGTTAACTCAATAGCAATGTTCTATGTTCTTTTTGAGAGAACTTTAGTGCCTATGGTGATTATTATTGCTATCTGGGGGCAGCAGCCGGAACGTATCCCAGCGATTCAGTATATCTCGGGGTATACAGTTGGCGCATCATTTCCACTACTGCTTGTGATCGTTCATATAGAAGTAGATTTTGGGTCGAGATTTTTCTGGTTCCT…
CV336 | population: Lower_Laguna_Madre_2011	AAGAGGAATTTCTTGGGAATCTCACAGCGCTTTTTTTTGTGTTGATATTTACAGGGCTAGGATAGTTACTTTAACTTTGTGAGTGTGTGGAATTAGCATTCTGGCTAGTAGTATGATACTAAGTCTACGGGGGTCTTTCAGCTCTTACTGAGTATTGGTCACGATTCTTTCATTCTTGCTAGTCCAATGTTTTATGGTTAACTCAATAGCAATGTTCTATGTTCTTTTTGAGAGAACTTTAGTGCCTATGGTGATTATTATTGCTATCTGGGGACAGCAGCCGGAACGTATCCCAGCGATTCAGTATATCTCGGGGTATACAGTTGGCGCATCATTTCCCCTACTGCTTGTGATCGTTCATATAGAAGTAGATTTTGGGTCGAGATTTTTCTGGTTCCT…
CV337 | population: Lower_Laguna_Madre_2011	AAGAGGAATTTCTTGGGAATCTCACAGCGCTTTTTTTTGTGTTGATATTTACAGGGCTAGGATAGTTACTTTAACTTTGTGAGTGTGTGGAATTAGCATTCTGGCTAGTAGTATGATACTAAGTCTACGGGGGTCTTTCAGCTCTTACTGAGTATTGGTCACGATTCTTTCATTCTTGCTAGTCCAATGTTTTATGGTTAACTCAATAGCAATGTTCTATGTTCTTTTTGAGAGAACTTTAGTGCCTATGGTGATTATTATTGCTATCTGGGGGCAGCAGCCGGAACGTATCCCAGCGATTCAGTATATCTCGGGGTATACAGTTGGCGCATCATTTCCCCTACTGCTTGTGATCGTTCATATAGAAGTAGATTTTGGGTCGAGATTTTTCTGGTTCCT…
CV338 | population: Lower_Laguna_Madre_2011	AAGAGGAATTTCTTGGGAATCTCACAGCGCTTTTTTTTGTGTTGATATTTACAGGGCTAGGATAGTTACTTTAACTTTGTGAGTGTGTGGAATTAGCATTCTGGCTAGTAGTATGATACTAAGTCTACGGGGGTCTTTCAGCTCTTACTGAGTATTGGTCACGATTCTTTCATTCTTGCTAGTCCAATGTTTTATGGTTAACTCAATAGCAATGTTCTATGTTCTTTTTGAGAGAACTTTAGTGCCTATGGTGATTATTATTGCTATCTGGGGGCAGCAGCCGGAACGTATCCCAGCGATTCAGTATATCTCGGGGTATACAGTTGGCGCATCATTTCCCCTACTGCTTGTGATCGTTCATATAGAAGTAGATTTTGGGTCGAGATTTTTCTGGTTCCT…
CV339 | population: Lower_Laguna_Madre_2011	AAGAGGAATTTCTTGGGAATCTCACAGCGCTTTTTTTTGTGTTGATATTTACAGGGCTAGGATAGTTACTTTAACTTTGTGAGTGTGTGGAATTAGCATTCTGGCTAGTAGTATGATACTAAGTCTACGGGGGTCTTTCAGCTCTTACTGAGTATTGGTCACGATTCTTTCATTCTTGCTAGTCCAATGTTTTATGGTTAACTCAATAGCAATGTTCTATGTTCTTTTTGAGAGAACTTTAGTGCCTATGGTGATTATTATTGCTATCTGGGGCCAGCAGCCGGAACGTATCCCAGCGATTCAGTATATCTCGGGGTATACAGTTGGCGCATCATTTCCCCTACTGCTTGTGATCGTTCATATAGAAGTAGATTTTGGGTCGAGATTTTTCTGGTTCCT…
CV340 | population: Lower_Laguna_Madre_2011	AAGAGGAATTTCTTGGGAATCTCACAGCGCTTTTTTTTGTGTTGATATTTACAGGGCTAGGATAGTTACTTTAACTTTGTGAGTGTGTGGAATTAGCATTCTGGCTAGTAGTATGATACTAAGTCTACGGGGGTCTTTCAGCTCTTACTGAGTATTGGTCACGATTCTTTCATTCTTGCTAGTCCAATGTTTTATGGTTAACTCAATAGCAATGTTCTATGTTCTTTTTGAGAGAACTTTAGTGCCTATGGTGATTATTATTGCTATCTGGGGGCAGCAGCCGGAACGTATCCCAGCGATTCAGTATATCTCGGGGTATACAGTTGGCGCATCATTTCCCCTACTGCTTGTGATCGTTCATATAGAAGTAGATTTTGGGTCGAGATTTTTCTGGTTCCT…
CV357 | population: Lower_Laguna_Madre_2011	AAGAGGAATTTCTTGGGAATCTCACAGCGCTTTTTTTTGTGTTGATATTTACAGGGCTAGGATAGTTACTTTAACTTTGTGAGTGTGTGGAATTAGCATTCTGGCTAGTAGTATGATACTAAGTCTACGGGGGTCTTTCAGCTCTTACTGAGTATTGGTCACGATTCTTTCATTCTTGCTAGTCCAATGTTTTATGGTTAACTCAATAGCAATGTTCTATGTTCTTTTTGAGAGAACTTTAGTGCCTATGGTGATTATTATTGCTATCTGGGGGCAGCAGCCGGAACGTATCCCAGCAATTCAGTATATCTCGGGGTATACAGTTGGCGCATCATTTCCCCTACTGCTTGTGATCGTTCATATAGAAGTAGATTTTGGGTCGAGATTTTTCTGGTTTCT…
CV358 | population: Lower_Laguna_Madre_2011	AAGAGGAATTTCTTGGGAATCTCACAGCGCTTTTTTTTGTGTTGATATTTACAGGGCTAGGATAGTTACTTTAACTTTGTGAGTGTGTGGAATTAGCATTCTGGCTAGTAGTATGATACTAAGTCTACGGGGGTCTTTCAGCTCTTACTGAGTATTGGTCACGATTCTTTCATTCTTGCTAGTCCAATGTTTTATGGTTAACTCAATAGCAATGTTCTATGTTCTTTTTGAGAGAACTTTAGTGCCTATGGTGATTATTATTGCTATCTGGGGGCAGCAGCCGGAACGTATCCCAGCGATTCAGTATATCTCGGGGTATACAGTTGGCGCATCATTTCCCCTACTGCTTGTGATCGTTCATATAGAAGTAGATTTTGGGTCGAGATTTTTCTGGTTCCT…
CV359 | population: Lower_Laguna_Madre_2011	AAGAGGAATTTCTTGGGAATCTCACAGCGCTTTTTTTTGTGTTGATATTTACAGGGCTAGGATAGTTACTTTAACTTTGTGAGTGTGTGGAATTAGCATTCTGGCTAGTAGTATGATACTAAGTCTACGGGGGTCTTTCAGCTCTTACTGAGTATTGGTCACAATTCTTTCATTCTTGCTAGTCCAATGTTTTATGGTTAACTCAATAGCAATGTTCTATGTTCTTTTTGAGAGAACTTTAGTGCCTATGGTGGTTATTATTGCTATCTGGGGGCAGCAGCCGGAACGTATCCCAGCGATTCAGTATATCTCGGGGTATACAGTTGGCGCATCATTTCCCCTACTGCTTGTGATCGTTCATATAGAAGTAGATTTTGGGTCGAGATTTTTCTGGTTCCT…
CV360 | population: Lower_Laguna_Madre_2011	AAGAGGAATTTCTTGGGAATCTCACAGCGCTTTTTTTTGTGTTGATATTTACAGGGCTAGGATAGTTACTTTAACTTTGTGAGTGTGTGGAATTAGCATTCTGGCTAGTAGTATGATACTAAGTCTACGGGGGTCTTTCAGCTCTTACTGAGTATTGGTCACGATTCTTTCATTCTTGCTAGTCCAATGTTTTATGGTTAACTCAATAGCAATGTTCTATGTTCTTTTTGAGAGAACTTTAGTGCCTATGGTGATTATTATTGCTATCTGGGGGCAGCAGCCGGAACGTATCCCAGCGATTCAGTATATCTCGGGGTATACAGTTGGCGCATCATTTCCCCTACTGCTTGTGATCGTTCATATAGAAGTAGATTTTGGATCGAGATTTTTCTGGTTCCT…
CV361 | population: Lower_Laguna_Madre_2011	AAGAGGAATTTCTTGGGAATCTCACAGCGCTTTTTTTTGTGTTGATATTTACAGGGCTAGGATAGTTACTTTAACTTTGTGAGTGTGTGGAATTAGCATTCTGGCTAGTAGTATGATACTAAGTCTCCGGGGGGTTTTCAGCTCTTACTGAGTATTGGTTACGATTCTTTCATTCTTGCTAGTCCAATGTTTTATGGTTAACTCAATAGCAATGTTCTATGTTCTTTTTGAGAGAACTTTAGTGCCTATGGTGATTATTATTGCTATTTGGGGGCAGCAGCCGGAACGTATCCCAGCGATTCAGTATATCTCGGGGTATACAGTTGGTGCATCATTTCCCCTACTGCTTGTAATCGTTCATATAGAAGTAGATTTTGGGTCGAGATTTTTCTGGTTTCT…
CV362 | population: Lower_Laguna_Madre_2011	AAGAGGAATTTCTTGGGAATCTCACAGCGCTTTTTTTTGTGTTGATATTTACAGGGCTAGGATAGTTACTTTAACTTTGTGAGTGTGTGGAATTAGCATTCTGGCTAGTAGTATGATACTAAGTCTACGGGGGTCTTTCAGCTCTTACTGAGTATTGGTCACGATTCTTTCATTCTTGCTAGTCCAATGTTTTATGGTTAACTCAATAGCAATGTTCTATGTTCTTTTTGAGAGAACTTTAGTGCCTATGGTGATTATTATTGCTATCTGGGGGCAGCAGCCGGAACGTATCCCAGCGATTCAGTATATCTCGGGGTATACAGTTGGCGCATCATTTCCCCTACTGCTTGTGATCGTTCATATAGAAGTAGATTTTGGGTCGAGATTTTTCTGGTTCCT…
CV363 | population: Lower_Laguna_Madre_2011	AAGAGGAATTTCTTGGGAATCTCACAGTGCTTTTTTTTGTGTTGATATTTACAGGGCTAGGATAGTTACTTTAACTTTGTGAGTGTGCGGAATTAGCATTCTGGCTAGTAGTATGATACTAAGTCTCCGGGGGGTTTTCAGCTCTTACTGAGTATTGGTTACGATTCTTTCATTCTTGCTAGTCCAATGTTTTATGGTTAACTCGATAGCAATGTTCTATGTTCTTTTTGAGAGAACTTTAGTGCCTATGGTGATTATTATTGCTATTTGGGGGCAGCAGCCGGAACGTATCCCAGCGATTCAGTATATCTCGGGGTATACAGTTGGTGCATCATTTCCCCTACTGCTTGTAATCGTTCATATAGAAGTAGATTTTGGGTCGAGATTTTTCTGGTTTCT…
CV364 | population: Lower_Laguna_Madre_2011	AAGAGGAATTTCTTGGGAATCTCACAGCGCTTTTTTTTGTGTTGATATTTACAGGGCTAGGATAGTTACTTTAACTTTGTGAGTGTGTGGAATTAGCATTCTGGCTAGTAGTATGATACTAAGTCTACGGGGGTCTTTCAGCTCTTACTGAGTATTGGTCACGATTCTTTCATTCTTGCTAGTCCAATGTTTTATGGTTAACTCAATAGCAATGTTCTATGTTCTTTTTGAGAGAACTTTAGTGCCTATGGTGATTATTATTGCTATCTGGGGGCAGCAGCCGGAACGTATCCCAGCGATTCAGTATATCTCGGGGTATACAGTTGGCGCATCATTTCCCCTACTGCTTGTGATCGTTCATATAGAAGTAGATTTTGGGTCGAGATTTTTCTGGTTCCT…
CV365 | population: Lower_Laguna_Madre_2011	AAGAGGAATTTCTTGGGAATCTCACAGCGCTTTTTTTTGTGTTGATATTTACAGGGCTAGGATAGTTACTTTAACTTTGTGAGTGTGTGGAATTAGCATTCTGGCTAGTAGTATGATACTAAGTCTACGGGGGTCTTTCAGCTCTTACTGAGTATTGGTCACGATTCTTTCATTCTTGCTAGTCCAATGTTTTATGGTTAACTCAATAGCAATGTTCTATGTTCTTTTTGAGAGAACTTTAGTGCCTATGGTGATTATTATTGCTATCTGGGGGCAGCAGCCGGAACGTATCCCAGCGATTCAGTATATCTCGGGGTATACAGTTGGCGCATCATTTCCCCTACTGCTTGTGATCGTTCATATAGAAGTAGATTTTGGGTCGAGATTTTTCTGGTTCCT…
CV366 | population: Lower_Laguna_Madre_2011	AAGAGGAATTTCTTGGGAATCTCACAGCGCTTTTTTTTGTGTTGATATTTACAGGGCTAGGATAGTTACTTTAACTTTGTGAGTGTGTGGAATTAGCATTCTGGCTAGTAGTATGATACTAAGTCTCCGGGGGGTTTTCAGCTCTTACTGAGTATTGGTTACGATTCTTTCATTCTTGCTAGTCCAATGTTTTATGGTTAACTCAATAGCAATGTTCTATGTTCTTTTTGAGAGAACTTTAGTGCCTATGGTGATTATTATTGCTATTTGGGGGCAGCAGCCGGAACGTATCCCAGCGATTCAGTATATCTCGGGGTATACAGTTGGTGCATCATTTCCCCTACTGCTTGTAATCGTTCATATAGAAGTAGATTTTGGGTCGAGATTTTTCTGGTTTCT…
