# Supplementary material for: Genetic diversity across the mitochondrial genome of eastern oysters (Crassostrea virginica) in the northern Gulf of Mexico
Source: PeerJ. 2021 Sep 28;9:e12205. doi: 10.7717/peerj.12205 (PMC8485835; doi:10.7717/peerj.12205)
Supplement: Supplemental Information 1 — Collection and pooling data is found in ”oyster_pooling.csv”. The unfiltered vcf file analyzed are found in ”oyster_unfiltered.vcf”. Sanger sequencing collection and sequence data are found in ”Oyster ND4 Haplotypes by location.xlsx”. Scripts to map ezRAD reads to the reference genome, filter poorly aligned reads, and perform vcf filtering and full analysis are found in bash and R scripts. [file peerj-09-12205-s001.zip › Code & Data/oyster_unfiltered.vcf]

##fileformat=VCFv4.2
##fileDate=20190820
##source=freeBayes v1.3.1-17-gaa2ace8
##reference=Reference_Data/virginiaMitoGenome.fasta
##contig=<ID=gi|170676117|gb|AY905542.2|,length=17244>
##phasing=none
##commandline="freebayes -L Map_to_reference/bamlist.list -v Genotype_Pools/oyster_unfiltered.vcf -f Reference_Data/virginiaMitoGenome.fasta -J -n 0 -m 30 -q 20 -E -1 --min-repeat-entropy 0 --min-coverage 1 -F 0.001 -C 1 -G 2 -3 30 -e 20 -z 0.33 -Q 20 -U 30 -$ 30 --cnv-map Collection_Data/oyster_cnv.bed -w -V -a --no-partial-observations --report-monomorphic --populations Collection_Data/popmap"
##INFO=<ID=NS,Number=1,Type=Integer,Description="Number of samples with data">
##INFO=<ID=DP,Number=1,Type=Integer,Description="Total read depth at the locus">
##INFO=<ID=DPB,Number=1,Type=Float,Description="Total read depth per bp at the locus; bases in reads overlapping / bases in haplotype">
##INFO=<ID=AC,Number=A,Type=Integer,Description="Total number of alternate alleles in called genotypes">
##INFO=<ID=AN,Number=1,Type=Integer,Description="Total number of alleles in called genotypes">
##INFO=<ID=AF,Number=A,Type=Float,Description="Estimated allele frequency in the range (0,1]">
##INFO=<ID=RO,Number=1,Type=Integer,Description="Count of full observations of the reference haplotype.">
##INFO=<ID=AO,Number=A,Type=Integer,Description="Count of full observations of this alternate haplotype.">
##INFO=<ID=PRO,Number=1,Type=Float,Description="Reference allele observation count, with partial observations recorded fractionally">
##INFO=<ID=PAO,Number=A,Type=Float,Description="Alternate allele observations, with partial observations recorded fractionally">
##INFO=<ID=QR,Number=1,Type=Integer,Description="Reference allele quality sum in phred">
##INFO=<ID=QA,Number=A,Type=Integer,Description="Alternate allele quality sum in phred">
##INFO=<ID=PQR,Number=1,Type=Float,Description="Reference allele quality sum in phred for partial observations">
##INFO=<ID=PQA,Number=A,Type=Float,Description="Alternate allele quality sum in phred for partial observations">
##INFO=<ID=SRF,Number=1,Type=Integer,Description="Number of reference observations on the forward strand">
##INFO=<ID=SRR,Number=1,Type=Integer,Description="Number of reference observations on the reverse strand">
##INFO=<ID=SAF,Number=A,Type=Integer,Description="Number of alternate observations on the forward strand">
##INFO=<ID=SAR,Number=A,Type=Integer,Description="Number of alternate observations on the reverse strand">
##INFO=<ID=SRP,Number=1,Type=Float,Description="Strand balance probability for the reference allele: Phred-scaled upper-bounds estimate of the probability of observing the deviation between SRF and SRR given E(SRF/SRR) ~ 0.5, derived using Hoeffding's inequality">
##INFO=<ID=SAP,Number=A,Type=Float,Description="Strand balance probability for the alternate allele: Phred-scaled upper-bounds estimate of the probability of observing the deviation between SAF and SAR given E(SAF/SAR) ~ 0.5, derived using Hoeffding's inequality">
##INFO=<ID=AB,Number=A,Type=Float,Description="Allele balance at heterozygous sites: a number between 0 and 1 representing the ratio of reads showing the reference allele to all reads, considering only reads from individuals called as heterozygous">
##INFO=<ID=ABP,Number=A,Type=Float,Description="Allele balance probability at heterozygous sites: Phred-scaled upper-bounds estimate of the probability of observing the deviation between ABR and ABA given E(ABR/ABA) ~ 0.5, derived using Hoeffding's inequality">
##INFO=<ID=RUN,Number=A,Type=Integer,Description="Run length: the number of consecutive repeats of the alternate allele in the reference genome">
##INFO=<ID=RPP,Number=A,Type=Float,Description="Read Placement Probability: Phred-scaled upper-bounds estimate of the probability of observing the deviation between RPL and RPR given E(RPL/RPR) ~ 0.5, derived using Hoeffding's inequality">
##INFO=<ID=RPPR,Number=1,Type=Float,Description="Read Placement Probability for reference observations: Phred-scaled upper-bounds estimate of the probability of observing the deviation between RPL and RPR given E(RPL/RPR) ~ 0.5, derived using Hoeffding's inequality">
##INFO=<ID=RPL,Number=A,Type=Float,Description="Reads Placed Left: number of reads supporting the alternate balanced to the left (5') of the alternate allele">
##INFO=<ID=RPR,Number=A,Type=Float,Description="Reads Placed Right: number of reads supporting the alternate balanced to the right (3') of the alternate allele">
##INFO=<ID=EPP,Number=A,Type=Float,Description="End Placement Probability: Phred-scaled upper-bounds estimate of the probability of observing the deviation between EL and ER given E(EL/ER) ~ 0.5, derived using Hoeffding's inequality">
##INFO=<ID=EPPR,Number=1,Type=Float,Description="End Placement Probability for reference observations: Phred-scaled upper-bounds estimate of the probability of observing the deviation between EL and ER given E(EL/ER) ~ 0.5, derived using Hoeffding's inequality">
##INFO=<ID=DPRA,Number=A,Type=Float,Description="Alternate allele depth ratio.  Ratio between depth in samples with each called alternate allele and those without.">
##INFO=<ID=ODDS,Number=1,Type=Float,Description="The log odds ratio of the best genotype combination to the second-best.">
##INFO=<ID=GTI,Number=1,Type=Integer,Description="Number of genotyping iterations required to reach convergence or bailout.">
##INFO=<ID=TYPE,Number=A,Type=String,Description="The type of allele, either snp, mnp, ins, del, or complex.">
##INFO=<ID=CIGAR,Number=A,Type=String,Description="The extended CIGAR representation of each alternate allele, with the exception that '=' is replaced by 'M' to ease VCF parsing.  Note that INDEL alleles do not have the first matched base (which is provided by default, per the spec) referred to by the CIGAR.">
##INFO=<ID=NUMALT,Number=1,Type=Integer,Description="Number of unique non-reference alleles in called genotypes at this position.">
##INFO=<ID=MEANALT,Number=A,Type=Float,Description="Mean number of unique non-reference allele observations per sample with the corresponding alternate alleles.">
##INFO=<ID=LEN,Number=A,Type=Integer,Description="allele length">
##INFO=<ID=MQM,Number=A,Type=Float,Description="Mean mapping quality of observed alternate alleles">
##INFO=<ID=MQMR,Number=1,Type=Float,Description="Mean mapping quality of observed reference alleles">
##INFO=<ID=PAIRED,Number=A,Type=Float,Description="Proportion of observed alternate alleles which are supported by properly paired read fragments">
##INFO=<ID=PAIREDR,Number=1,Type=Float,Description="Proportion of observed reference alleles which are supported by properly paired read fragments">
##INFO=<ID=MIN_DP,Number=1,Type=Integer,Description="Minimum depth in gVCF output block.">
##INFO=<ID=END,Number=1,Type=Integer,Description="Last position (inclusive) in gVCF output record.">
##INFO=<ID=technology.Illumina,Number=A,Type=Float,Description="Fraction of observations supporting the alternate observed in reads from Illumina">
##FORMAT=<ID=GT,Number=1,Type=String,Description="Genotype">
##FORMAT=<ID=GQ,Number=1,Type=Float,Description="Genotype Quality, the Phred-scaled marginal (or unconditional) probability of the called genotype">
##FORMAT=<ID=GL,Number=G,Type=Float,Description="Genotype Likelihood, log10-scaled likelihoods of the data given the called genotype for each possible genotype generated from the reference and alternate alleles given the sample ploidy">
##FORMAT=<ID=DP,Number=1,Type=Integer,Description="Read Depth">
##FORMAT=<ID=AD,Number=R,Type=Integer,Description="Number of observation for each allele">
##FORMAT=<ID=RO,Number=1,Type=Integer,Description="Reference allele observation count">
##FORMAT=<ID=QR,Number=1,Type=Integer,Description="Sum of quality of the reference observations">
##FORMAT=<ID=AO,Number=A,Type=Integer,Description="Alternate allele observation count">
##FORMAT=<ID=QA,Number=A,Type=Integer,Description="Sum of quality of the alternate observations">
##FORMAT=<ID=MIN_DP,Number=1,Type=Integer,Description="Minimum depth in gVCF output block.">
#CHROM	POS	ID	REF	ALT	QUAL	FILTER	INFO	FORMAT	FSAN-2_GGCTAC_L004	FSAN-1_TAGCTT_L004	FMAT-2_GTGGCC_L004	FCOP-2_GATCAG_L004	FCOP-1_GAGTGG_L004	FMAT-1_GTTTCG_L004
gi|170676117|gb|AY905542.2|	1	.	A	.	0	.	DP=5;DPB=5;EPPR=3.44459;GTI=0;MQMR=60;NS=6;NUMALT=0;ODDS=0;PAIREDR=0.4;PQR=0;PRO=0;QR=181;RO=5;RPPR=13.8677	GT:DP:AD:RO:QR:AO:QA	0/0/0/0/0/0/0/0/0:1:1:1:37:.:.	0/0/0/0/0/0/0/0/0/0:1:1:1:37:.:.	.	.	.	0/0/0/0/0/0/0/0/0/0:3:3:3:107:.:.
gi|170676117|gb|AY905542.2|	2	.	T	.	0	.	DP=6;DPB=6;EPPR=3.0103;GTI=0;MQMR=60;NS=6;NUMALT=0;ODDS=0;PAIREDR=0.5;PQR=0;PRO=0;QR=222;RO=6;RPPR=16.0391	GT:DP:AD:RO:QR:AO:QA	0/0/0/0/0/0/0/0/0:2:2:2:74:.:.	0/0/0/0/0/0/0/0/0/0:1:1:1:37:.:.	.	.	.	0/0/0/0/0/0/0/0/0/0:3:3:3:111:.:.
gi|170676117|gb|AY905542.2|	3	.	G	.	0	.	DP=6;DPB=6;EPPR=3.0103;GTI=0;MQMR=60;NS=6;NUMALT=0;ODDS=0;PAIREDR=0.5;PQR=0;PRO=0;QR=218;RO=6;RPPR=16.0391	GT:DP:AD:RO:QR:AO:QA	0/0/0/0/0/0/0/0/0:2:2:2:70:.:.	0/0/0/0/0/0/0/0/0/0:1:1:1:37:.:.	.	.	.	0/0/0/0/0/0/0/0/0/0:3:3:3:111:.:.
gi|170676117|gb|AY905542.2|	4	.	T	.	0	.	DP=7;DPB=7;EPPR=3.32051;GTI=0;MQMR=60;NS=6;NUMALT=0;ODDS=0;PAIREDR=0.571429;PQR=0;PRO=0;QR=259;RO=7;RPPR=18.2106	GT:DP:AD:RO:QR:AO:QA	0/0/0/0/0/0/0/0/0:3:3:3:111:.:.	0/0/0/0/0/0/0/0/0/0:1:1:1:37:.:.	.	.	.	0/0/0/0/0/0/0/0/0/0:3:3:3:111:.:.
gi|170676117|gb|AY905542.2|	5	.	T	.	0	.	DP=7;DPB=7;EPPR=3.32051;GTI=0;MQMR=60;NS=6;NUMALT=0;ODDS=0;PAIREDR=0.571429;PQR=0;PRO=0;QR=259;RO=7;RPPR=18.2106	GT:DP:AD:RO:QR:AO:QA	0/0/0/0/0/0/0/0/0:3:3:3:111:.:.	0/0/0/0/0/0/0/0/0/0:1:1:1:37:.:.	.	.	.	0/0/0/0/0/0/0/0/0/0:3:3:3:111:.:.
gi|170676117|gb|AY905542.2|	6	.	T	.	4.70863e-18	.	DP=8;DPB=8;EPPR=3.0103;GTI=0;MQMR=60;NS=6;NUMALT=0;ODDS=0;PAIREDR=0.5;PQR=0;PRO=0;QR=296;RO=8;RPPR=20.3821	GT:DP:AD:RO:QR:AO:QA	0/0/0/0/0/0/0/0/0:3:3:3:111:.:.	0/0/0/0/0/0/0/0/0/0:1:1:1:37:.:.	.	0/0/0/0/0/0/0/0/0/0:1:1:1:37:.:.	.	0/0/0/0/0/0/0/0/0/0:3:3:3:111:.:.
gi|170676117|gb|AY905542.2|	7	.	T	.	0	.	DP=15;DPB=15;EPPR=10.1038;GTI=0;MQMR=60;NS=6;NUMALT=0;ODDS=0;PAIREDR=0.333333;PQR=0;PRO=0;QR=555;RO=15;RPPR=35.5824	GT:DP:AD:RO:QR:AO:QA	0/0/0/0/0/0/0/0/0:6:6:6:222:.:.	0/0/0/0/0/0/0/0/0/0:1:1:1:37:.:.	.	0/0/0/0/0/0/0/0/0/0:2:2:2:74:.:.	0/0/0/0/0/0/0/0/0/0:2:2:2:74:.:.	0/0/0/0/0/0/0/0/0/0:4:4:4:148:.:.
gi|170676117|gb|AY905542.2|	8	.	C	.	0	.	DP=16;DPB=16;EPPR=11.6962;GTI=0;MQMR=60;NS=6;NUMALT=0;ODDS=0;PAIREDR=0.3125;PQR=0;PRO=0;QR=592;RO=16;RPPR=37.7539	GT:DP:AD:RO:QR:AO:QA	0/0/0/0/0/0/0/0/0:7:7:7:259:.:.	0/0/0/0/0/0/0/0/0/0:1:1:1:37:.:.	.	0/0/0/0/0/0/0/0/0/0:2:2:2:74:.:.	0/0/0/0/0/0/0/0/0/0:2:2:2:74:.:.	0/0/0/0/0/0/0/0/0/0:4:4:4:148:.:.
gi|170676117|gb|AY905542.2|	9	.	T	.	0	.	DP=16;DPB=16;EPPR=11.6962;GTI=0;MQMR=60;NS=6;NUMALT=0;ODDS=0;PAIREDR=0.3125;PQR=0;PRO=0;QR=588;RO=16;RPPR=37.7539	GT:DP:AD:RO:QR:AO:QA	0/0/0/0/0/0/0/0/0:7:7:7:259:.:.	0/0/0/0/0/0/0/0/0/0:1:1:1:37:.:.	.	0/0/0/0/0/0/0/0/0/0:2:2:2:74:.:.	0/0/0/0/0/0/0/0/0/0:2:2:2:74:.:.	0/0/0/0/0/0/0/0/0/0:4:4:4:144:.:.
gi|170676117|gb|AY905542.2|	10	.	C	.	0	.	DP=17;DPB=17;EPPR=9.26925;GTI=0;MQMR=60;NS=6;NUMALT=0;ODDS=0;PAIREDR=0.352941;PQR=0;PRO=0;QR=629;RO=17;RPPR=39.9253	GT:DP:AD:RO:QR:AO:QA	0/0/0/0/0/0/0/0/0:7:7:7:259:.:.	0/0/0/0/0/0/0/0/0/0:1:1:1:37:.:.	.	0/0/0/0/0/0/0/0/0/0:2:2:2:74:.:.	0/0/0/0/0/0/0/0/0/0:2:2:2:74:.:.	0/0/0/0/0/0/0/0/0/0:5:5:5:185:.:.
gi|170676117|gb|AY905542.2|	11	.	A	.	0	.	DP=17;DPB=17;EPPR=9.26925;GTI=0;MQMR=60;NS=6;NUMALT=0;ODDS=0;PAIREDR=0.352941;PQR=0;PRO=0;QR=625;RO=17;RPPR=39.9253	GT:DP:AD:RO:QR:AO:QA	0/0/0/0/0/0/0/0/0:7:7:7:255:.:.	0/0/0/0/0/0/0/0/0/0:1:1:1:37:.:.	.	0/0/0/0/0/0/0/0/0/0:2:2:2:74:.:.	0/0/0/0/0/0/0/0/0/0:2:2:2:74:.:.	0/0/0/0/0/0/0/0/0/0:5:5:5:185:.:.
gi|170676117|gb|AY905542.2|	12	.	A	.	0	.	DP=17;DPB=17;EPPR=9.26925;GTI=0;MQMR=60;NS=6;NUMALT=0;ODDS=0;PAIREDR=0.352941;PQR=0;PRO=0;QR=619;RO=17;RPPR=39.9253	GT:DP:AD:RO:QR:AO:QA	0/0/0/0/0/0/0/0/0:7:7:7:259:.:.	0/0/0/0/0/0/0/0/0/0:1:1:1:27:.:.	.	0/0/0/0/0/0/0/0/0/0:2:2:2:74:.:.	0/0/0/0/0/0/0/0/0/0:2:2:2:74:.:.	0/0/0/0/0/0/0/0/0/0:5:5:5:185:.:.
gi|170676117|gb|AY905542.2|	13	.	G	.	0	.	DP=15;DPB=15;EPPR=10.1038;GTI=0;MQMR=60;NS=6;NUMALT=0;ODDS=0;PAIREDR=0.333333;PQR=0;PRO=0;QR=531;RO=15;RPPR=35.5824	GT:DP:AD:RO:QR:AO:QA	0/0/0/0/0/0/0/0/0:5:5:5:175:.:.	0/0/0/0/0/0/0/0/0/0:1:1:1:27:.:.	.	0/0/0/0/0/0/0/0/0/0:2:2:2:74:.:.	0/0/0/0/0/0/0/0/0/0:2:2:2:70:.:.	0/0/0/0/0/0/0/0/0/0:5:5:5:185:.:.
gi|170676117|gb|AY905542.2|	14	.	G	.	0	.	DP=17;DPB=17;EPPR=9.26925;GTI=0;MQMR=60;NS=6;NUMALT=0;ODDS=0;PAIREDR=0.352941;PQR=0;PRO=0;QR=609;RO=17;RPPR=39.9253	GT:DP:AD:RO:QR:AO:QA	0/0/0/0/0/0/0/0/0:7:7:7:239:.:.	0/0/0/0/0/0/0/0/0/0:1:1:1:37:.:.	.	0/0/0/0/0/0/0/0/0/0:2:2:2:74:.:.	0/0/0/0/0/0/0/0/0/0:2:2:2:74:.:.	0/0/0/0/0/0/0/0/0/0:5:5:5:185:.:.
gi|170676117|gb|AY905542.2|	15	.	A	.	0	.	DP=17;DPB=17;EPPR=9.26925;GTI=0;MQMR=60;NS=6;NUMALT=0;ODDS=0;PAIREDR=0.352941;PQR=0;PRO=0;QR=617;RO=17;RPPR=39.9253	GT:DP:AD:RO:QR:AO:QA	0/0/0/0/0/0/0/0/0:7:7:7:251:.:.	0/0/0/0/0/0/0/0/0/0:1:1:1:33:.:.	.	0/0/0/0/0/0/0/0/0/0:2:2:2:74:.:.	0/0/0/0/0/0/0/0/0/0:2:2:2:74:.:.	0/0/0/0/0/0/0/0/0/0:5:5:5:185:.:.
gi|170676117|gb|AY905542.2|	16	.	T	.	0	.	DP=17;DPB=17;EPPR=9.26925;GTI=0;MQMR=60;NS=6;NUMALT=0;ODDS=0;PAIREDR=0.352941;PQR=0;PRO=0;QR=617;RO=17;RPPR=39.9253	GT:DP:AD:RO:QR:AO:QA	0/0/0/0/0/0/0/0/0:7:7:7:247:.:.	0/0/0/0/0/0/0/0/0/0:1:1:1:37:.:.	.	0/0/0/0/0/0/0/0/0/0:2:2:2:74:.:.	0/0/0/0/0/0/0/0/0/0:2:2:2:74:.:.	0/0/0/0/0/0/0/0/0/0:5:5:5:185:.:.
gi|170676117|gb|AY905542.2|	17	.	T	.	1.24779e-17	.	DP=19;DPB=19;EPPR=8.61041;GTI=0;MQMR=60;NS=6;NUMALT=0;ODDS=0;PAIREDR=0.368421;PQR=0;PRO=0;QR=703;RO=19;RPPR=44.2683	GT:DP:AD:RO:QR:AO:QA	0/0/0/0/0/0/0/0/0:8:8:8:296:.:.	0/0/0/0/0/0/0/0/0/0:1:1:1:37:.:.	.	0/0/0/0/0/0/0/0/0/0:2:2:2:74:.:.	0/0/0/0/0/0/0/0/0/0:2:2:2:74:.:.	0/0/0/0/0/0/0/0/0/0:6:6:6:222:.:.
gi|170676117|gb|AY905542.2|	18	.	C	.	1.24779e-17	.	DP=19;DPB=19;EPPR=8.61041;GTI=0;MQMR=60;NS=6;NUMALT=0;ODDS=0;PAIREDR=0.368421;PQR=0;PRO=0;QR=693;RO=19;RPPR=44.2683	GT:DP:AD:RO:QR:AO:QA	0/0/0/0/0/0/0/0/0:8:8:8:286:.:.	0/0/0/0/0/0/0/0/0/0:1:1:1:37:.:.	.	0/0/0/0/0/0/0/0/0/0:2:2:2:74:.:.	0/0/0/0/0/0/0/0/0/0:2:2:2:74:.:.	0/0/0/0/0/0/0/0/0/0:6:6:6:222:.:.
gi|170676117|gb|AY905542.2|	19	.	A	.	6.12122e-18	.	DP=18;DPB=18;EPPR=7.35324;GTI=0;MQMR=60;NS=6;NUMALT=0;ODDS=0;PAIREDR=0.388889;PQR=0;PRO=0;QR=666;RO=18;RPPR=42.0968	GT:DP:AD:RO:QR:AO:QA	0/0/0/0/0/0/0/0/0:7:7:7:259:.:.	0/0/0/0/0/0/0/0/0/0:1:1:1:37:.:.	.	0/0/0/0/0/0/0/0/0/0:2:2:2:74:.:.	0/0/0/0/0/0/0/0/0/0:2:2:2:74:.:.	0/0/0/0/0/0/0/0/0/0:6:6:6:222:.:.
gi|170676117|gb|AY905542.2|	20	.	A	.	1.24779e-17	.	DP=19;DPB=19;EPPR=8.61041;GTI=0;MQMR=60;NS=6;NUMALT=0;ODDS=0;PAIREDR=0.368421;PQR=0;PRO=0;QR=703;RO=19;RPPR=44.2683	GT:DP:AD:RO:QR:AO:QA	0/0/0/0/0/0/0/0/0:8:8:8:296:.:.	0/0/0/0/0/0/0/0/0/0:1:1:1:37:.:.	.	0/0/0/0/0/0/0/0/0/0:2:2:2:74:.:.	0/0/0/0/0/0/0/0/0/0:2:2:2:74:.:.	0/0/0/0/0/0/0/0/0/0:6:6:6:222:.:.
gi|170676117|gb|AY905542.2|	21	.	G	.	0	.	DP=21;DPB=21;EPPR=4.74748;GTI=0;MQMR=60;NS=6;NUMALT=0;ODDS=0;PAIREDR=0.45;PQR=0;PRO=0;QR=736;RO=20;RPPR=46.4397	GT:DP:AD:RO:QR:AO:QA	0/0/0/0/0/0/0/0/0:8:8:8:292:.:.	0/0/0/0/0/0/0/0/0/0:1:1:1:37:.:.	0/0/0/0/0/0/0/0/0:1:1:1:37:.:.	0/0/0/0/0/0/0/0/0/0:2:2:2:74:.:.	0/0/0/0/0/0/0/0/0/0:2:2:2:74:.:.	0/0/0/0/0/0/0/0/0/0:7:6:6:222:.:.
gi|170676117|gb|AY905542.2|	22	.	A	.	9.41726e-19	.	DP=22;DPB=22;EPPR=6.56362;GTI=0;MQMR=60;NS=6;NUMALT=0;ODDS=0;PAIREDR=0.409091;PQR=0;PRO=0;QR=814;RO=22;RPPR=50.7827	GT:DP:AD:RO:QR:AO:QA	0/0/0/0/0/0/0/0/0:8:8:8:296:.:.	0/0/0/0/0/0/0/0/0/0:1:1:1:37:.:.	0/0/0/0/0/0/0/0/0:1:1:1:37:.:.	0/0/0/0/0/0/0/0/0/0:2:2:2:74:.:.	0/0/0/0/0/0/0/0/0/0:2:2:2:74:.:.	0/0/0/0/0/0/0/0/0/0:8:8:8:296:.:.
gi|170676117|gb|AY905542.2|	23	.	A	.	1.34196e-17	.	DP=24;DPB=24;EPPR=6.26751;GTI=0;MQMR=60;NS=6;NUMALT=0;ODDS=0;PAIREDR=0.416667;PQR=0;PRO=0;QR=888;RO=24;RPPR=55.1256	GT:DP:AD:RO:QR:AO:QA	0/0/0/0/0/0/0/0/0:8:8:8:296:.:.	0/0/0/0/0/0/0/0/0/0:3:3:3:111:.:.	0/0/0/0/0/0/0/0/0:1:1:1:37:.:.	0/0/0/0/0/0/0/0/0/0:2:2:2:74:.:.	0/0/0/0/0/0/0/0/0/0:2:2:2:74:.:.	0/0/0/0/0/0/0/0/0/0:8:8:8:296:.:.
gi|170676117|gb|AY905542.2|	24	.	T	.	0	.	DP=26;DPB=26;EPPR=8.35546;GTI=0;MQMR=60;NS=6;NUMALT=0;ODDS=0;PAIREDR=0.423077;PQR=0;PRO=0;QR=958;RO=26;RPPR=59.4686	GT:DP:AD:RO:QR:AO:QA	0/0/0/0/0/0/0/0/0:8:8:8:296:.:.	0/0/0/0/0/0/0/0/0/0:4:4:4:148:.:.	0/0/0/0/0/0/0/0/0:1:1:1:37:.:.	0/0/0/0/0/0/0/0/0/0:3:3:3:111:.:.	0/0/0/0/0/0/0/0/0/0:2:2:2:74:.:.	0/0/0/0/0/0/0/0/0/0:8:8:8:292:.:.
gi|170676117|gb|AY905542.2|	25	.	T	.	0	.	DP=26;DPB=26;EPPR=8.35546;GTI=0;MQMR=60;NS=6;NUMALT=0;ODDS=0;PAIREDR=0.423077;PQR=0;PRO=0;QR=962;RO=26;RPPR=59.4686	GT:DP:AD:RO:QR:AO:QA	0/0/0/0/0/0/0/0/0:8:8:8:296:.:.	0/0/0/0/0/0/0/0/0/0:4:4:4:148:.:.	0/0/0/0/0/0/0/0/0:1:1:1:37:.:.	0/0/0/0/0/0/0/0/0/0:3:3:3:111:.:.	0/0/0/0/0/0/0/0/0/0:2:2:2:74:.:.	0/0/0/0/0/0/0/0/0/0:8:8:8:296:.:.
gi|170676117|gb|AY905542.2|	26	.	T	.	1.64802e-18	.	DP=27;DPB=27;EPPR=9.52472;GTI=0;MQMR=60;NS=6;NUMALT=0;ODDS=0;PAIREDR=0.407407;PQR=0;PRO=0;QR=999;RO=27;RPPR=61.6401	GT:DP:AD:RO:QR:AO:QA	0/0/0/0/0/0/0/0/0:8:8:8:296:.:.	0/0/0/0/0/0/0/0/0/0:4:4:4:148:.:.	0/0/0/0/0/0/0/0/0:1:1:1:37:.:.	0/0/0/0/0/0/0/0/0/0:3:3:3:111:.:.	0/0/0/0/0/0/0/0/0/0:3:3:3:111:.:.	0/0/0/0/0/0/0/0/0/0:8:8:8:296:.:.
gi|170676117|gb|AY905542.2|	27	.	T	.	1.64802e-18	.	DP=27;DPB=27;EPPR=9.52472;GTI=0;MQMR=60;NS=6;NUMALT=0;ODDS=0;PAIREDR=0.407407;PQR=0;PRO=0;QR=999;RO=27;RPPR=61.6401	GT:DP:AD:RO:QR:AO:QA	0/0/0/0/0/0/0/0/0:8:8:8:296:.:.	0/0/0/0/0/0/0/0/0/0:4:4:4:148:.:.	0/0/0/0/0/0/0/0/0:1:1:1:37:.:.	0/0/0/0/0/0/0/0/0/0:3:3:3:111:.:.	0/0/0/0/0/0/0/0/0/0:3:3:3:111:.:.	0/0/0/0/0/0/0/0/0/0:8:8:8:296:.:.
gi|170676117|gb|AY905542.2|	28	.	C	.	1.64802e-18	.	DP=27;DPB=27;EPPR=9.52472;GTI=0;MQMR=60;NS=6;NUMALT=0;ODDS=0;PAIREDR=0.407407;PQR=0;PRO=0;QR=999;RO=27;RPPR=61.6401	GT:DP:AD:RO:QR:AO:QA	0/0/0/0/0/0/0/0/0:8:8:8:296:.:.	0/0/0/0/0/0/0/0/0/0:4:4:4:148:.:.	0/0/0/0/0/0/0/0/0:1:1:1:37:.:.	0/0/0/0/0/0/0/0/0/0:3:3:3:111:.:.	0/0/0/0/0/0/0/0/0/0:3:3:3:111:.:.	0/0/0/0/0/0/0/0/0/0:8:8:8:296:.:.
gi|170676117|gb|AY905542.2|	29	.	T	.	1.64802e-18	.	DP=27;DPB=27;EPPR=9.52472;GTI=0;MQMR=60;NS=6;NUMALT=0;ODDS=0;PAIREDR=0.407407;PQR=0;PRO=0;QR=999;RO=27;RPPR=61.6401	GT:DP:AD:RO:QR:AO:QA	0/0/0/0/0/0/0/0/0:8:8:8:296:.:.	0/0/0/0/0/0/0/0/0/0:4:4:4:148:.:.	0/0/0/0/0/0/0/0/0:1:1:1:37:.:.	0/0/0/0/0/0/0/0/0/0:3:3:3:111:.:.	0/0/0/0/0/0/0/0/0/0:3:3:3:111:.:.	0/0/0/0/0/0/0/0/0/0:8:8:8:296:.:.
gi|170676117|gb|AY905542.2|	30	.	G	A	950.675	.	AB=0;ABP=0;AC=58;AF=1;AN=58;AO=28;CIGAR=1X;DP=28;DPB=28;DPRA=0;EPP=7.97367;EPPR=0;GTI=0;LEN=1;MEANALT=1;MQM=60;MQMR=0;NS=6;NUMALT=1;ODDS=4.70556;PAIRED=0.428571;PAIREDR=0;PAO=0;PQA=0;PQR=0;PRO=0;QA=1032;QR=0;RO=0;RPL=0;RPP=63.8115;RPPR=0;RPR=28;RUN=1;SAF=10;SAP=7.97367;SAR=18;SRF=0;SRP=0;SRR=0;TYPE=snp;technology.Illumina=1	GT:DP:AD:RO:QR:AO:QA	1/1/1/1/1/1/1/1/1:8:0,8:0:0:8:296	1/1/1/1/1/1/1/1/1/1:4:0,4:0:0:4:148	1/1/1/1/1/1/1/1/1:1:0,1:0:0:1:37	1/1/1/1/1/1/1/1/1/1:3:0,3:0:0:3:111	1/1/1/1/1/1/1/1/1/1:3:0,3:0:0:3:111	1/1/1/1/1/1/1/1/1/1:9:0,9:0:0:9:329
gi|170676117|gb|AY905542.2|	31	.	T	.	8.2401e-18	.	DP=28;DPB=28;EPPR=7.97367;GTI=0;MQMR=60;NS=6;NUMALT=0;ODDS=0;PAIREDR=0.428571;PQR=0;PRO=0;QR=1032;RO=28;RPPR=63.8115	GT:DP:AD:RO:QR:AO:QA	0/0/0/0/0/0/0/0/0:8:8:8:296:.:.	0/0/0/0/0/0/0/0/0/0:4:4:4:148:.:.	0/0/0/0/0/0/0/0/0:1:1:1:37:.:.	0/0/0/0/0/0/0/0/0/0:3:3:3:111:.:.	0/0/0/0/0/0/0/0/0/0:3:3:3:111:.:.	0/0/0/0/0/0/0/0/0/0:9:9:9:329:.:.
gi|170676117|gb|AY905542.2|	32	.	T	.	8.2401e-18	.	DP=28;DPB=28;EPPR=7.97367;GTI=0;MQMR=60;NS=6;NUMALT=0;ODDS=0;PAIREDR=0.428571;PQR=0;PRO=0;QR=1036;RO=28;RPPR=63.8115	GT:DP:AD:RO:QR:AO:QA	0/0/0/0/0/0/0/0/0:8:8:8:296:.:.	0/0/0/0/0/0/0/0/0/0:4:4:4:148:.:.	0/0/0/0/0/0/0/0/0:1:1:1:37:.:.	0/0/0/0/0/0/0/0/0/0:3:3:3:111:.:.	0/0/0/0/0/0/0/0/0/0:3:3:3:111:.:.	0/0/0/0/0/0/0/0/0/0:9:9:9:333:.:.
gi|170676117|gb|AY905542.2|	33	.	A	.	8.2401e-18	.	DP=28;DPB=28;EPPR=7.97367;GTI=0;MQMR=60;NS=6;NUMALT=0;ODDS=0;PAIREDR=0.428571;PQR=0;PRO=0;QR=1036;RO=28;RPPR=63.8115	GT:DP:AD:RO:QR:AO:QA	0/0/0/0/0/0/0/0/0:8:8:8:296:.:.	0/0/0/0/0/0/0/0/0/0:4:4:4:148:.:.	0/0/0/0/0/0/0/0/0:1:1:1:37:.:.	0/0/0/0/0/0/0/0/0/0:3:3:3:111:.:.	0/0/0/0/0/0/0/0/0/0:3:3:3:111:.:.	0/0/0/0/0/0/0/0/0/0:9:9:9:333:.:.
gi|170676117|gb|AY905542.2|	34	.	A	.	8.2401e-18	.	DP=28;DPB=28;EPPR=7.97367;GTI=0;MQMR=60;NS=6;NUMALT=0;ODDS=0;PAIREDR=0.428571;PQR=0;PRO=0;QR=1032;RO=28;RPPR=63.8115	GT:DP:AD:RO:QR:AO:QA	0/0/0/0/0/0/0/0/0:8:8:8:292:.:.	0/0/0/0/0/0/0/0/0/0:4:4:4:148:.:.	0/0/0/0/0/0/0/0/0:1:1:1:37:.:.	0/0/0/0/0/0/0/0/0/0:3:3:3:111:.:.	0/0/0/0/0/0/0/0/0/0:3:3:3:111:.:.	0/0/0/0/0/0/0/0/0/0:9:9:9:333:.:.
gi|170676117|gb|AY905542.2|	35	.	G	.	1.64802e-18	.	DP=27;DPB=27;EPPR=6.95112;GTI=0;MQMR=60;NS=6;NUMALT=0;ODDS=0;PAIREDR=0.444444;PQR=0;PRO=0;QR=979;RO=27;RPPR=61.6401	GT:DP:AD:RO:QR:AO:QA	0/0/0/0/0/0/0/0/0:7:7:7:259:.:.	0/0/0/0/0/0/0/0/0/0:4:4:4:148:.:.	0/0/0/0/0/0/0/0/0:1:1:1:37:.:.	0/0/0/0/0/0/0/0/0/0:3:3:3:111:.:.	0/0/0/0/0/0/0/0/0/0:3:3:3:111:.:.	0/0/0/0/0/0/0/0/0/0:9:9:9:313:.:.
gi|170676117|gb|AY905542.2|	36	.	A	.	8.2401e-18	.	DP=28;DPB=28;EPPR=7.97367;GTI=0;MQMR=60;NS=6;NUMALT=0;ODDS=0;PAIREDR=0.428571;PQR=0;PRO=0;QR=1036;RO=28;RPPR=63.8115	GT:DP:AD:RO:QR:AO:QA	0/0/0/0/0/0/0/0/0:8:8:8:296:.:.	0/0/0/0/0/0/0/0/0/0:4:4:4:148:.:.	0/0/0/0/0/0/0/0/0:2:2:2:74:.:.	0/0/0/0/0/0/0/0/0/0:3:3:3:111:.:.	0/0/0/0/0/0/0/0/0/0:3:3:3:111:.:.	0/0/0/0/0/0/0/0/0/0:8:8:8:296:.:.
gi|170676117|gb|AY905542.2|	37	.	A	.	0	.	DP=30;DPB=30;EPPR=7.64277;GTI=0;MQMR=60;NS=6;NUMALT=0;ODDS=0;PAIREDR=0.433333;PQR=0;PRO=0;QR=1090;RO=30;RPPR=68.1545	GT:DP:AD:RO:QR:AO:QA	0/0/0/0/0/0/0/0/0:8:8:8:276:.:.	0/0/0/0/0/0/0/0/0/0:4:4:4:148:.:.	0/0/0/0/0/0/0/0/0:2:2:2:74:.:.	0/0/0/0/0/0/0/0/0/0:3:3:3:111:.:.	0/0/0/0/0/0/0/0/0/0:4:4:4:148:.:.	0/0/0/0/0/0/0/0/0/0:9:9:9:333:.:.
gi|170676117|gb|AY905542.2|	38	.	T	.	0	.	DP=31;DPB=31;EPPR=6.44263;GTI=0;MQMR=60;NS=6;NUMALT=0;ODDS=0;PAIREDR=0.451613;PQR=0;PRO=0;QR=1143;RO=31;RPPR=70.3259	GT:DP:AD:RO:QR:AO:QA	0/0/0/0/0/0/0/0/0:8:8:8:296:.:.	0/0/0/0/0/0/0/0/0/0:5:5:5:185:.:.	0/0/0/0/0/0/0/0/0:2:2:2:74:.:.	0/0/0/0/0/0/0/0/0/0:3:3:3:111:.:.	0/0/0/0/0/0/0/0/0/0:4:4:4:148:.:.	0/0/0/0/0/0/0/0/0/0:9:9:9:329:.:.
gi|170676117|gb|AY905542.2|	39	.	T	.	0	.	DP=30;DPB=30;EPPR=5.61607;GTI=0;MQMR=60;NS=6;NUMALT=0;ODDS=0;PAIREDR=0.466667;PQR=0;PRO=0;QR=1098;RO=30;RPPR=68.1545	GT:DP:AD:RO:QR:AO:QA	0/0/0/0/0/0/0/0/0:8:8:8:284:.:.	0/0/0/0/0/0/0/0/0/0:5:5:5:185:.:.	0/0/0/0/0/0/0/0/0:2:2:2:74:.:.	0/0/0/0/0/0/0/0/0/0:3:3:3:111:.:.	0/0/0/0/0/0/0/0/0/0:4:4:4:148:.:.	0/0/0/0/0/0/0/0/0/0:8:8:8:296:.:.
gi|170676117|gb|AY905542.2|	40	.	T	.	2.35432e-18	.	DP=32;DPB=32;EPPR=3.28173;GTI=0;MQMR=60;NS=6;NUMALT=0;ODDS=0;PAIREDR=0.46875;PQR=0;PRO=0;QR=1170;RO=32;RPPR=56.2114	GT:DP:AD:RO:QR:AO:QA	0/0/0/0/0/0/0/0/0:9:9:9:329:.:.	0/0/0/0/0/0/0/0/0/0:5:5:5:185:.:.	0/0/0/0/0/0/0/0/0:2:2:2:74:.:.	0/0/0/0/0/0/0/0/0/0:3:3:3:111:.:.	0/0/0/0/0/0/0/0/0/0:4:4:4:148:.:.	0/0/0/0/0/0/0/0/0/0:9:9:9:323:.:.
gi|170676117|gb|AY905542.2|	41	.	T	.	0	.	DP=31;DPB=31;EPPR=3.64073;GTI=0;MQMR=60;NS=6;NUMALT=0;ODDS=0;PAIREDR=0.483871;PQR=0;PRO=0;QR=1127;RO=31;RPPR=61.9202	GT:DP:AD:RO:QR:AO:QA	0/0/0/0/0/0/0/0/0:9:9:9:313:.:.	0/0/0/0/0/0/0/0/0/0:5:5:5:185:.:.	0/0/0/0/0/0/0/0/0:2:2:2:74:.:.	0/0/0/0/0/0/0/0/0/0:3:3:3:111:.:.	0/0/0/0/0/0/0/0/0/0:4:4:4:148:.:.	0/0/0/0/0/0/0/0/0/0:8:8:8:296:.:.
gi|170676117|gb|AY905542.2|	42	.	T	C	1080.13	.	AB=0;ABP=0;AC=58;AF=1;AN=58;AO=32;CIGAR=1X;DP=32;DPB=32;DPRA=0;EPP=3.28173;EPPR=0;GTI=0;LEN=1;MEANALT=1;MQM=60;MQMR=0;NS=6;NUMALT=1;ODDS=4.82334;PAIRED=0.46875;PAIREDR=0;PAO=0;PQA=0;PQR=0;PRO=0;QA=1176;QR=0;RO=0;RPL=2;RPP=56.2114;RPPR=0;RPR=30;RUN=1;SAF=13;SAP=5.45321;SAR=19;SRF=0;SRP=0;SRR=0;TYPE=snp;technology.Illumina=1	GT:DP:AD:RO:QR:AO:QA	1/1/1/1/1/1/1/1/1:9:0,9:0:0:9:329	1/1/1/1/1/1/1/1/1/1:5:0,5:0:0:5:185	1/1/1/1/1/1/1/1/1:2:0,2:0:0:2:74	1/1/1/1/1/1/1/1/1/1:3:0,3:0:0:3:111	1/1/1/1/1/1/1/1/1/1:4:0,4:0:0:4:148	1/1/1/1/1/1/1/1/1/1:9:0,9:0:0:9:329
gi|170676117|gb|AY905542.2|	43	.	C	.	1.50676e-17	.	DP=34;DPB=34;EPPR=3.26577;GTI=0;MQMR=60;NS=6;NUMALT=0;ODDS=0;PAIREDR=0.470588;PQR=0;PRO=0;QR=1258;RO=34;RPPR=60.4905	GT:DP:AD:RO:QR:AO:QA	0/0/0/0/0/0/0/0/0:9:9:9:333:.:.	0/0/0/0/0/0/0/0/0/0:5:5:5:185:.:.	0/0/0/0/0/0/0/0/0:3:3:3:111:.:.	0/0/0/0/0/0/0/0/0/0:3:3:3:111:.:.	0/0/0/0/0/0/0/0/0/0:4:4:4:148:.:.	0/0/0/0/0/0/0/0/0/0:10:10:10:370:.:.
gi|170676117|gb|AY905542.2|	44	.	C	.	3.53147e-18	.	DP=37;DPB=37;EPPR=3.06899;GTI=0;MQMR=60;NS=6;NUMALT=0;ODDS=0;PAIREDR=0.459459;PQR=0;PRO=0;QR=1369;RO=37;RPPR=59.4099	GT:DP:AD:RO:QR:AO:QA	0/0/0/0/0/0/0/0/0:9:9:9:333:.:.	0/0/0/0/0/0/0/0/0/0:6:6:6:222:.:.	0/0/0/0/0/0/0/0/0:4:4:4:148:.:.	0/0/0/0/0/0/0/0/0/0:3:3:3:111:.:.	0/0/0/0/0/0/0/0/0/0:4:4:4:148:.:.	0/0/0/0/0/0/0/0/0/0:11:11:11:407:.:.
gi|170676117|gb|AY905542.2|	45	.	C	.	0	.	DP=40;DPB=40;EPPR=4.96463;GTI=0;MQMR=60;NS=6;NUMALT=0;ODDS=0;PAIREDR=0.45;PQR=0;PRO=0;QR=1476;RO=40;RPPR=51.8684	GT:DP:AD:RO:QR:AO:QA	0/0/0/0/0/0/0/0/0:9:9:9:329:.:.	0/0/0/0/0/0/0/0/0/0:7:7:7:259:.:.	0/0/0/0/0/0/0/0/0:4:4:4:148:.:.	0/0/0/0/0/0/0/0/0/0:4:4:4:148:.:.	0/0/0/0/0/0/0/0/0/0:5:5:5:185:.:.	0/0/0/0/0/0/0/0/0/0:11:11:11:407:.:.
gi|170676117|gb|AY905542.2|	46	.	A	.	0	.	DP=41;DPB=41;EPPR=5.60547;GTI=0;MQMR=60;NS=6;NUMALT=0;ODDS=0;PAIREDR=0.439024;PQR=0;PRO=0;QR=1505;RO=41;RPPR=53.9075	GT:DP:AD:RO:QR:AO:QA	0/0/0/0/0/0/0/0/0:10:10:10:362:.:.	0/0/0/0/0/0/0/0/0/0:7:7:7:259:.:.	0/0/0/0/0/0/0/0/0:4:4:4:144:.:.	0/0/0/0/0/0/0/0/0/0:4:4:4:148:.:.	0/0/0/0/0/0/0/0/0/0:5:5:5:185:.:.	0/0/0/0/0/0/0/0/0/0:11:11:11:407:.:.
gi|170676117|gb|AY905542.2|	47	.	T	.	0	.	DP=41;DPB=41;EPPR=5.60547;GTI=0;MQMR=60;NS=6;NUMALT=0;ODDS=0;PAIREDR=0.439024;PQR=0;PRO=0;QR=1495;RO=41;RPPR=53.9075	GT:DP:AD:RO:QR:AO:QA	0/0/0/0/0/0/0/0/0:10:10:10:352:.:.	0/0/0/0/0/0/0/0/0/0:7:7:7:259:.:.	0/0/0/0/0/0/0/0/0:4:4:4:148:.:.	0/0/0/0/0/0/0/0/0/0:4:4:4:144:.:.	0/0/0/0/0/0/0/0/0/0:5:5:5:185:.:.	0/0/0/0/0/0/0/0/0/0:11:11:11:407:.:.
gi|170676117|gb|AY905542.2|	48	.	T	.	1.0359e-17	.	DP=43;DPB=43;EPPR=4.27278;GTI=0;MQMR=60;NS=6;NUMALT=0;ODDS=0;PAIREDR=0.465116;PQR=0;PRO=0;QR=1560;RO=43;RPPR=58.0041	GT:DP:AD:RO:QR:AO:QA	0/0/0/0/0/0/0/0/0:11:11:11:406:.:.	0/0/0/0/0/0/0/0/0/0:7:7:7:245:.:.	0/0/0/0/0/0/0/0/0:4:4:4:133:.:.	0/0/0/0/0/0/0/0/0/0:5:5:5:188:.:.	0/0/0/0/0/0/0/0/0/0:5:5:5:185:.:.	0/0/0/0/0/0/0/0/0/0:11:11:11:403:.:.
gi|170676117|gb|AY905542.2|	49	.	C	.	1.0359e-17	.	DP=43;DPB=43;EPPR=5.48477;GTI=0;MQMR=60;NS=6;NUMALT=0;ODDS=0;PAIREDR=0.465116;PQR=0;PRO=0;QR=1597;RO=43;RPPR=51.5402	GT:DP:AD:RO:QR:AO:QA	0/0/0/0/0/0/0/0/0:11:11:11:410:.:.	0/0/0/0/0/0/0/0/0/0:7:7:7:259:.:.	0/0/0/0/0/0/0/0/0:4:4:4:148:.:.	0/0/0/0/0/0/0/0/0/0:5:5:5:188:.:.	0/0/0/0/0/0/0/0/0/0:5:5:5:185:.:.	0/0/0/0/0/0/0/0/0/0:11:11:11:407:.:.
gi|170676117|gb|AY905542.2|	50	.	G	.	4.70863e-18	.	DP=42;DPB=42;EPPR=8.18047;GTI=0;MQMR=60;NS=6;NUMALT=0;ODDS=0;PAIREDR=0.47619;PQR=0;PRO=0;QR=1549;RO=42;RPPR=49.5419	GT:DP:AD:RO:QR:AO:QA	0/0/0/0/0/0/0/0/0:10:10:10:376:.:.	0/0/0/0/0/0/0/0/0/0:7:7:7:245:.:.	0/0/0/0/0/0/0/0/0:4:4:4:148:.:.	0/0/0/0/0/0/0/0/0/0:5:5:5:188:.:.	0/0/0/0/0/0/0/0/0/0:5:5:5:185:.:.	0/0/0/0/0/0/0/0/0/0:11:11:11:407:.:.
gi|170676117|gb|AY905542.2|	51	.	C	.	1.0359e-17	.	DP=43;DPB=43;EPPR=7.10075;GTI=0;MQMR=60;NS=6;NUMALT=0;ODDS=0;PAIREDR=0.465116;PQR=0;PRO=0;QR=1567;RO=43;RPPR=45.4803	GT:DP:AD:RO:QR:AO:QA	0/0/0/0/0/0/0/0/0:11:11:11:409:.:.	0/0/0/0/0/0/0/0/0/0:7:7:7:240:.:.	0/0/0/0/0/0/0/0/0:4:4:4:148:.:.	0/0/0/0/0/0/0/0/0/0:5:5:5:188:.:.	0/0/0/0/0/0/0/0/0/0:5:5:5:185:.:.	0/0/0/0/0/0/0/0/0/0:11:11:11:397:.:.
gi|170676117|gb|AY905542.2|	52	.	G	.	0	.	DP=45;DPB=45;EPPR=6.91895;GTI=0;MQMR=60;NS=6;NUMALT=0;ODDS=0;PAIREDR=0.444444;PQR=0;PRO=0;QR=1670;RO=45;RPPR=43.5927	GT:DP:AD:RO:QR:AO:QA	0/0/0/0/0/0/0/0/0:11:11:11:413:.:.	0/0/0/0/0/0/0/0/0/0:7:7:7:255:.:.	0/0/0/0/0/0/0/0/0:7:7:7:259:.:.	0/0/0/0/0/0/0/0/0/0:5:5:5:188:.:.	0/0/0/0/0/0/0/0/0/0:5:5:5:185:.:.	0/0/0/0/0/0/0/0/0/0:10:10:10:370:.:.
gi|170676117|gb|AY905542.2|	53	.	G	.	1.13007e-17	.	DP=48;DPB=48;EPPR=5.9056;GTI=0;MQMR=60;NS=6;NUMALT=0;ODDS=0;PAIREDR=0.4375;PQR=0;PRO=0;QR=1775;RO=48;RPPR=43.7254	GT:DP:AD:RO:QR:AO:QA	0/0/0/0/0/0/0/0/0:11:11:11:403:.:.	0/0/0/0/0/0/0/0/0/0:7:7:7:259:.:.	0/0/0/0/0/0/0/0/0:8:8:8:296:.:.	0/0/0/0/0/0/0/0/0/0:5:5:5:188:.:.	0/0/0/0/0/0/0/0/0/0:5:5:5:185:.:.	0/0/0/0/0/0/0/0/0/0:12:12:12:444:.:.
gi|170676117|gb|AY905542.2|	54	.	G	.	0	.	DP=48;DPB=48;EPPR=4.16534;GTI=0;MQMR=60;NS=6;NUMALT=0;ODDS=0;PAIREDR=0.425532;PQR=0;PRO=0;QR=1736;RO=47;RPPR=13.4056	GT:DP:AD:RO:QR:AO:QA	0/0/0/0/0/0/0/0/0:11:11:11:405:.:.	0/0/0/0/0/0/0/0/0/0:7:7:7:255:.:.	0/0/0/0/0/0/0/0/0:8:8:8:296:.:.	0/0/0/0/0/0/0/0/0/0:5:5:5:188:.:.	0/0/0/0/0/0/0/0/0/0:5:5:5:185:.:.	0/0/0/0/0/0/0/0/0/0:12:11:11:407:.:.
gi|170676117|gb|AY905542.2|	55	.	T	.	0	.	DP=49;DPB=49;EPPR=4.11819;GTI=0;MQMR=60;NS=6;NUMALT=0;ODDS=0;PAIREDR=0.428571;PQR=0;PRO=0;QR=1815;RO=49;RPPR=15.8176	GT:DP:AD:RO:QR:AO:QA	0/0/0/0/0/0/0/0/0:11:11:11:413:.:.	0/0/0/0/0/0/0/0/0/0:7:7:7:259:.:.	0/0/0/0/0/0/0/0/0:8:8:8:296:.:.	0/0/0/0/0/0/0/0/0/0:5:5:5:181:.:.	0/0/0/0/0/0/0/0/0/0:5:5:5:185:.:.	0/0/0/0/0/0/0/0/0/0:13:13:13:481:.:.
gi|170676117|gb|AY905542.2|	56	.	T	.	0	.	DP=49;DPB=49;EPPR=4.11819;GTI=0;MQMR=60;NS=6;NUMALT=0;ODDS=0;PAIREDR=0.428571;PQR=0;PRO=0;QR=1791;RO=49;RPPR=15.8176	GT:DP:AD:RO:QR:AO:QA	0/0/0/0/0/0/0/0/0:11:11:11:400:.:.	0/0/0/0/0/0/0/0/0/0:7:7:7:251:.:.	0/0/0/0/0/0/0/0/0:8:8:8:296:.:.	0/0/0/0/0/0/0/0/0/0:5:5:5:188:.:.	0/0/0/0/0/0/0/0/0/0:5:5:5:185:.:.	0/0/0/0/0/0/0/0/0/0:13:13:13:471:.:.
gi|170676117|gb|AY905542.2|	57	.	T	.	0	.	DP=49;DPB=49;EPPR=3.40914;GTI=0;MQMR=60;NS=6;NUMALT=0;ODDS=0;PAIREDR=0.428571;PQR=0;PRO=0;QR=1816;RO=49;RPPR=12.9813	GT:DP:AD:RO:QR:AO:QA	0/0/0/0/0/0/0/0/0:11:11:11:410:.:.	0/0/0/0/0/0/0/0/0/0:7:7:7:259:.:.	0/0/0/0/0/0/0/0/0:8:8:8:296:.:.	0/0/0/0/0/0/0/0/0/0:5:5:5:185:.:.	0/0/0/0/0/0/0/0/0/0:5:5:5:185:.:.	0/0/0/0/0/0/0/0/0/0:13:13:13:481:.:.
gi|170676117|gb|AY905542.2|	58	.	A	.	0	.	DP=49;DPB=49;EPPR=3.40914;GTI=0;MQMR=60;NS=6;NUMALT=0;ODDS=0;PAIREDR=0.428571;PQR=0;PRO=0;QR=1812;RO=49;RPPR=12.9813	GT:DP:AD:RO:QR:AO:QA	0/0/0/0/0/0/0/0/0:11:11:11:403:.:.	0/0/0/0/0/0/0/0/0/0:7:7:7:259:.:.	0/0/0/0/0/0/0/0/0:8:8:8:296:.:.	0/0/0/0/0/0/0/0/0/0:5:5:5:188:.:.	0/0/0/0/0/0/0/0/0/0:5:5:5:185:.:.	0/0/0/0/0/0/0/0/0/0:13:13:13:481:.:.
gi|170676117|gb|AY905542.2|	59	.	T	.	0	.	DP=49;DPB=49;EPPR=3.40914;GTI=0;MQMR=60;NS=6;NUMALT=0;ODDS=0;PAIREDR=0.428571;PQR=0;PRO=0;QR=1814;RO=49;RPPR=12.9813	GT:DP:AD:RO:QR:AO:QA	0/0/0/0/0/0/0/0/0:11:11:11:405:.:.	0/0/0/0/0/0/0/0/0/0:7:7:7:259:.:.	0/0/0/0/0/0/0/0/0:8:8:8:296:.:.	0/0/0/0/0/0/0/0/0/0:5:5:5:188:.:.	0/0/0/0/0/0/0/0/0/0:5:5:5:185:.:.	0/0/0/0/0/0/0/0/0/0:13:13:13:481:.:.
gi|170676117|gb|AY905542.2|	60	.	C	.	0	.	DP=49;DPB=49;EPPR=3.40914;GTI=0;MQMR=60;NS=6;NUMALT=0;ODDS=0;PAIREDR=0.428571;PQR=0;PRO=0;QR=1818;RO=49;RPPR=12.9813	GT:DP:AD:RO:QR:AO:QA	0/0/0/0/0/0/0/0/0:11:11:11:409:.:.	0/0/0/0/0/0/0/0/0/0:7:7:7:259:.:.	0/0/0/0/0/0/0/0/0:8:8:8:296:.:.	0/0/0/0/0/0/0/0/0/0:5:5:5:188:.:.	0/0/0/0/0/0/0/0/0/0:5:5:5:185:.:.	0/0/0/0/0/0/0/0/0/0:13:13:13:481:.:.
gi|170676117|gb|AY905542.2|	61	.	C	.	0	.	DP=49;DPB=49;EPPR=3.40914;GTI=0;MQMR=60;NS=6;NUMALT=0;ODDS=0;PAIREDR=0.428571;PQR=0;PRO=0;QR=1818;RO=49;RPPR=12.9813	GT:DP:AD:RO:QR:AO:QA	0/0/0/0/0/0/0/0/0:11:11:11:409:.:.	0/0/0/0/0/0/0/0/0/0:7:7:7:259:.:.	0/0/0/0/0/0/0/0/0:8:8:8:296:.:.	0/0/0/0/0/0/0/0/0/0:5:5:5:188:.:.	0/0/0/0/0/0/0/0/0/0:5:5:5:185:.:.	0/0/0/0/0/0/0/0/0/0:13:13:13:481:.:.
gi|170676117|gb|AY905542.2|	62	.	C	.	0	.	DP=49;DPB=49;EPPR=4.11819;GTI=0;MQMR=60;NS=6;NUMALT=0;ODDS=0;PAIREDR=0.428571;PQR=0;PRO=0;QR=1822;RO=49;RPPR=10.4997	GT:DP:AD:RO:QR:AO:QA	0/0/0/0/0/0/0/0/0:11:11:11:413:.:.	0/0/0/0/0/0/0/0/0/0:7:7:7:259:.:.	0/0/0/0/0/0/0/0/0:8:8:8:296:.:.	0/0/0/0/0/0/0/0/0/0:5:5:5:188:.:.	0/0/0/0/0/0/0/0/0/0:5:5:5:185:.:.	0/0/0/0/0/0/0/0/0/0:13:13:13:481:.:.
gi|170676117|gb|AY905542.2|	63	.	C	T	1690.89	.	AB=0;ABP=0;AC=58;AF=1;AN=58;AO=50;CIGAR=1X;DP=50;DPB=50;DPRA=0;EPP=4.57376;EPPR=0;GTI=0;LEN=1;MEANALT=1;MQM=60;MQMR=0;NS=6;NUMALT=1;ODDS=5.11458;PAIRED=0.44;PAIREDR=0;PAO=0;PQA=0;PQR=0;PRO=0;QA=1855;QR=0;RO=0;RPL=18;RPP=11.5225;RPPR=0;RPR=32;RUN=1;SAF=20;SAP=7.35324;SAR=30;SRF=0;SRP=0;SRR=0;TYPE=snp;technology.Illumina=1	GT:DP:AD:RO:QR:AO:QA	1/1/1/1/1/1/1/1/1:12:0,12:0:0:12:446	1/1/1/1/1/1/1/1/1/1:7:0,7:0:0:7:259	1/1/1/1/1/1/1/1/1:8:0,8:0:0:8:296	1/1/1/1/1/1/1/1/1/1:5:0,5:0:0:5:188	1/1/1/1/1/1/1/1/1/1:5:0,5:0:0:5:185	1/1/1/1/1/1/1/1/1/1:13:0,13:0:0:13:481
gi|170676117|gb|AY905542.2|	64	.	T	.	0	.	DP=51;DPB=51;EPPR=4.07475;GTI=0;MQMR=60;NS=6;NUMALT=0;ODDS=0;PAIREDR=0.45098;PQR=0;PRO=0;QR=1896;RO=51;RPPR=10.206	GT:DP:AD:RO:QR:AO:QA	0/0/0/0/0/0/0/0/0:12:12:12:450:.:.	0/0/0/0/0/0/0/0/0/0:7:7:7:259:.:.	0/0/0/0/0/0/0/0/0:8:8:8:296:.:.	0/0/0/0/0/0/0/0/0/0:5:5:5:188:.:.	0/0/0/0/0/0/0/0/0/0:6:6:6:222:.:.	0/0/0/0/0/0/0/0/0/0:13:13:13:481:.:.
gi|170676117|gb|AY905542.2|	65	.	G	.	0	.	DP=51;DPB=51;EPPR=4.07475;GTI=0;MQMR=60;NS=6;NUMALT=0;ODDS=0;PAIREDR=0.45098;PQR=0;PRO=0;QR=1888;RO=51;RPPR=10.206	GT:DP:AD:RO:QR:AO:QA	0/0/0/0/0/0/0/0/0:12:12:12:443:.:.	0/0/0/0/0/0/0/0/0/0:7:7:7:259:.:.	0/0/0/0/0/0/0/0/0:8:8:8:296:.:.	0/0/0/0/0/0/0/0/0/0:5:5:5:191:.:.	0/0/0/0/0/0/0/0/0/0:6:6:6:222:.:.	0/0/0/0/0/0/0/0/0/0:13:13:13:477:.:.
gi|170676117|gb|AY905542.2|	66	.	C	T	1720.58	.	AB=0;ABP=0;AC=58;AF=1;AN=58;AO=51;CIGAR=1X;DP=51;DPB=51;DPRA=0;EPP=4.07475;EPPR=0;GTI=0;LEN=1;MEANALT=1;MQM=60;MQMR=0;NS=6;NUMALT=1;ODDS=5.11458;PAIRED=0.45098;PAIREDR=0;PAO=0;PQA=0;PQR=0;PRO=0;QA=1888;QR=0;RO=0;RPL=19;RPP=10.206;RPPR=0;RPR=32;RUN=1;SAF=21;SAP=6.45911;SAR=30;SRF=0;SRP=0;SRR=0;TYPE=snp;technology.Illumina=1	GT:DP:AD:RO:QR:AO:QA	1/1/1/1/1/1/1/1/1:12:0,12:0:0:12:443	1/1/1/1/1/1/1/1/1/1:7:0,7:0:0:7:259	1/1/1/1/1/1/1/1/1:8:0,8:0:0:8:296	1/1/1/1/1/1/1/1/1/1:5:0,5:0:0:5:191	1/1/1/1/1/1/1/1/1/1:6:0,6:0:0:6:222	1/1/1/1/1/1/1/1/1/1:13:0,13:0:0:13:477
gi|170676117|gb|AY905542.2|	67	.	C	.	0	.	DP=51;DPB=51;EPPR=4.07475;GTI=0;MQMR=60;NS=6;NUMALT=0;ODDS=0;PAIREDR=0.45098;PQR=0;PRO=0;QR=1872;RO=51;RPPR=10.206	GT:DP:AD:RO:QR:AO:QA	0/0/0/0/0/0/0/0/0:12:12:12:433:.:.	0/0/0/0/0/0/0/0/0/0:7:7:7:259:.:.	0/0/0/0/0/0/0/0/0:8:8:8:296:.:.	0/0/0/0/0/0/0/0/0/0:5:5:5:191:.:.	0/0/0/0/0/0/0/0/0/0:6:6:6:222:.:.	0/0/0/0/0/0/0/0/0/0:13:13:13:471:.:.
gi|170676117|gb|AY905542.2|	68	.	C	.	0	.	DP=51;DPB=51;EPPR=3.05288;GTI=0;MQMR=60;NS=6;NUMALT=0;ODDS=0;PAIREDR=0.45098;PQR=0;PRO=0;QR=1882;RO=51;RPPR=6.45911	GT:DP:AD:RO:QR:AO:QA	0/0/0/0/0/0/0/0/0:12:12:12:447:.:.	0/0/0/0/0/0/0/0/0/0:7:7:7:255:.:.	0/0/0/0/0/0/0/0/0:8:8:8:296:.:.	0/0/0/0/0/0/0/0/0/0:5:5:5:191:.:.	0/0/0/0/0/0/0/0/0/0:6:6:6:222:.:.	0/0/0/0/0/0/0/0/0/0:13:13:13:471:.:.
gi|170676117|gb|AY905542.2|	69	.	T	.	0	.	DP=51;DPB=51;EPPR=3.05288;GTI=0;MQMR=60;NS=6;NUMALT=0;ODDS=0;PAIREDR=0.45098;PQR=0;PRO=0;QR=1895;RO=51;RPPR=4.07475	GT:DP:AD:RO:QR:AO:QA	0/0/0/0/0/0/0/0/0:12:12:12:446:.:.	0/0/0/0/0/0/0/0/0/0:7:7:7:259:.:.	0/0/0/0/0/0/0/0/0:8:8:8:296:.:.	0/0/0/0/0/0/0/0/0/0:5:5:5:191:.:.	0/0/0/0/0/0/0/0/0/0:6:6:6:222:.:.	0/0/0/0/0/0/0/0/0/0:13:13:13:481:.:.
gi|170676117|gb|AY905542.2|	70	.	G	.	0	.	DP=51;DPB=51;EPPR=5.09662;GTI=0;MQMR=60;NS=6;NUMALT=0;ODDS=0;PAIREDR=0.45098;PQR=0;PRO=0;QR=1887;RO=51;RPPR=3.05288	GT:DP:AD:RO:QR:AO:QA	0/0/0/0/0/0/0/0/0:12:12:12:436:.:.	0/0/0/0/0/0/0/0/0/0:7:7:7:262:.:.	0/0/0/0/0/0/0/0/0:8:8:8:296:.:.	0/0/0/0/0/0/0/0/0/0:5:5:5:191:.:.	0/0/0/0/0/0/0/0/0/0:6:6:6:225:.:.	0/0/0/0/0/0/0/0/0/0:13:13:13:477:.:.
gi|170676117|gb|AY905542.2|	71	.	T	.	0	.	DP=51;DPB=51;EPPR=5.09662;GTI=0;MQMR=60;NS=6;NUMALT=0;ODDS=0;PAIREDR=0.45098;PQR=0;PRO=0;QR=1896;RO=51;RPPR=3.05288	GT:DP:AD:RO:QR:AO:QA	0/0/0/0/0/0/0/0/0:12:12:12:447:.:.	0/0/0/0/0/0/0/0/0/0:7:7:7:259:.:.	0/0/0/0/0/0/0/0/0:8:8:8:296:.:.	0/0/0/0/0/0/0/0/0/0:5:5:5:191:.:.	0/0/0/0/0/0/0/0/0/0:6:6:6:222:.:.	0/0/0/0/0/0/0/0/0/0:13:13:13:481:.:.
gi|170676117|gb|AY905542.2|	72	.	T	.	0	.	DP=51;DPB=51;EPPR=5.09662;GTI=0;MQMR=60;NS=6;NUMALT=0;ODDS=0;PAIREDR=0.45098;PQR=0;PRO=0;QR=1895;RO=51;RPPR=3.05288	GT:DP:AD:RO:QR:AO:QA	0/0/0/0/0/0/0/0/0:12:12:12:447:.:.	0/0/0/0/0/0/0/0/0/0:7:7:7:259:.:.	0/0/0/0/0/0/0/0/0:8:8:8:296:.:.	0/0/0/0/0/0/0/0/0/0:5:5:5:191:.:.	0/0/0/0/0/0/0/0/0/0:6:6:6:225:.:.	0/0/0/0/0/0/0/0/0/0:13:13:13:477:.:.
gi|170676117|gb|AY905542.2|	73	.	C	.	0	.	DP=50;DPB=50;EPPR=7.35324;GTI=0;MQMR=60;NS=6;NUMALT=0;ODDS=0;PAIREDR=0.44;PQR=0;PRO=0;QR=1861;RO=50;RPPR=3.18402	GT:DP:AD:RO:QR:AO:QA	0/0/0/0/0/0/0/0/0:12:12:12:443:.:.	0/0/0/0/0/0/0/0/0/0:7:7:7:262:.:.	0/0/0/0/0/0/0/0/0:8:8:8:296:.:.	0/0/0/0/0/0/0/0/0/0:5:5:5:191:.:.	0/0/0/0/0/0/0/0/0/0:6:6:6:225:.:.	0/0/0/0/0/0/0/0/0/0:12:12:12:444:.:.
gi|170676117|gb|AY905542.2|	74	.	T	.	0	.	DP=54;DPB=54;EPPR=7.03155;GTI=0;MQMR=60;NS=6;NUMALT=0;ODDS=0;PAIREDR=0.462963;PQR=0;PRO=0;QR=1992;RO=54;RPPR=3.0103	GT:DP:AD:RO:QR:AO:QA	0/0/0/0/0/0/0/0/0:14:14:14:510:.:.	0/0/0/0/0/0/0/0/0/0:7:7:7:262:.:.	0/0/0/0/0/0/0/0/0:8:8:8:296:.:.	0/0/0/0/0/0/0/0/0/0:5:5:5:191:.:.	0/0/0/0/0/0/0/0/0/0:6:6:6:225:.:.	0/0/0/0/0/0/0/0/0/0:14:14:14:508:.:.
gi|170676117|gb|AY905542.2|	75	.	A	.	1.24779e-17	.	DP=53;DPB=53;EPPR=5.01789;GTI=0;MQMR=60;NS=6;NUMALT=0;ODDS=0;PAIREDR=0.433962;PQR=0;PRO=0;QR=1979;RO=53;RPPR=3.05127	GT:DP:AD:RO:QR:AO:QA	0/0/0/0/0/0/0/0/0:13:13:13:487:.:.	0/0/0/0/0/0/0/0/0/0:7:7:7:262:.:.	0/0/0/0/0/0/0/0/0:8:8:8:296:.:.	0/0/0/0/0/0/0/0/0/0:6:6:6:228:.:.	0/0/0/0/0/0/0/0/0/0:6:6:6:225:.:.	0/0/0/0/0/0/0/0/0/0:13:13:13:481:.:.
gi|170676117|gb|AY905542.2|	76	.	T	.	0	.	DP=55;DPB=55;EPPR=6.20829;GTI=0;MQMR=60;NS=6;NUMALT=0;ODDS=0;PAIREDR=0.454545;PQR=0;PRO=0;QR=2031;RO=55;RPPR=3.04978	GT:DP:AD:RO:QR:AO:QA	0/0/0/0/0/0/0/0/0:14:14:14:512:.:.	0/0/0/0/0/0/0/0/0/0:7:7:7:262:.:.	0/0/0/0/0/0/0/0/0:8:8:8:296:.:.	0/0/0/0/0/0/0/0/0/0:6:6:6:228:.:.	0/0/0/0/0/0/0/0/0/0:6:6:6:225:.:.	0/0/0/0/0/0/0/0/0/0:14:14:14:508:.:.
gi|170676117|gb|AY905542.2|	77	.	T	.	1.24779e-17	.	DP=53;DPB=53;EPPR=4.03458;GTI=0;MQMR=60;NS=6;NUMALT=0;ODDS=0;PAIREDR=0.433962;PQR=0;PRO=0;QR=1968;RO=53;RPPR=3.37904	GT:DP:AD:RO:QR:AO:QA	0/0/0/0/0/0/0/0/0:12:12:12:450:.:.	0/0/0/0/0/0/0/0/0/0:7:7:7:259:.:.	0/0/0/0/0/0/0/0/0:8:8:8:296:.:.	0/0/0/0/0/0/0/0/0/0:6:6:6:228:.:.	0/0/0/0/0/0/0/0/0/0:6:6:6:225:.:.	0/0/0/0/0/0/0/0/0/0:14:14:14:510:.:.
gi|170676117|gb|AY905542.2|	78	.	A	.	0	.	DP=54;DPB=54;EPPR=4.45795;GTI=0;MQMR=60;NS=6;NUMALT=0;ODDS=0;PAIREDR=0.444444;PQR=0;PRO=0;QR=2006;RO=54;RPPR=3.17115	GT:DP:AD:RO:QR:AO:QA	0/0/0/0/0/0/0/0/0:13:13:13:477:.:.	0/0/0/0/0/0/0/0/0/0:7:7:7:259:.:.	0/0/0/0/0/0/0/0/0:8:8:8:296:.:.	0/0/0/0/0/0/0/0/0/0:6:6:6:228:.:.	0/0/0/0/0/0/0/0/0/0:6:6:6:225:.:.	0/0/0/0/0/0/0/0/0/0:14:14:14:521:.:.
gi|170676117|gb|AY905542.2|	79	.	T	.	1.24779e-17	.	DP=53;DPB=53;EPPR=4.03458;GTI=0;MQMR=60;NS=6;NUMALT=0;ODDS=0;PAIREDR=0.433962;PQR=0;PRO=0;QR=1978;RO=53;RPPR=3.37904	GT:DP:AD:RO:QR:AO:QA	0/0/0/0/0/0/0/0/0:13:13:13:487:.:.	0/0/0/0/0/0/0/0/0/0:7:7:7:262:.:.	0/0/0/0/0/0/0/0/0:8:8:8:296:.:.	0/0/0/0/0/0/0/0/0/0:6:6:6:228:.:.	0/0/0/0/0/0/0/0/0/0:5:5:5:184:.:.	0/0/0/0/0/0/0/0/0/0:14:14:14:521:.:.
gi|170676117|gb|AY905542.2|	80	.	T	.	0	.	DP=51;DPB=51;EPPR=5.09662;GTI=0;MQMR=60;NS=6;NUMALT=0;ODDS=0;PAIREDR=0.470588;PQR=0;PRO=0;QR=1871;RO=51;RPPR=3.05288	GT:DP:AD:RO:QR:AO:QA	0/0/0/0/0/0/0/0/0:13:13:13:463:.:.	0/0/0/0/0/0/0/0/0/0:7:7:7:259:.:.	0/0/0/0/0/0/0/0/0:7:7:7:259:.:.	0/0/0/0/0/0/0/0/0/0:6:6:6:228:.:.	0/0/0/0/0/0/0/0/0/0:6:6:6:215:.:.	0/0/0/0/0/0/0/0/0/0:12:12:12:447:.:.
gi|170676117|gb|AY905542.2|	81	.	T	.	1.24779e-17	.	DP=53;DPB=53;EPPR=4.03458;GTI=0;MQMR=60;NS=6;NUMALT=0;ODDS=0;PAIREDR=0.471698;PQR=0;PRO=0;QR=1975;RO=53;RPPR=3.05127	GT:DP:AD:RO:QR:AO:QA	0/0/0/0/0/0/0/0/0:14:14:14:520:.:.	0/0/0/0/0/0/0/0/0/0:7:7:7:259:.:.	0/0/0/0/0/0/0/0/0:8:8:8:296:.:.	0/0/0/0/0/0/0/0/0/0:6:6:6:228:.:.	0/0/0/0/0/0/0/0/0/0:6:6:6:225:.:.	0/0/0/0/0/0/0/0/0/0:12:12:12:447:.:.
gi|170676117|gb|AY905542.2|	82	.	G	.	1.24779e-17	.	DP=53;DPB=53;EPPR=5.01789;GTI=0;MQMR=60;NS=6;NUMALT=0;ODDS=0;PAIREDR=0.471698;PQR=0;PRO=0;QR=1978;RO=53;RPPR=3.05127	GT:DP:AD:RO:QR:AO:QA	0/0/0/0/0/0/0/0/0:14:14:14:520:.:.	0/0/0/0/0/0/0/0/0/0:7:7:7:262:.:.	0/0/0/0/0/0/0/0/0:8:8:8:296:.:.	0/0/0/0/0/0/0/0/0/0:6:6:6:228:.:.	0/0/0/0/0/0/0/0/0/0:6:6:6:225:.:.	0/0/0/0/0/0/0/0/0/0:12:12:12:447:.:.
gi|170676117|gb|AY905542.2|	83	.	A	.	1.24779e-17	.	DP=53;DPB=53;EPPR=5.01789;GTI=0;MQMR=60;NS=6;NUMALT=0;ODDS=0;PAIREDR=0.471698;PQR=0;PRO=0;QR=1952;RO=53;RPPR=3.05127	GT:DP:AD:RO:QR:AO:QA	0/0/0/0/0/0/0/0/0:14:14:14:504:.:.	0/0/0/0/0/0/0/0/0/0:7:7:7:252:.:.	0/0/0/0/0/0/0/0/0:8:8:8:296:.:.	0/0/0/0/0/0/0/0/0/0:6:6:6:228:.:.	0/0/0/0/0/0/0/0/0/0:6:6:6:225:.:.	0/0/0/0/0/0/0/0/0/0:12:12:12:447:.:.
gi|170676117|gb|AY905542.2|	84	.	A	.	0	.	DP=51;DPB=51;EPPR=4.07475;GTI=0;MQMR=60;NS=6;NUMALT=0;ODDS=0;PAIREDR=0.45098;PQR=0;PRO=0;QR=1898;RO=51;RPPR=3.3935	GT:DP:AD:RO:QR:AO:QA	0/0/0/0/0/0/0/0/0:13:13:13:477:.:.	0/0/0/0/0/0/0/0/0/0:6:6:6:225:.:.	0/0/0/0/0/0/0/0/0:8:8:8:296:.:.	0/0/0/0/0/0/0/0/0/0:6:6:6:228:.:.	0/0/0/0/0/0/0/0/0/0:6:6:6:225:.:.	0/0/0/0/0/0/0/0/0/0:12:12:12:447:.:.
gi|170676117|gb|AY905542.2|	85	.	G	.	7.29838e-18	.	DP=57;DPB=57;EPPR=3.0484;GTI=0;MQMR=60;NS=6;NUMALT=0;ODDS=0;PAIREDR=0.438596;PQR=0;PRO=0;QR=2112;RO=57;RPPR=3.0484	GT:DP:AD:RO:QR:AO:QA	0/0/0/0/0/0/0/0/0:15:15:15:553:.:.	0/0/0/0/0/0/0/0/0/0:7:7:7:262:.:.	0/0/0/0/0/0/0/0/0:9:9:9:323:.:.	0/0/0/0/0/0/0/0/0/0:6:6:6:228:.:.	0/0/0/0/0/0/0/0/0/0:7:7:7:262:.:.	0/0/0/0/0/0/0/0/0/0:13:13:13:484:.:.
gi|170676117|gb|AY905542.2|	86	.	C	.	1.41259e-18	.	DP=61;DPB=61;EPPR=3.90025;GTI=0;MQMR=60;NS=6;NUMALT=0;ODDS=0;PAIREDR=0.459016;PQR=0;PRO=0;QR=2263;RO=61;RPPR=3.0459	GT:DP:AD:RO:QR:AO:QA	0/0/0/0/0/0/0/0/0:15:15:15:558:.:.	0/0/0/0/0/0/0/0/0/0:9:9:9:328:.:.	0/0/0/0/0/0/0/0/0:9:9:9:333:.:.	0/0/0/0/0/0/0/0/0/0:7:7:7:261:.:.	0/0/0/0/0/0/0/0/0/0:7:7:7:262:.:.	0/0/0/0/0/0/0/0/0/0:14:14:14:521:.:.
gi|170676117|gb|AY905542.2|	87	.	A	.	1.41259e-18	.	DP=61;DPB=61;EPPR=3.90025;GTI=0;MQMR=60;NS=6;NUMALT=0;ODDS=0;PAIREDR=0.459016;PQR=0;PRO=0;QR=2241;RO=61;RPPR=3.0459	GT:DP:AD:RO:QR:AO:QA	0/0/0/0/0/0/0/0/0:15:15:15:554:.:.	0/0/0/0/0/0/0/0/0/0:9:9:9:325:.:.	0/0/0/0/0/0/0/0/0:9:9:9:333:.:.	0/0/0/0/0/0/0/0/0/0:7:7:7:254:.:.	0/0/0/0/0/0/0/0/0/0:7:7:7:262:.:.	0/0/0/0/0/0/0/0/0/0:14:14:14:513:.:.
gi|170676117|gb|AY905542.2|	88	.	C	.	0	.	DP=60;DPB=60;EPPR=4.31318;GTI=0;MQMR=60;NS=6;NUMALT=0;ODDS=0;PAIREDR=0.466667;PQR=0;PRO=0;QR=2214;RO=60;RPPR=3.15506	GT:DP:AD:RO:QR:AO:QA	0/0/0/0/0/0/0/0/0:14:14:14:516:.:.	0/0/0/0/0/0/0/0/0/0:9:9:9:321:.:.	0/0/0/0/0/0/0/0/0:9:9:9:333:.:.	0/0/0/0/0/0/0/0/0/0:7:7:7:265:.:.	0/0/0/0/0/0/0/0/0/0:7:7:7:258:.:.	0/0/0/0/0/0/0/0/0/0:14:14:14:521:.:.
gi|170676117|gb|AY905542.2|	89	.	G	.	0	.	DP=59;DPB=59;EPPR=3.34154;GTI=0;MQMR=60;NS=6;NUMALT=0;ODDS=0;PAIREDR=0.474576;PQR=0;PRO=0;QR=2193;RO=59;RPPR=3.0471	GT:DP:AD:RO:QR:AO:QA	0/0/0/0/0/0/0/0/0:14:14:14:524:.:.	0/0/0/0/0/0/0/0/0/0:9:9:9:329:.:.	0/0/0/0/0/0/0/0/0:8:8:8:296:.:.	0/0/0/0/0/0/0/0/0/0:7:7:7:265:.:.	0/0/0/0/0/0/0/0/0/0:7:7:7:258:.:.	0/0/0/0/0/0/0/0/0/0:14:14:14:521:.:.
gi|170676117|gb|AY905542.2|	90	.	T	.	7.29838e-18	.	DP=57;DPB=57;EPPR=3.0484;GTI=0;MQMR=60;NS=6;NUMALT=0;ODDS=0;PAIREDR=0.45614;PQR=0;PRO=0;QR=2113;RO=57;RPPR=4.877	GT:DP:AD:RO:QR:AO:QA	0/0/0/0/0/0/0/0/0:14:14:14:524:.:.	0/0/0/0/0/0/0/0/0/0:8:8:8:295:.:.	0/0/0/0/0/0/0/0/0:8:8:8:296:.:.	0/0/0/0/0/0/0/0/0/0:7:7:7:265:.:.	0/0/0/0/0/0/0/0/0/0:7:7:7:259:.:.	0/0/0/0/0/0/0/0/0/0:13:13:13:474:.:.
gi|170676117|gb|AY905542.2|	91	.	G	.	7.29838e-18	.	DP=57;DPB=57;EPPR=3.0484;GTI=0;MQMR=60;NS=6;NUMALT=0;ODDS=0;PAIREDR=0.45614;PQR=0;PRO=0;QR=2119;RO=57;RPPR=7.61992	GT:DP:AD:RO:QR:AO:QA	0/0/0/0/0/0/0/0/0:14:14:14:520:.:.	0/0/0/0/0/0/0/0/0/0:8:8:8:292:.:.	0/0/0/0/0/0/0/0/0:8:8:8:296:.:.	0/0/0/0/0/0/0/0/0/0:7:7:7:265:.:.	0/0/0/0/0/0/0/0/0/0:7:7:7:262:.:.	0/0/0/0/0/0/0/0/0/0:13:13:13:484:.:.
gi|170676117|gb|AY905542.2|	92	.	A	.	1.34196e-17	.	DP=58;DPB=58;EPPR=3.16006;GTI=0;MQMR=60;NS=6;NUMALT=0;ODDS=0;PAIREDR=0.448276;PQR=0;PRO=0;QR=2157;RO=58;RPPR=10.3484	GT:DP:AD:RO:QR:AO:QA	0/0/0/0/0/0/0/0/0:14:14:14:524:.:.	0/0/0/0/0/0/0/0/0/0:8:8:8:295:.:.	0/0/0/0/0/0/0/0/0:9:9:9:333:.:.	0/0/0/0/0/0/0/0/0/0:7:7:7:262:.:.	0/0/0/0/0/0/0/0/0/0:7:7:7:259:.:.	0/0/0/0/0/0/0/0/0/0:13:13:13:484:.:.
gi|170676117|gb|AY905542.2|	93	.	A	.	0	.	DP=59;DPB=59;EPPR=3.0471;GTI=0;MQMR=60;NS=6;NUMALT=0;ODDS=0;PAIREDR=0.440678;PQR=0;PRO=0;QR=2180;RO=59;RPPR=11.2913	GT:DP:AD:RO:QR:AO:QA	0/0/0/0/0/0/0/0/0:15:15:15:551:.:.	0/0/0/0/0/0/0/0/0/0:8:8:8:295:.:.	0/0/0/0/0/0/0/0/0:9:9:9:329:.:.	0/0/0/0/0/0/0/0/0/0:7:7:7:259:.:.	0/0/0/0/0/0/0/0/0/0:7:7:7:262:.:.	0/0/0/0/0/0/0/0/0/0:13:13:13:484:.:.
gi|170676117|gb|AY905542.2|	94	.	A	.	1.34196e-17	.	DP=58;DPB=58;EPPR=3.60933;GTI=0;MQMR=60;NS=6;NUMALT=0;ODDS=0;PAIREDR=0.448276;PQR=0;PRO=0;QR=2153;RO=58;RPPR=12.5947	GT:DP:AD:RO:QR:AO:QA	0/0/0/0/0/0/0/0/0:15:15:15:557:.:.	0/0/0/0/0/0/0/0/0/0:8:8:8:295:.:.	0/0/0/0/0/0/0/0/0:8:8:8:296:.:.	0/0/0/0/0/0/0/0/0/0:7:7:7:259:.:.	0/0/0/0/0/0/0/0/0/0:7:7:7:262:.:.	0/0/0/0/0/0/0/0/0/0:13:13:13:484:.:.
gi|170676117|gb|AY905542.2|	95	.	G	.	1.34196e-17	.	DP=58;DPB=58;EPPR=3.16006;GTI=0;MQMR=60;NS=6;NUMALT=0;ODDS=0;PAIREDR=0.431034;PQR=0;PRO=0;QR=2150;RO=58;RPPR=12.5947	GT:DP:AD:RO:QR:AO:QA	0/0/0/0/0/0/0/0/0:14:14:14:521:.:.	0/0/0/0/0/0/0/0/0/0:8:8:8:292:.:.	0/0/0/0/0/0/0/0/0:9:9:9:333:.:.	0/0/0/0/0/0/0/0/0/0:7:7:7:258:.:.	0/0/0/0/0/0/0/0/0/0:7:7:7:262:.:.	0/0/0/0/0/0/0/0/0/0:13:13:13:484:.:.
gi|170676117|gb|AY905542.2|	96	.	A	.	7.06295e-19	.	DP=56;DPB=56;EPPR=3.16541;GTI=0;MQMR=60;NS=6;NUMALT=0;ODDS=0;PAIREDR=0.410714;PQR=0;PRO=0;QR=2061;RO=56;RPPR=12.937	GT:DP:AD:RO:QR:AO:QA	0/0/0/0/0/0/0/0/0:12:12:12:437:.:.	0/0/0/0/0/0/0/0/0/0:8:8:8:291:.:.	0/0/0/0/0/0/0/0/0:9:9:9:333:.:.	0/0/0/0/0/0/0/0/0/0:7:7:7:254:.:.	0/0/0/0/0/0/0/0/0/0:7:7:7:262:.:.	0/0/0/0/0/0/0/0/0/0:13:13:13:484:.:.
gi|170676117|gb|AY905542.2|	97	.	G	A	1866.88	.	AB=0;ABP=0;AC=58;AF=1;AN=58;AO=56;CIGAR=1X;DP=56;DPB=56;DPRA=0;EPP=3.16541;EPPR=0;GTI=0;LEN=1;MEANALT=1;MQM=60;MQMR=0;NS=6;NUMALT=1;ODDS=5.3253;PAIRED=0.410714;PAIREDR=0;PAO=0;PQA=0;PQR=0;PRO=0;QA=2051;QR=0;RO=0;RPL=36;RPP=12.937;RPPR=0;RPR=20;RUN=1;SAF=19;SAP=15.5738;SAR=37;SRF=0;SRP=0;SRR=0;TYPE=snp;technology.Illumina=1	GT:DP:AD:RO:QR:AO:QA	1/1/1/1/1/1/1/1/1:12:0,12:0:0:12:433	1/1/1/1/1/1/1/1/1/1:8:0,8:0:0:8:285	1/1/1/1/1/1/1/1/1:9:0,9:0:0:9:329	1/1/1/1/1/1/1/1/1/1:7:0,7:0:0:7:258	1/1/1/1/1/1/1/1/1/1:7:0,7:0:0:7:262	1/1/1/1/1/1/1/1/1/1:13:0,13:0:0:13:484
gi|170676117|gb|AY905542.2|	98	.	C	.	7.29838e-18	.	DP=57;DPB=57;EPPR=3.0484;GTI=0;MQMR=60;NS=6;NUMALT=0;ODDS=0;PAIREDR=0.421053;PQR=0;PRO=0;QR=2116;RO=57;RPPR=16.763	GT:DP:AD:RO:QR:AO:QA	0/0/0/0/0/0/0/0/0:13:13:13:484:.:.	0/0/0/0/0/0/0/0/0/0:8:8:8:295:.:.	0/0/0/0/0/0/0/0/0:9:9:9:333:.:.	0/0/0/0/0/0/0/0/0/0:7:7:7:262:.:.	0/0/0/0/0/0/0/0/0/0:7:7:7:258:.:.	0/0/0/0/0/0/0/0/0/0:13:13:13:484:.:.
gi|170676117|gb|AY905542.2|	99	.	T	.	7.06295e-19	.	DP=56;DPB=56;EPPR=3.63072;GTI=0;MQMR=60;NS=6;NUMALT=0;ODDS=0;PAIREDR=0.428571;PQR=0;PRO=0;QR=2079;RO=56;RPPR=21.778	GT:DP:AD:RO:QR:AO:QA	0/0/0/0/0/0/0/0/0:13:13:13:480:.:.	0/0/0/0/0/0/0/0/0/0:8:8:8:295:.:.	0/0/0/0/0/0/0/0/0:9:9:9:333:.:.	0/0/0/0/0/0/0/0/0/0:6:6:6:225:.:.	0/0/0/0/0/0/0/0/0/0:6:6:6:225:.:.	0/0/0/0/0/0/0/0/0/0:14:14:14:521:.:.
gi|170676117|gb|AY905542.2|	100	.	G	.	7.29838e-18	.	DP=57;DPB=57;EPPR=3.9627;GTI=0;MQMR=60;NS=6;NUMALT=0;ODDS=0;PAIREDR=0.438596;PQR=0;PRO=0;QR=2105;RO=57;RPPR=19.8106	GT:DP:AD:RO:QR:AO:QA	0/0/0/0/0/0/0/0/0:14:14:14:517:.:.	0/0/0/0/0/0/0/0/0/0:8:8:8:292:.:.	0/0/0/0/0/0/0/0/0:9:9:9:333:.:.	0/0/0/0/0/0/0/0/0/0:6:6:6:225:.:.	0/0/0/0/0/0/0/0/0/0:6:6:6:225:.:.	0/0/0/0/0/0/0/0/0/0:14:14:14:513:.:.
gi|170676117|gb|AY905542.2|	101	.	T	.	0	.	DP=50;DPB=50;EPPR=3.0103;GTI=0;MQMR=60;NS=6;NUMALT=0;ODDS=0;PAIREDR=0.5;PQR=0;PRO=0;QR=1854;RO=50;RPPR=14.1282	GT:DP:AD:RO:QR:AO:QA	0/0/0/0/0/0/0/0/0:10:10:10:369:.:.	0/0/0/0/0/0/0/0/0/0:8:8:8:292:.:.	0/0/0/0/0/0/0/0/0:9:9:9:333:.:.	0/0/0/0/0/0/0/0/0/0:5:5:5:188:.:.	0/0/0/0/0/0/0/0/0/0:5:5:5:188:.:.	0/0/0/0/0/0/0/0/0/0:13:13:13:484:.:.
gi|170676117|gb|AY905542.2|	102	.	T	.	0	.	DP=49;DPB=49;EPPR=3.05462;GTI=0;MQMR=60;NS=6;NUMALT=0;ODDS=0;PAIREDR=0.489796;PQR=0;PRO=0;QR=1821;RO=49;RPPR=12.9813	GT:DP:AD:RO:QR:AO:QA	0/0/0/0/0/0/0/0/0:10:10:10:373:.:.	0/0/0/0/0/0/0/0/0/0:8:8:8:292:.:.	0/0/0/0/0/0/0/0/0:9:9:9:333:.:.	0/0/0/0/0/0/0/0/0/0:4:4:4:151:.:.	0/0/0/0/0/0/0/0/0/0:5:5:5:188:.:.	0/0/0/0/0/0/0/0/0/0:13:13:13:484:.:.
gi|170676117|gb|AY905542.2|	103	.	A	.	0	.	DP=49;DPB=49;EPPR=3.05462;GTI=0;MQMR=60;NS=6;NUMALT=0;ODDS=0;PAIREDR=0.489796;PQR=0;PRO=0;QR=1809;RO=49;RPPR=12.9813	GT:DP:AD:RO:QR:AO:QA	0/0/0/0/0/0/0/0/0:9:9:9:332:.:.	0/0/0/0/0/0/0/0/0/0:8:8:8:288:.:.	0/0/0/0/0/0/0/0/0:9:9:9:333:.:.	0/0/0/0/0/0/0/0/0/0:5:5:5:188:.:.	0/0/0/0/0/0/0/0/0/0:5:5:5:188:.:.	0/0/0/0/0/0/0/0/0/0:13:13:13:480:.:.
gi|170676117|gb|AY905542.2|	104	.	T	.	0	.	DP=49;DPB=49;EPPR=3.05462;GTI=0;MQMR=60;NS=6;NUMALT=0;ODDS=0;PAIREDR=0.489796;PQR=0;PRO=0;QR=1810;RO=49;RPPR=12.9813	GT:DP:AD:RO:QR:AO:QA	0/0/0/0/0/0/0/0/0:10:10:10:366:.:.	0/0/0/0/0/0/0/0/0/0:8:8:8:292:.:.	0/0/0/0/0/0/0/0/0:9:9:9:333:.:.	0/0/0/0/0/0/0/0/0/0:5:5:5:188:.:.	0/0/0/0/0/0/0/0/0/0:5:5:5:184:.:.	0/0/0/0/0/0/0/0/0/0:12:12:12:447:.:.
gi|170676117|gb|AY905542.2|	105	.	G	A	1185	.	AB=0.790698;ABP=34.5724;AC=46;AF=0.793103;AN=58;AO=39;CIGAR=1X;DP=48;DPB=48;DPRA=0;EPP=3.51141;EPPR=9.04217;GTI=2;LEN=1;MEANALT=1;MQM=60;MQMR=60;NS=6;NUMALT=1;ODDS=0.0645149;PAIRED=0.461538;PAIREDR=0.555556;PAO=0;PQA=0;PQR=0;PRO=0;QA=1416;QR=339;RO=9;RPL=24;RPP=7.52028;RPPR=9.04217;RPR=15;RUN=1;SAF=16;SAP=5.73856;SAR=23;SRF=4;SRP=3.25157;SRR=5;TYPE=snp;technology.Illumina=1	GT:DP:AD:RO:QR:AO:QA	0/1/1/1/1/1/1/1/1:10:1,9:1:37:9:333	0/0/0/1/1/1/1/1/1/1:8:2,6:2:74:6:212	0/0/0/1/1/1/1/1/1:9:3,6:3:111:6:212	1/1/1/1/1/1/1/1/1/1:5:0,5:0:0:5:188	0/0/0/1/1/1/1/1/1/1:4:1,3:1:40:3:111	0/0/1/1/1/1/1/1/1/1:12:2,10:2:77:10:360
gi|170676117|gb|AY905542.2|	106	.	T	.	1.13007e-17	.	DP=48;DPB=48;EPPR=3.0103;GTI=0;MQMR=60;NS=6;NUMALT=0;ODDS=0;PAIREDR=0.479167;PQR=0;PRO=0;QR=1771;RO=48;RPPR=11.8771	GT:DP:AD:RO:QR:AO:QA	0/0/0/0/0/0/0/0/0:10:10:10:360:.:.	0/0/0/0/0/0/0/0/0/0:8:8:8:296:.:.	0/0/0/0/0/0/0/0/0:8:8:8:296:.:.	0/0/0/0/0/0/0/0/0/0:5:5:5:191:.:.	0/0/0/0/0/0/0/0/0/0:5:5:5:188:.:.	0/0/0/0/0/0/0/0/0/0:12:12:12:440:.:.
gi|170676117|gb|AY905542.2|	107	.	C	.	0	.	DP=49;DPB=49;EPPR=3.05462;GTI=0;MQMR=60;NS=6;NUMALT=0;ODDS=0;PAIREDR=0.469388;PQR=0;PRO=0;QR=1818;RO=49;RPPR=12.9813	GT:DP:AD:RO:QR:AO:QA	0/0/0/0/0/0/0/0/0:9:9:9:333:.:.	0/0/0/0/0/0/0/0/0/0:9:9:9:329:.:.	0/0/0/0/0/0/0/0/0:9:9:9:333:.:.	0/0/0/0/0/0/0/0/0/0:5:5:5:191:.:.	0/0/0/0/0/0/0/0/0/0:5:5:5:188:.:.	0/0/0/0/0/0/0/0/0/0:12:12:12:444:.:.
gi|170676117|gb|AY905542.2|	108	.	C	.	0	.	DP=48;DPB=48;EPPR=3.42611;GTI=0;MQMR=60;NS=6;NUMALT=0;ODDS=0;PAIREDR=0.489362;PQR=0;PRO=0;QR=1726;RO=47;RPPR=8.60069	GT:DP:AD:RO:QR:AO:QA	0/0/0/0/0/0/0/0/0:8:7:7:255:.:.	0/0/0/0/0/0/0/0/0/0:9:9:9:325:.:.	0/0/0/0/0/0/0/0/0:9:9:9:333:.:.	0/0/0/0/0/0/0/0/0/0:5:5:5:184:.:.	0/0/0/0/0/0/0/0/0/0:5:5:5:185:.:.	0/0/0/0/0/0/0/0/0/0:12:12:12:444:.:.
gi|170676117|gb|AY905542.2|	109	.	A	.	0	.	DP=50;DPB=50;EPPR=3.0103;GTI=0;MQMR=60;NS=6;NUMALT=0;ODDS=0;PAIREDR=0.5;PQR=0;PRO=0;QR=1800;RO=50;RPPR=9.26414	GT:DP:AD:RO:QR:AO:QA	0/0/0/0/0/0/0/0/0:9:9:9:323:.:.	0/0/0/0/0/0/0/0/0/0:9:9:9:311:.:.	0/0/0/0/0/0/0/0/0:10:10:10:360:.:.	0/0/0/0/0/0/0/0/0/0:5:5:5:177:.:.	0/0/0/0/0/0/0/0/0/0:5:5:5:185:.:.	0/0/0/0/0/0/0/0/0/0:12:12:12:444:.:.
gi|170676117|gb|AY905542.2|	110	.	C	.	0	.	DP=50;DPB=50;EPPR=3.70517;GTI=0;MQMR=60;NS=6;NUMALT=0;ODDS=0;PAIREDR=0.5;PQR=0;PRO=0;QR=1850;RO=50;RPPR=14.1282	GT:DP:AD:RO:QR:AO:QA	0/0/0/0/0/0/0/0/0:9:9:9:325:.:.	0/0/0/0/0/0/0/0/0/0:9:9:9:329:.:.	0/0/0/0/0/0/0/0/0:10:10:10:370:.:.	0/0/0/0/0/0/0/0/0/0:5:5:5:191:.:.	0/0/0/0/0/0/0/0/0/0:5:5:5:188:.:.	0/0/0/0/0/0/0/0/0/0:12:12:12:447:.:.
gi|170676117|gb|AY905542.2|	111	.	T	.	0	.	DP=50;DPB=50;EPPR=3.0103;GTI=0;MQMR=60;NS=6;NUMALT=0;ODDS=0;PAIREDR=0.52;PQR=0;PRO=0;QR=1862;RO=50;RPPR=11.5225	GT:DP:AD:RO:QR:AO:QA	0/0/0/0/0/0/0/0/0:10:10:10:370:.:.	0/0/0/0/0/0/0/0/0/0:9:9:9:336:.:.	0/0/0/0/0/0/0/0/0:10:10:10:370:.:.	0/0/0/0/0/0/0/0/0/0:6:6:6:228:.:.	0/0/0/0/0/0/0/0/0/0:4:4:4:148:.:.	0/0/0/0/0/0/0/0/0/0:11:11:11:410:.:.
gi|170676117|gb|AY905542.2|	112	.	A	.	0	.	DP=51;DPB=51;EPPR=3.05288;GTI=0;MQMR=60;NS=6;NUMALT=0;ODDS=0;PAIREDR=0.509804;PQR=0;PRO=0;QR=1894;RO=51;RPPR=10.206	GT:DP:AD:RO:QR:AO:QA	0/0/0/0/0/0/0/0/0:10:10:10:370:.:.	0/0/0/0/0/0/0/0/0/0:9:9:9:332:.:.	0/0/0/0/0/0/0/0/0:10:10:10:370:.:.	0/0/0/0/0/0/0/0/0/0:6:6:6:228:.:.	0/0/0/0/0/0/0/0/0/0:5:5:5:188:.:.	0/0/0/0/0/0/0/0/0/0:11:11:11:406:.:.
gi|170676117|gb|AY905542.2|	113	.	A	.	0	.	DP=51;DPB=51;EPPR=3.05288;GTI=0;MQMR=60;NS=6;NUMALT=0;ODDS=0;PAIREDR=0.509804;PQR=0;PRO=0;QR=1899;RO=51;RPPR=10.206	GT:DP:AD:RO:QR:AO:QA	0/0/0/0/0/0/0/0/0:10:10:10:370:.:.	0/0/0/0/0/0/0/0/0/0:9:9:9:333:.:.	0/0/0/0/0/0/0/0/0:10:10:10:370:.:.	0/0/0/0/0/0/0/0/0/0:6:6:6:228:.:.	0/0/0/0/0/0/0/0/0/0:5:5:5:188:.:.	0/0/0/0/0/0/0/0/0/0:11:11:11:410:.:.
gi|170676117|gb|AY905542.2|	114	.	T	.	0	.	DP=51;DPB=51;EPPR=3.05288;GTI=0;MQMR=60;NS=6;NUMALT=0;ODDS=0;PAIREDR=0.509804;PQR=0;PRO=0;QR=1889;RO=51;RPPR=10.206	GT:DP:AD:RO:QR:AO:QA	0/0/0/0/0/0/0/0/0:10:10:10:370:.:.	0/0/0/0/0/0/0/0/0/0:9:9:9:323:.:.	0/0/0/0/0/0/0/0/0:10:10:10:373:.:.	0/0/0/0/0/0/0/0/0/0:6:6:6:225:.:.	0/0/0/0/0/0/0/0/0/0:5:5:5:188:.:.	0/0/0/0/0/0/0/0/0/0:11:11:11:410:.:.
gi|170676117|gb|AY905542.2|	115	.	C	.	1.13007e-17	.	DP=48;DPB=48;EPPR=3.19126;GTI=0;MQMR=60;NS=6;NUMALT=0;ODDS=0;PAIREDR=0.479167;PQR=0;PRO=0;QR=1777;RO=48;RPPR=7.5342	GT:DP:AD:RO:QR:AO:QA	0/0/0/0/0/0/0/0/0:10:10:10:366:.:.	0/0/0/0/0/0/0/0/0/0:8:8:8:292:.:.	0/0/0/0/0/0/0/0/0:9:9:9:336:.:.	0/0/0/0/0/0/0/0/0/0:6:6:6:225:.:.	0/0/0/0/0/0/0/0/0/0:5:5:5:185:.:.	0/0/0/0/0/0/0/0/0/0:10:10:10:373:.:.
gi|170676117|gb|AY905542.2|	116	.	A	.	0	.	DP=45;DPB=45;EPPR=3.05855;GTI=0;MQMR=60;NS=6;NUMALT=0;ODDS=0;PAIREDR=0.488889;PQR=0;PRO=0;QR=1661;RO=45;RPPR=5.37479	GT:DP:AD:RO:QR:AO:QA	0/0/0/0/0/0/0/0/0:10:10:10:362:.:.	0/0/0/0/0/0/0/0/0/0:7:7:7:254:.:.	0/0/0/0/0/0/0/0/0:9:9:9:333:.:.	0/0/0/0/0/0/0/0/0/0:5:5:5:188:.:.	0/0/0/0/0/0/0/0/0/0:5:5:5:188:.:.	0/0/0/0/0/0/0/0/0/0:9:9:9:336:.:.
gi|170676117|gb|AY905542.2|	117	.	T	.	0	.	DP=44;DPB=44;EPPR=3.20771;GTI=0;MQMR=60;NS=6;NUMALT=0;ODDS=0;PAIREDR=0.5;PQR=0;PRO=0;QR=1624;RO=44;RPPR=4.78696	GT:DP:AD:RO:QR:AO:QA	0/0/0/0/0/0/0/0/0:10:10:10:370:.:.	0/0/0/0/0/0/0/0/0/0:6:6:6:217:.:.	0/0/0/0/0/0/0/0/0:9:9:9:332:.:.	0/0/0/0/0/0/0/0/0/0:5:5:5:188:.:.	0/0/0/0/0/0/0/0/0/0:5:5:5:188:.:.	0/0/0/0/0/0/0/0/0/0:9:9:9:329:.:.
gi|170676117|gb|AY905542.2|	118	.	C	.	0	.	DP=44;DPB=44;EPPR=3.20771;GTI=0;MQMR=60;NS=6;NUMALT=0;ODDS=0;PAIREDR=0.5;PQR=0;PRO=0;QR=1628;RO=44;RPPR=4.78696	GT:DP:AD:RO:QR:AO:QA	0/0/0/0/0/0/0/0/0:10:10:10:350:.:.	0/0/0/0/0/0/0/0/0/0:6:6:6:228:.:.	0/0/0/0/0/0/0/0/0:9:9:9:336:.:.	0/0/0/0/0/0/0/0/0/0:5:5:5:194:.:.	0/0/0/0/0/0/0/0/0/0:5:5:5:188:.:.	0/0/0/0/0/0/0/0/0/0:9:9:9:332:.:.
gi|170676117|gb|AY905542.2|	119	.	T	.	0	.	DP=45;DPB=45;EPPR=3.05855;GTI=0;MQMR=60;NS=6;NUMALT=0;ODDS=0;PAIREDR=0.511111;PQR=0;PRO=0;QR=1678;RO=45;RPPR=4.21667	GT:DP:AD:RO:QR:AO:QA	0/0/0/0/0/0/0/0/0:10:10:10:366:.:.	0/0/0/0/0/0/0/0/0/0:6:6:6:224:.:.	0/0/0/0/0/0/0/0/0:10:10:10:373:.:.	0/0/0/0/0/0/0/0/0/0:5:5:5:191:.:.	0/0/0/0/0/0/0/0/0/0:5:5:5:188:.:.	0/0/0/0/0/0/0/0/0/0:9:9:9:336:.:.
gi|170676117|gb|AY905542.2|	120	.	T	.	0	.	DP=44;DPB=44;EPPR=4.78696;GTI=0;MQMR=60;NS=6;NUMALT=0;ODDS=0;PAIREDR=0.522727;PQR=0;PRO=0;QR=1645;RO=44;RPPR=6.16881	GT:DP:AD:RO:QR:AO:QA	0/0/0/0/0/0/0/0/0:10:10:10:366:.:.	0/0/0/0/0/0/0/0/0/0:6:6:6:228:.:.	0/0/0/0/0/0/0/0/0:10:10:10:373:.:.	0/0/0/0/0/0/0/0/0/0:5:5:5:191:.:.	0/0/0/0/0/0/0/0/0/0:4:4:4:151:.:.	0/0/0/0/0/0/0/0/0/0:9:9:9:336:.:.
gi|170676117|gb|AY905542.2|	121	.	G	.	0	.	DP=45;DPB=45;EPPR=3.05855;GTI=0;MQMR=60;NS=6;NUMALT=0;ODDS=0;PAIREDR=0.533333;PQR=0;PRO=0;QR=1689;RO=45;RPPR=8.84915	GT:DP:AD:RO:QR:AO:QA	0/0/0/0/0/0/0/0/0:10:10:10:370:.:.	0/0/0/0/0/0/0/0/0/0:7:7:7:265:.:.	0/0/0/0/0/0/0/0/0:10:10:10:373:.:.	0/0/0/0/0/0/0/0/0/0:5:5:5:194:.:.	0/0/0/0/0/0/0/0/0/0:4:4:4:151:.:.	0/0/0/0/0/0/0/0/0/0:9:9:9:336:.:.
gi|170676117|gb|AY905542.2|	122	.	A	.	5.41492e-18	.	DP=47;DPB=47;EPPR=4.16534;GTI=0;MQMR=60;NS=6;NUMALT=0;ODDS=0;PAIREDR=0.553191;PQR=0;PRO=0;QR=1712;RO=47;RPPR=4.16534	GT:DP:AD:RO:QR:AO:QA	0/0/0/0/0/0/0/0/0:9:9:9:329:.:.	0/0/0/0/0/0/0/0/0/0:9:9:9:318:.:.	0/0/0/0/0/0/0/0/0:12:12:12:434:.:.	0/0/0/0/0/0/0/0/0/0:5:5:5:194:.:.	0/0/0/0/0/0/0/0/0/0:4:4:4:148:.:.	0/0/0/0/0/0/0/0/0/0:8:8:8:289:.:.
gi|170676117|gb|AY905542.2|	123	.	T	.	1.13007e-17	.	DP=48;DPB=48;EPPR=3.73412;GTI=0;MQMR=60;NS=6;NUMALT=0;ODDS=0;PAIREDR=0.5625;PQR=0;PRO=0;QR=1786;RO=48;RPPR=4.6389	GT:DP:AD:RO:QR:AO:QA	0/0/0/0/0/0/0/0/0:9:9:9:329:.:.	0/0/0/0/0/0/0/0/0/0:9:9:9:336:.:.	0/0/0/0/0/0/0/0/0:12:12:12:440:.:.	0/0/0/0/0/0/0/0/0/0:5:5:5:194:.:.	0/0/0/0/0/0/0/0/0/0:4:4:4:151:.:.	0/0/0/0/0/0/0/0/0/0:9:9:9:336:.:.
gi|170676117|gb|AY905542.2|	124	.	A	.	0	.	DP=51;DPB=51;EPPR=5.09662;GTI=0;MQMR=60;NS=6;NUMALT=0;ODDS=0;PAIREDR=0.588235;PQR=0;PRO=0;QR=1880;RO=51;RPPR=3.3935	GT:DP:AD:RO:QR:AO:QA	0/0/0/0/0/0/0/0/0:12:12:12:440:.:.	0/0/0/0/0/0/0/0/0/0:9:9:9:332:.:.	0/0/0/0/0/0/0/0/0:12:12:12:434:.:.	0/0/0/0/0/0/0/0/0/0:5:5:5:194:.:.	0/0/0/0/0/0/0/0/0/0:5:5:5:185:.:.	0/0/0/0/0/0/0/0/0/0:8:8:8:295:.:.
gi|170676117|gb|AY905542.2|	125	.	T	.	6.12122e-18	.	DP=52;DPB=52;EPPR=5.68288;GTI=0;MQMR=60;NS=6;NUMALT=0;ODDS=0;PAIREDR=0.596154;PQR=0;PRO=0;QR=1922;RO=52;RPPR=3.17734	GT:DP:AD:RO:QR:AO:QA	0/0/0/0/0/0/0/0/0:12:12:12:436:.:.	0/0/0/0/0/0/0/0/0/0:10:10:10:358:.:.	0/0/0/0/0/0/0/0/0:12:12:12:447:.:.	0/0/0/0/0/0/0/0/0/0:5:5:5:194:.:.	0/0/0/0/0/0/0/0/0/0:5:5:5:188:.:.	0/0/0/0/0/0/0/0/0/0:8:8:8:299:.:.
gi|170676117|gb|AY905542.2|	126	.	T	.	0	.	DP=50;DPB=50;EPPR=5.78978;GTI=0;MQMR=60;NS=6;NUMALT=0;ODDS=0;PAIREDR=0.58;PQR=0;PRO=0;QR=1870;RO=50;RPPR=3.18402	GT:DP:AD:RO:QR:AO:QA	0/0/0/0/0/0/0/0/0:10:10:10:370:.:.	0/0/0/0/0/0/0/0/0/0:10:10:10:372:.:.	0/0/0/0/0/0/0/0/0:12:12:12:447:.:.	0/0/0/0/0/0/0/0/0/0:5:5:5:194:.:.	0/0/0/0/0/0/0/0/0/0:5:5:5:188:.:.	0/0/0/0/0/0/0/0/0/0:8:8:8:299:.:.
gi|170676117|gb|AY905542.2|	127	.	G	.	0	.	DP=51;DPB=51;EPPR=6.45911;GTI=0;MQMR=60;NS=6;NUMALT=0;ODDS=0;PAIREDR=0.588235;PQR=0;PRO=0;QR=1904;RO=51;RPPR=3.05288	GT:DP:AD:RO:QR:AO:QA	0/0/0/0/0/0/0/0/0:11:11:11:407:.:.	0/0/0/0/0/0/0/0/0/0:10:10:10:369:.:.	0/0/0/0/0/0/0/0/0:12:12:12:447:.:.	0/0/0/0/0/0/0/0/0/0:5:5:5:194:.:.	0/0/0/0/0/0/0/0/0/0:5:5:5:188:.:.	0/0/0/0/0/0/0/0/0/0:8:8:8:299:.:.
gi|170676117|gb|AY905542.2|	128	.	G	.	0	.	DP=50;DPB=50;EPPR=5.78978;GTI=0;MQMR=60;NS=6;NUMALT=0;ODDS=0;PAIREDR=0.6;PQR=0;PRO=0;QR=1866;RO=50;RPPR=3.0103	GT:DP:AD:RO:QR:AO:QA	0/0/0/0/0/0/0/0/0:12:12:12:434:.:.	0/0/0/0/0/0/0/0/0/0:10:10:10:378:.:.	0/0/0/0/0/0/0/0/0:11:11:11:410:.:.	0/0/0/0/0/0/0/0/0/0:5:5:5:194:.:.	0/0/0/0/0/0/0/0/0/0:4:4:4:151:.:.	0/0/0/0/0/0/0/0/0/0:8:8:8:299:.:.
gi|170676117|gb|AY905542.2|	129	.	C	.	0	.	DP=51;DPB=51;EPPR=5.09662;GTI=0;MQMR=60;NS=6;NUMALT=0;ODDS=0;PAIREDR=0.607843;PQR=0;PRO=0;QR=1886;RO=51;RPPR=3.05288	GT:DP:AD:RO:QR:AO:QA	0/0/0/0/0/0/0/0/0:12:12:12:440:.:.	0/0/0/0/0/0/0/0/0/0:10:10:10:369:.:.	0/0/0/0/0/0/0/0/0:11:11:11:406:.:.	0/0/0/0/0/0/0/0/0/0:5:5:5:194:.:.	0/0/0/0/0/0/0/0/0/0:5:5:5:178:.:.	0/0/0/0/0/0/0/0/0/0:8:8:8:299:.:.
gi|170676117|gb|AY905542.2|	130	.	A	.	0	.	DP=51;DPB=51;EPPR=5.09662;GTI=0;MQMR=60;NS=6;NUMALT=0;ODDS=0;PAIREDR=0.607843;PQR=0;PRO=0;QR=1904;RO=51;RPPR=3.05288	GT:DP:AD:RO:QR:AO:QA	0/0/0/0/0/0/0/0/0:12:12:12:434:.:.	0/0/0/0/0/0/0/0/0/0:10:10:10:382:.:.	0/0/0/0/0/0/0/0/0:11:11:11:410:.:.	0/0/0/0/0/0/0/0/0/0:5:5:5:191:.:.	0/0/0/0/0/0/0/0/0/0:5:5:5:188:.:.	0/0/0/0/0/0/0/0/0/0:8:8:8:299:.:.
gi|170676117|gb|AY905542.2|	131	.	G	.	0	.	DP=49;DPB=49;EPPR=12.9813;GTI=0;MQMR=60;NS=6;NUMALT=0;ODDS=0;PAIREDR=0.591837;PQR=0;PRO=0;QR=1839;RO=49;RPPR=4.11819	GT:DP:AD:RO:QR:AO:QA	0/0/0/0/0/0/0/0/0:11:11:11:407:.:.	0/0/0/0/0/0/0/0/0/0:10:10:10:378:.:.	0/0/0/0/0/0/0/0/0:11:11:11:410:.:.	0/0/0/0/0/0/0/0/0/0:5:5:5:194:.:.	0/0/0/0/0/0/0/0/0/0:4:4:4:151:.:.	0/0/0/0/0/0/0/0/0/0:8:8:8:299:.:.
gi|170676117|gb|AY905542.2|	132	.	A	.	0	.	DP=50;DPB=50;EPPR=20.3821;GTI=0;MQMR=60;NS=6;NUMALT=0;ODDS=0;PAIREDR=0.54;PQR=0;PRO=0;QR=1831;RO=50;RPPR=7.35324	GT:DP:AD:RO:QR:AO:QA	0/0/0/0/0/0/0/0/0:11:11:11:393:.:.	0/0/0/0/0/0/0/0/0/0:10:10:10:364:.:.	0/0/0/0/0/0/0/0/0:11:11:11:403:.:.	0/0/0/0/0/0/0/0/0/0:5:5:5:191:.:.	0/0/0/0/0/0/0/0/0/0:4:4:4:148:.:.	0/0/0/0/0/0/0/0/0/0:9:9:9:332:.:.
gi|170676117|gb|AY905542.2|	133	.	T	.	0	.	DP=51;DPB=51;EPPR=15.3153;GTI=0;MQMR=60;NS=6;NUMALT=0;ODDS=0;PAIREDR=0.509804;PQR=0;PRO=0;QR=1871;RO=51;RPPR=6.45911	GT:DP:AD:RO:QR:AO:QA	0/0/0/0/0/0/0/0/0:14:14:14:506:.:.	0/0/0/0/0/0/0/0/0/0:10:10:10:362:.:.	0/0/0/0/0/0/0/0/0:10:10:10:369:.:.	0/0/0/0/0/0/0/0/0/0:5:5:5:191:.:.	0/0/0/0/0/0/0/0/0/0:3:3:3:111:.:.	0/0/0/0/0/0/0/0/0/0:9:9:9:332:.:.
gi|170676117|gb|AY905542.2|	134	.	T	.	6.12122e-18	.	DP=52;DPB=52;EPPR=16.5402;GTI=0;MQMR=60;NS=6;NUMALT=0;ODDS=0;PAIREDR=0.519231;PQR=0;PRO=0;QR=1907;RO=52;RPPR=5.68288	GT:DP:AD:RO:QR:AO:QA	0/0/0/0/0/0/0/0/0:14:14:14:510:.:.	0/0/0/0/0/0/0/0/0/0:10:10:10:354:.:.	0/0/0/0/0/0/0/0/0:10:10:10:369:.:.	0/0/0/0/0/0/0/0/0/0:5:5:5:191:.:.	0/0/0/0/0/0/0/0/0/0:4:4:4:147:.:.	0/0/0/0/0/0/0/0/0/0:9:9:9:336:.:.
gi|170676117|gb|AY905542.2|	135	.	T	.	6.12122e-18	.	DP=52;DPB=52;EPPR=13.7006;GTI=0;MQMR=60;NS=6;NUMALT=0;ODDS=0;PAIREDR=0.519231;PQR=0;PRO=0;QR=1922;RO=52;RPPR=5.68288	GT:DP:AD:RO:QR:AO:QA	0/0/0/0/0/0/0/0/0:14:14:14:508:.:.	0/0/0/0/0/0/0/0/0/0:9:9:9:332:.:.	0/0/0/0/0/0/0/0/0:11:11:11:410:.:.	0/0/0/0/0/0/0/0/0/0:5:5:5:191:.:.	0/0/0/0/0/0/0/0/0/0:4:4:4:148:.:.	0/0/0/0/0/0/0/0/0/0:9:9:9:333:.:.
gi|170676117|gb|AY905542.2|	136	.	T	.	1.13007e-17	.	DP=48;DPB=48;EPPR=11.8771;GTI=0;MQMR=60;NS=6;NUMALT=0;ODDS=0;PAIREDR=0.5625;PQR=0;PRO=0;QR=1784;RO=48;RPPR=3.73412	GT:DP:AD:RO:QR:AO:QA	0/0/0/0/0/0/0/0/0:14:14:14:518:.:.	0/0/0/0/0/0/0/0/0/0:8:8:8:295:.:.	0/0/0/0/0/0/0/0/0:9:9:9:336:.:.	0/0/0/0/0/0/0/0/0/0:5:5:5:188:.:.	0/0/0/0/0/0/0/0/0/0:4:4:4:148:.:.	0/0/0/0/0/0/0/0/0/0:8:8:8:299:.:.
gi|170676117|gb|AY905542.2|	137	.	A	.	0	.	DP=46;DPB=46;EPPR=15.095;GTI=0;MQMR=60;NS=6;NUMALT=0;ODDS=0;PAIREDR=0.543478;PQR=0;PRO=0;QR=1676;RO=46;RPPR=3.19912	GT:DP:AD:RO:QR:AO:QA	0/0/0/0/0/0/0/0/0:14:14:14:504:.:.	0/0/0/0/0/0/0/0/0/0:8:8:8:281:.:.	0/0/0/0/0/0/0/0/0:9:9:9:333:.:.	0/0/0/0/0/0/0/0/0/0:5:5:5:188:.:.	0/0/0/0/0/0/0/0/0/0:3:3:3:111:.:.	0/0/0/0/0/0/0/0/0/0:7:7:7:259:.:.
gi|170676117|gb|AY905542.2|	138	.	C	.	0	.	DP=44;DPB=44;EPPR=12.6832;GTI=0;MQMR=60;NS=6;NUMALT=0;ODDS=0;PAIREDR=0.568182;PQR=0;PRO=0;QR=1632;RO=44;RPPR=3.0103	GT:DP:AD:RO:QR:AO:QA	0/0/0/0/0/0/0/0/0:13:13:13:477:.:.	0/0/0/0/0/0/0/0/0/0:8:8:8:295:.:.	0/0/0/0/0/0/0/0/0:9:9:9:333:.:.	0/0/0/0/0/0/0/0/0/0:4:4:4:154:.:.	0/0/0/0/0/0/0/0/0/0:3:3:3:111:.:.	0/0/0/0/0/0/0/0/0/0:7:7:7:262:.:.
gi|170676117|gb|AY905542.2|	139	.	A	.	1.0359e-17	.	DP=43;DPB=43;EPPR=14.3727;GTI=0;MQMR=60;NS=6;NUMALT=0;ODDS=0;PAIREDR=0.55814;PQR=0;PRO=0;QR=1595;RO=43;RPPR=3.0608	GT:DP:AD:RO:QR:AO:QA	0/0/0/0/0/0/0/0/0:12:12:12:440:.:.	0/0/0/0/0/0/0/0/0/0:8:8:8:292:.:.	0/0/0/0/0/0/0/0/0:9:9:9:336:.:.	0/0/0/0/0/0/0/0/0/0:4:4:4:154:.:.	0/0/0/0/0/0/0/0/0/0:3:3:3:111:.:.	0/0/0/0/0/0/0/0/0/0:7:7:7:262:.:.
gi|170676117|gb|AY905542.2|	140	.	T	.	0	.	DP=41;DPB=41;EPPR=22.1298;GTI=0;MQMR=60;NS=6;NUMALT=0;ODDS=0;PAIREDR=0.536585;PQR=0;PRO=0;QR=1525;RO=41;RPPR=3.06326	GT:DP:AD:RO:QR:AO:QA	0/0/0/0/0/0/0/0/0:11:11:11:407:.:.	0/0/0/0/0/0/0/0/0/0:8:8:8:295:.:.	0/0/0/0/0/0/0/0/0:9:9:9:336:.:.	0/0/0/0/0/0/0/0/0/0:3:3:3:117:.:.	0/0/0/0/0/0/0/0/0/0:3:3:3:111:.:.	0/0/0/0/0/0/0/0/0/0:7:7:7:259:.:.
gi|170676117|gb|AY905542.2|	141	.	A	.	0	.	DP=44;DPB=44;EPPR=22.751;GTI=0;MQMR=60;NS=6;NUMALT=0;ODDS=0;PAIREDR=0.568182;PQR=0;PRO=0;QR=1619;RO=44;RPPR=3.20771	GT:DP:AD:RO:QR:AO:QA	0/0/0/0/0/0/0/0/0:13:13:13:461:.:.	0/0/0/0/0/0/0/0/0/0:9:9:9:335:.:.	0/0/0/0/0/0/0/0/0:9:9:9:336:.:.	0/0/0/0/0/0/0/0/0/0:3:3:3:117:.:.	0/0/0/0/0/0/0/0/0/0:3:3:3:111:.:.	0/0/0/0/0/0/0/0/0/0:7:7:7:259:.:.
gi|170676117|gb|AY905542.2|	142	.	A	.	0	.	DP=44;DPB=44;EPPR=22.751;GTI=0;MQMR=60;NS=6;NUMALT=0;ODDS=0;PAIREDR=0.568182;PQR=0;PRO=0;QR=1629;RO=44;RPPR=3.20771	GT:DP:AD:RO:QR:AO:QA	0/0/0/0/0/0/0/0/0:13:13:13:467:.:.	0/0/0/0/0/0/0/0/0/0:9:9:9:339:.:.	0/0/0/0/0/0/0/0/0:9:9:9:336:.:.	0/0/0/0/0/0/0/0/0/0:3:3:3:117:.:.	0/0/0/0/0/0/0/0/0/0:3:3:3:111:.:.	0/0/0/0/0/0/0/0/0/0:7:7:7:259:.:.
gi|170676117|gb|AY905542.2|	143	.	T	.	0	.	DP=44;DPB=44;EPPR=22.751;GTI=0;MQMR=60;NS=6;NUMALT=0;ODDS=0;PAIREDR=0.568182;PQR=0;PRO=0;QR=1623;RO=44;RPPR=3.20771	GT:DP:AD:RO:QR:AO:QA	0/0/0/0/0/0/0/0/0:13:13:13:471:.:.	0/0/0/0/0/0/0/0/0/0:9:9:9:329:.:.	0/0/0/0/0/0/0/0/0:9:9:9:336:.:.	0/0/0/0/0/0/0/0/0/0:3:3:3:117:.:.	0/0/0/0/0/0/0/0/0/0:3:3:3:111:.:.	0/0/0/0/0/0/0/0/0/0:7:7:7:259:.:.
gi|170676117|gb|AY905542.2|	144	.	C	.	4.70863e-18	.	DP=42;DPB=42;EPPR=23.691;GTI=0;MQMR=60;NS=6;NUMALT=0;ODDS=0;PAIREDR=0.571429;PQR=0;PRO=0;QR=1531;RO=42;RPPR=3.83753	GT:DP:AD:RO:QR:AO:QA	0/0/0/0/0/0/0/0/0:13:13:13:447:.:.	0/0/0/0/0/0/0/0/0/0:9:9:9:335:.:.	0/0/0/0/0/0/0/0/0:7:7:7:262:.:.	0/0/0/0/0/0/0/0/0/0:3:3:3:117:.:.	0/0/0/0/0/0/0/0/0/0:3:3:3:111:.:.	0/0/0/0/0/0/0/0/0/0:7:7:7:259:.:.
gi|170676117|gb|AY905542.2|	145	.	T	.	0	.	DP=40;DPB=40;EPPR=24.725;GTI=0;MQMR=60;NS=6;NUMALT=0;ODDS=0;PAIREDR=0.575;PQR=0;PRO=0;QR=1491;RO=40;RPPR=4.96463	GT:DP:AD:RO:QR:AO:QA	0/0/0/0/0/0/0/0/0:12:12:12:444:.:.	0/0/0/0/0/0/0/0/0/0:9:9:9:335:.:.	0/0/0/0/0/0/0/0/0:6:6:6:225:.:.	0/0/0/0/0/0/0/0/0/0:3:3:3:117:.:.	0/0/0/0/0/0/0/0/0/0:3:3:3:111:.:.	0/0/0/0/0/0/0/0/0/0:7:7:7:259:.:.
gi|170676117|gb|AY905542.2|	146	.	T	.	9.65269e-18	.	DP=38;DPB=38;EPPR=17.6392;GTI=0;MQMR=60;NS=6;NUMALT=0;ODDS=0;PAIREDR=0.605263;PQR=0;PRO=0;QR=1414;RO=38;RPPR=5.06748	GT:DP:AD:RO:QR:AO:QA	0/0/0/0/0/0/0/0/0:12:12:12:440:.:.	0/0/0/0/0/0/0/0/0/0:9:9:9:336:.:.	0/0/0/0/0/0/0/0/0:5:5:5:188:.:.	0/0/0/0/0/0/0/0/0/0:3:3:3:117:.:.	0/0/0/0/0/0/0/0/0/0:3:3:3:111:.:.	0/0/0/0/0/0/0/0/0/0:6:6:6:222:.:.
gi|170676117|gb|AY905542.2|	147	.	C	.	3.53147e-18	.	DP=37;DPB=37;EPPR=10.1116;GTI=0;MQMR=60;NS=6;NUMALT=0;ODDS=0;PAIREDR=0.621622;PQR=0;PRO=0;QR=1377;RO=37;RPPR=3.5385	GT:DP:AD:RO:QR:AO:QA	0/0/0/0/0/0/0/0/0:13:13:13:477:.:.	0/0/0/0/0/0/0/0/0/0:9:9:9:336:.:.	0/0/0/0/0/0/0/0/0:5:5:5:188:.:.	0/0/0/0/0/0/0/0/0/0:2:2:2:80:.:.	0/0/0/0/0/0/0/0/0/0:3:3:3:111:.:.	0/0/0/0/0/0/0/0/0/0:5:5:5:185:.:.
gi|170676117|gb|AY905542.2|	148	.	G	.	0	.	DP=45;DPB=45;EPPR=24.2907;GTI=0;MQMR=60;NS=6;NUMALT=0;ODDS=0;PAIREDR=0.688889;PQR=0;PRO=0;QR=1662;RO=45;RPPR=11.1654	GT:DP:AD:RO:QR:AO:QA	0/0/0/0/0/0/0/0/0:14:14:14:514:.:.	0/0/0/0/0/0/0/0/0/0:10:10:10:372:.:.	0/0/0/0/0/0/0/0/0:7:7:7:262:.:.	0/0/0/0/0/0/0/0/0/0:6:6:6:218:.:.	0/0/0/0/0/0/0/0/0/0:3:3:3:111:.:.	0/0/0/0/0/0/0/0/0/0:5:5:5:185:.:.
gi|170676117|gb|AY905542.2|	149	.	G	.	5.41492e-18	.	DP=47;DPB=47;EPPR=27.4509;GTI=0;MQMR=60;NS=6;NUMALT=0;ODDS=0;PAIREDR=0.702128;PQR=0;PRO=0;QR=1734;RO=47;RPPR=13.4056	GT:DP:AD:RO:QR:AO:QA	0/0/0/0/0/0/0/0/0:15:15:15:545:.:.	0/0/0/0/0/0/0/0/0/0:10:10:10:376:.:.	0/0/0/0/0/0/0/0/0:8:8:8:289:.:.	0/0/0/0/0/0/0/0/0/0:6:6:6:228:.:.	0/0/0/0/0/0/0/0/0/0:3:3:3:111:.:.	0/0/0/0/0/0/0/0/0/0:5:5:5:185:.:.
gi|170676117|gb|AY905542.2|	150	.	A	G	1508.75	.	AB=0.767857;ABP=37.909;AC=44;AF=0.758621;AN=58;AO=49;CIGAR=1X;DP=62;DPB=62;DPRA=0;EPP=40.2799;EPPR=11.1951;GTI=1;LEN=1;MEANALT=1;MQM=60;MQMR=60;NS=6;NUMALT=1;ODDS=0.0103965;PAIRED=0.734694;PAIREDR=0.923077;PAO=0;PQA=0;PQR=0;PRO=0;QA=1802;QR=477;RO=13;RPL=15;RPP=19.0083;RPPR=16.5402;RPR=34;RUN=1;SAF=34;SAP=19.0083;SAR=15;SRF=12;SRP=23.2217;SRR=1;TYPE=snp;technology.Illumina=1	GT:DP:AD:RO:QR:AO:QA	0/1/1/1/1/1/1/1/1:20:3,17:3:111:17:614	0/1/1/1/1/1/1/1/1/1:12:1,11:1:37:11:409	0/0/0/1/1/1/1/1/1:9:3,6:3:107:6:218	0/0/1/1/1/1/1/1/1/1:9:2,7:2:74:7:265	0/0/0/0/0/0/0/1/1/1:6:4,2:4:148:2:74	1/1/1/1/1/1/1/1/1/1:6:0,6:0:0:6:222
gi|170676117|gb|AY905542.2|	151	.	T	.	0	.	DP=60;DPB=60;EPPR=55.2704;GTI=0;MQMR=60;NS=6;NUMALT=0;ODDS=0;PAIREDR=0.766667;PQR=0;PRO=0;QR=2170;RO=60;RPPR=35.5824	GT:DP:AD:RO:QR:AO:QA	0/0/0/0/0/0/0/0/0:18:18:18:648:.:.	0/0/0/0/0/0/0/0/0/0:12:12:12:414:.:.	0/0/0/0/0/0/0/0/0:9:9:9:325:.:.	0/0/0/0/0/0/0/0/0/0:9:9:9:339:.:.	0/0/0/0/0/0/0/0/0/0:6:6:6:222:.:.	0/0/0/0/0/0/0/0/0/0:6:6:6:222:.:.
gi|170676117|gb|AY905542.2|	152	.	T	.	7.76924e-18	.	DP=62;DPB=62;EPPR=48.4011;GTI=0;MQMR=60;NS=6;NUMALT=0;ODDS=0;PAIREDR=0.774194;PQR=0;PRO=0;QR=2249;RO=62;RPPR=30.4689	GT:DP:AD:RO:QR:AO:QA	0/0/0/0/0/0/0/0/0:20:20:20:698:.:.	0/0/0/0/0/0/0/0/0/0:12:12:12:443:.:.	0/0/0/0/0/0/0/0/0:9:9:9:329:.:.	0/0/0/0/0/0/0/0/0/0:9:9:9:335:.:.	0/0/0/0/0/0/0/0/0/0:6:6:6:222:.:.	0/0/0/0/0/0/0/0/0/0:6:6:6:222:.:.
gi|170676117|gb|AY905542.2|	153	.	T	.	0	.	DP=60;DPB=60;EPPR=60.9162;GTI=0;MQMR=60;NS=6;NUMALT=0;ODDS=0;PAIREDR=0.783333;PQR=0;PRO=0;QR=2207;RO=60;RPPR=27.4756	GT:DP:AD:RO:QR:AO:QA	0/0/0/0/0/0/0/0/0:18:18:18:652:.:.	0/0/0/0/0/0/0/0/0/0:12:12:12:443:.:.	0/0/0/0/0/0/0/0/0:9:9:9:333:.:.	0/0/0/0/0/0/0/0/0/0:9:9:9:335:.:.	0/0/0/0/0/0/0/0/0/0:6:6:6:222:.:.	0/0/0/0/0/0/0/0/0/0:6:6:6:222:.:.
gi|170676117|gb|AY905542.2|	154	.	T	.	1.41259e-18	.	DP=61;DPB=61;EPPR=46.6177;GTI=0;MQMR=60;NS=6;NUMALT=0;ODDS=0;PAIREDR=0.770492;PQR=0;PRO=0;QR=2272;RO=61;RPPR=21.8416	GT:DP:AD:RO:QR:AO:QA	0/0/0/0/0/0/0/0/0:19:19:19:699:.:.	0/0/0/0/0/0/0/0/0/0:12:12:12:442:.:.	0/0/0/0/0/0/0/0/0:9:9:9:336:.:.	0/0/0/0/0/0/0/0/0/0:9:9:9:345:.:.	0/0/0/0/0/0/0/0/0/0:6:6:6:228:.:.	0/0/0/0/0/0/0/0/0/0:6:6:6:222:.:.
gi|170676117|gb|AY905542.2|	155	.	G	.	0	.	DP=60;DPB=60;EPPR=49.9141;GTI=0;MQMR=60;NS=6;NUMALT=0;ODDS=0;PAIREDR=0.766667;PQR=0;PRO=0;QR=2242;RO=60;RPPR=23.8564	GT:DP:AD:RO:QR:AO:QA	0/0/0/0/0/0/0/0/0:19:19:19:703:.:.	0/0/0/0/0/0/0/0/0/0:12:12:12:453:.:.	0/0/0/0/0/0/0/0/0:9:9:9:336:.:.	0/0/0/0/0/0/0/0/0/0:8:8:8:304:.:.	0/0/0/0/0/0/0/0/0/0:6:6:6:224:.:.	0/0/0/0/0/0/0/0/0/0:6:6:6:222:.:.
gi|170676117|gb|AY905542.2|	156	.	G	.	0	.	DP=59;DPB=59;EPPR=48.096;GTI=0;MQMR=60;NS=6;NUMALT=0;ODDS=0;PAIREDR=0.762712;PQR=0;PRO=0;QR=2193;RO=59;RPPR=22.4799	GT:DP:AD:RO:QR:AO:QA	0/0/0/0/0/0/0/0/0:18:18:18:658:.:.	0/0/0/0/0/0/0/0/0/0:12:12:12:453:.:.	0/0/0/0/0/0/0/0/0:9:9:9:332:.:.	0/0/0/0/0/0/0/0/0/0:8:8:8:308:.:.	0/0/0/0/0/0/0/0/0/0:6:6:6:228:.:.	0/0/0/0/0/0/0/0/0/0:6:6:6:214:.:.
gi|170676117|gb|AY905542.2|	157	.	G	.	0	.	DP=60;DPB=60;EPPR=49.9141;GTI=0;MQMR=60;NS=6;NUMALT=0;ODDS=0;PAIREDR=0.766667;PQR=0;PRO=0;QR=2209;RO=60;RPPR=23.8564	GT:DP:AD:RO:QR:AO:QA	0/0/0/0/0/0/0/0/0:19:19:19:672:.:.	0/0/0/0/0/0/0/0/0/0:12:12:12:453:.:.	0/0/0/0/0/0/0/0/0:9:9:9:326:.:.	0/0/0/0/0/0/0/0/0/0:9:9:9:345:.:.	0/0/0/0/0/0/0/0/0/0:5:5:5:191:.:.	0/0/0/0/0/0/0/0/0/0:6:6:6:222:.:.
gi|170676117|gb|AY905542.2|	158	.	C	.	0	.	DP=59;DPB=59;EPPR=48.096;GTI=0;MQMR=60;NS=6;NUMALT=0;ODDS=0;PAIREDR=0.779661;PQR=0;PRO=0;QR=2190;RO=59;RPPR=19.2411	GT:DP:AD:RO:QR:AO:QA	0/0/0/0/0/0/0/0/0:18:18:18:654:.:.	0/0/0/0/0/0/0/0/0/0:12:12:12:449:.:.	0/0/0/0/0/0/0/0/0:9:9:9:332:.:.	0/0/0/0/0/0/0/0/0/0:9:9:9:342:.:.	0/0/0/0/0/0/0/0/0/0:5:5:5:191:.:.	0/0/0/0/0/0/0/0/0/0:6:6:6:222:.:.
gi|170676117|gb|AY905542.2|	159	.	A	.	0	.	DP=59;DPB=59;EPPR=43.0905;GTI=0;MQMR=60;NS=6;NUMALT=0;ODDS=0;PAIREDR=0.762712;PQR=0;PRO=0;QR=2206;RO=59;RPPR=19.2411	GT:DP:AD:RO:QR:AO:QA	0/0/0/0/0/0/0/0/0:19:19:19:703:.:.	0/0/0/0/0/0/0/0/0/0:11:11:11:422:.:.	0/0/0/0/0/0/0/0/0:9:9:9:333:.:.	0/0/0/0/0/0/0/0/0/0:9:9:9:345:.:.	0/0/0/0/0/0/0/0/0/0:5:5:5:181:.:.	0/0/0/0/0/0/0/0/0/0:6:6:6:222:.:.
gi|170676117|gb|AY905542.2|	160	.	G	.	0	.	DP=60;DPB=60;EPPR=44.8473;GTI=0;MQMR=60;NS=6;NUMALT=0;ODDS=0;PAIREDR=0.766667;PQR=0;PRO=0;QR=2241;RO=60;RPPR=20.5268	GT:DP:AD:RO:QR:AO:QA	0/0/0/0/0/0/0/0/0:19:19:19:703:.:.	0/0/0/0/0/0/0/0/0/0:12:12:12:455:.:.	0/0/0/0/0/0/0/0/0:9:9:9:329:.:.	0/0/0/0/0/0/0/0/0/0:9:9:9:341:.:.	0/0/0/0/0/0/0/0/0/0:5:5:5:191:.:.	0/0/0/0/0/0/0/0/0/0:6:6:6:222:.:.
gi|170676117|gb|AY905542.2|	161	.	T	.	1.34196e-17	.	DP=58;DPB=58;EPPR=46.29;GTI=0;MQMR=60;NS=6;NUMALT=0;ODDS=0;PAIREDR=0.758621;PQR=0;PRO=0;QR=2127;RO=58;RPPR=21.1309	GT:DP:AD:RO:QR:AO:QA	0/0/0/0/0/0/0/0/0:17:17:17:615:.:.	0/0/0/0/0/0/0/0/0/0:12:12:12:442:.:.	0/0/0/0/0/0/0/0/0:9:9:9:315:.:.	0/0/0/0/0/0/0/0/0/0:9:9:9:342:.:.	0/0/0/0/0/0/0/0/0/0:5:5:5:191:.:.	0/0/0/0/0/0/0/0/0/0:6:6:6:222:.:.
gi|170676117|gb|AY905542.2|	162	.	T	.	1.34196e-17	.	DP=58;DPB=58;EPPR=46.29;GTI=0;MQMR=60;NS=6;NUMALT=0;ODDS=0;PAIREDR=0.758621;PQR=0;PRO=0;QR=2128;RO=58;RPPR=21.1309	GT:DP:AD:RO:QR:AO:QA	0/0/0/0/0/0/0/0/0:18:18:18:662:.:.	0/0/0/0/0/0/0/0/0/0:11:11:11:399:.:.	0/0/0/0/0/0/0/0/0:9:9:9:325:.:.	0/0/0/0/0/0/0/0/0/0:9:9:9:339:.:.	0/0/0/0/0/0/0/0/0/0:5:5:5:191:.:.	0/0/0/0/0/0/0/0/0/0:6:6:6:212:.:.
gi|170676117|gb|AY905542.2|	163	.	T	.	0	.	DP=60;DPB=60;EPPR=49.9141;GTI=0;MQMR=60;NS=6;NUMALT=0;ODDS=0;PAIREDR=0.766667;PQR=0;PRO=0;QR=2218;RO=60;RPPR=23.8564	GT:DP:AD:RO:QR:AO:QA	0/0/0/0/0/0/0/0/0:19:19:19:689:.:.	0/0/0/0/0/0/0/0/0/0:12:12:12:445:.:.	0/0/0/0/0/0/0/0/0:9:9:9:333:.:.	0/0/0/0/0/0/0/0/0/0:9:9:9:342:.:.	0/0/0/0/0/0/0/0/0/0:5:5:5:191:.:.	0/0/0/0/0/0/0/0/0/0:6:6:6:218:.:.
gi|170676117|gb|AY905542.2|	164	.	T	.	1.41259e-18	.	DP=61;DPB=61;EPPR=46.6177;GTI=0;MQMR=60;NS=6;NUMALT=0;ODDS=0;PAIREDR=0.770492;PQR=0;PRO=0;QR=2261;RO=61;RPPR=21.8416	GT:DP:AD:RO:QR:AO:QA	0/0/0/0/0/0/0/0/0:19:19:19:699:.:.	0/0/0/0/0/0/0/0/0/0:12:12:12:438:.:.	0/0/0/0/0/0/0/0/0:9:9:9:336:.:.	0/0/0/0/0/0/0/0/0/0:10:10:10:375:.:.	0/0/0/0/0/0/0/0/0/0:5:5:5:191:.:.	0/0/0/0/0/0/0/0/0/0:6:6:6:222:.:.
gi|170676117|gb|AY905542.2|	165	.	A	.	1.43613e-17	.	DP=63;DPB=63;EPPR=40.5458;GTI=0;MQMR=60;NS=6;NUMALT=0;ODDS=0;PAIREDR=0.746032;PQR=0;PRO=0;QR=2336;RO=63;RPPR=24.5527	GT:DP:AD:RO:QR:AO:QA	0/0/0/0/0/0/0/0/0:21:21:21:773:.:.	0/0/0/0/0/0/0/0/0/0:12:12:12:449:.:.	0/0/0/0/0/0/0/0/0:9:9:9:332:.:.	0/0/0/0/0/0/0/0/0/0:10:10:10:379:.:.	0/0/0/0/0/0/0/0/0/0:5:5:5:181:.:.	0/0/0/0/0/0/0/0/0/0:6:6:6:222:.:.
gi|170676117|gb|AY905542.2|	166	.	G	.	0	.	DP=59;DPB=59;EPPR=33.963;GTI=0;MQMR=60;NS=6;NUMALT=0;ODDS=0;PAIREDR=0.728814;PQR=0;PRO=0;QR=2187;RO=59;RPPR=19.2411	GT:DP:AD:RO:QR:AO:QA	0/0/0/0/0/0/0/0/0:19:19:19:683:.:.	0/0/0/0/0/0/0/0/0/0:11:11:11:416:.:.	0/0/0/0/0/0/0/0/0:9:9:9:336:.:.	0/0/0/0/0/0/0/0/0/0:10:10:10:376:.:.	0/0/0/0/0/0/0/0/0/0:4:4:4:154:.:.	0/0/0/0/0/0/0/0/0/0:6:6:6:222:.:.
gi|170676117|gb|AY905542.2|	167	.	C	.	1.41259e-18	.	DP=61;DPB=61;EPPR=37.2199;GTI=0;MQMR=60;NS=6;NUMALT=0;ODDS=0;PAIREDR=0.737705;PQR=0;PRO=0;QR=2256;RO=61;RPPR=21.8416	GT:DP:AD:RO:QR:AO:QA	0/0/0/0/0/0/0/0/0:19:19:19:689:.:.	0/0/0/0/0/0/0/0/0/0:12:12:12:443:.:.	0/0/0/0/0/0/0/0/0:9:9:9:336:.:.	0/0/0/0/0/0/0/0/0/0:10:10:10:379:.:.	0/0/0/0/0/0/0/0/0/0:5:5:5:187:.:.	0/0/0/0/0/0/0/0/0/0:6:6:6:222:.:.
gi|170676117|gb|AY905542.2|	168	.	T	.	1.34196e-17	.	DP=58;DPB=58;EPPR=24.5753;GTI=0;MQMR=60;NS=6;NUMALT=0;ODDS=0;PAIREDR=0.758621;PQR=0;PRO=0;QR=2147;RO=58;RPPR=17.986	GT:DP:AD:RO:QR:AO:QA	0/0/0/0/0/0/0/0/0:18:18:18:652:.:.	0/0/0/0/0/0/0/0/0/0:12:12:12:441:.:.	0/0/0/0/0/0/0/0/0:9:9:9:336:.:.	0/0/0/0/0/0/0/0/0/0:9:9:9:342:.:.	0/0/0/0/0/0/0/0/0/0:5:5:5:191:.:.	0/0/0/0/0/0/0/0/0/0:5:5:5:185:.:.
gi|170676117|gb|AY905542.2|	169	.	G	.	0	.	DP=59;DPB=59;EPPR=19.2411;GTI=0;MQMR=60;NS=6;NUMALT=0;ODDS=0;PAIREDR=0.762712;PQR=0;PRO=0;QR=2199;RO=59;RPPR=13.6468	GT:DP:AD:RO:QR:AO:QA	0/0/0/0/0/0/0/0/0:19:19:19:689:.:.	0/0/0/0/0/0/0/0/0/0:12:12:12:453:.:.	0/0/0/0/0/0/0/0/0:9:9:9:336:.:.	0/0/0/0/0/0/0/0/0/0:9:9:9:345:.:.	0/0/0/0/0/0/0/0/0/0:5:5:5:191:.:.	0/0/0/0/0/0/0/0/0/0:5:5:5:185:.:.
gi|170676117|gb|AY905542.2|	170	.	G	.	0	.	DP=59;DPB=59;EPPR=9.23028;GTI=0;MQMR=60;NS=6;NUMALT=0;ODDS=0;PAIREDR=0.762712;PQR=0;PRO=0;QR=2209;RO=59;RPPR=5.99147	GT:DP:AD:RO:QR:AO:QA	0/0/0/0/0/0/0/0/0:19:19:19:703:.:.	0/0/0/0/0/0/0/0/0/0:12:12:12:449:.:.	0/0/0/0/0/0/0/0/0:9:9:9:336:.:.	0/0/0/0/0/0/0/0/0/0:9:9:9:345:.:.	0/0/0/0/0/0/0/0/0/0:5:5:5:191:.:.	0/0/0/0/0/0/0/0/0/0:5:5:5:185:.:.
gi|170676117|gb|AY905542.2|	171	.	G	.	0	.	DP=59;DPB=59;EPPR=9.23028;GTI=0;MQMR=60;NS=6;NUMALT=0;ODDS=0;PAIREDR=0.762712;PQR=0;PRO=0;QR=2185;RO=59;RPPR=5.99147	GT:DP:AD:RO:QR:AO:QA	0/0/0/0/0/0/0/0/0:19:19:19:693:.:.	0/0/0/0/0/0/0/0/0/0:12:12:12:439:.:.	0/0/0/0/0/0/0/0/0:9:9:9:336:.:.	0/0/0/0/0/0/0/0/0/0:9:9:9:345:.:.	0/0/0/0/0/0/0/0/0/0:5:5:5:187:.:.	0/0/0/0/0/0/0/0/0/0:5:5:5:185:.:.
gi|170676117|gb|AY905542.2|	172	.	A	.	0	.	DP=55;DPB=55;EPPR=11.8936;GTI=0;MQMR=60;NS=6;NUMALT=0;ODDS=0;PAIREDR=0.763636;PQR=0;PRO=0;QR=2031;RO=55;RPPR=7.78754	GT:DP:AD:RO:QR:AO:QA	0/0/0/0/0/0/0/0/0:16:16:16:584:.:.	0/0/0/0/0/0/0/0/0/0:11:11:11:396:.:.	0/0/0/0/0/0/0/0/0:9:9:9:333:.:.	0/0/0/0/0/0/0/0/0/0:9:9:9:342:.:.	0/0/0/0/0/0/0/0/0/0:4:4:4:154:.:.	0/0/0/0/0/0/0/0/0/0:6:6:6:222:.:.
gi|170676117|gb|AY905542.2|	173	.	C	.	0	.	DP=59;DPB=59;EPPR=9.23028;GTI=0;MQMR=60;NS=6;NUMALT=0;ODDS=0;PAIREDR=0.762712;PQR=0;PRO=0;QR=2170;RO=59;RPPR=5.99147	GT:DP:AD:RO:QR:AO:QA	0/0/0/0/0/0/0/0/0:19:19:19:695:.:.	0/0/0/0/0/0/0/0/0/0:12:12:12:424:.:.	0/0/0/0/0/0/0/0/0:8:8:8:296:.:.	0/0/0/0/0/0/0/0/0/0:9:9:9:342:.:.	0/0/0/0/0/0/0/0/0/0:5:5:5:191:.:.	0/0/0/0/0/0/0/0/0/0:6:6:6:222:.:.
gi|170676117|gb|AY905542.2|	174	.	C	.	2.57703e-15	.	DP=59;DPB=59;EPPR=8.40154;GTI=0;MQMR=60;NS=6;NUMALT=0;ODDS=0;PAIREDR=0.758621;PQR=0;PRO=0;QR=2156;RO=58;RPPR=5.40641	GT:DP:AD:RO:QR:AO:QA	0/0/0/0/0/0/0/0/0:19:19:19:699:.:.	0/0/0/0/0/0/0/0/0/0:12:11:11:410:.:.	0/0/0/0/0/0/0/0/0:8:8:8:296:.:.	0/0/0/0/0/0/0/0/0/0:9:9:9:342:.:.	0/0/0/0/0/0/0/0/0/0:5:5:5:187:.:.	0/0/0/0/0/0/0/0/0/0:6:6:6:222:.:.
gi|170676117|gb|AY905542.2|	175	.	A	.	1.34196e-17	.	DP=58;DPB=58;EPPR=10.3484;GTI=0;MQMR=60;NS=6;NUMALT=0;ODDS=0;PAIREDR=0.758621;PQR=0;PRO=0;QR=2112;RO=58;RPPR=6.75422	GT:DP:AD:RO:QR:AO:QA	0/0/0/0/0/0/0/0/0:18:18:18:659:.:.	0/0/0/0/0/0/0/0/0/0:12:12:12:415:.:.	0/0/0/0/0/0/0/0/0:8:8:8:292:.:.	0/0/0/0/0/0/0/0/0/0:9:9:9:333:.:.	0/0/0/0/0/0/0/0/0/0:5:5:5:191:.:.	0/0/0/0/0/0/0/0/0/0:6:6:6:222:.:.
gi|170676117|gb|AY905542.2|	176	.	G	.	1.34196e-17	.	DP=58;DPB=58;EPPR=10.3484;GTI=0;MQMR=60;NS=6;NUMALT=0;ODDS=0;PAIREDR=0.775862;PQR=0;PRO=0;QR=2118;RO=58;RPPR=5.40641	GT:DP:AD:RO:QR:AO:QA	0/0/0/0/0/0/0/0/0:18:18:18:659:.:.	0/0/0/0/0/0/0/0/0/0:11:11:11:384:.:.	0/0/0/0/0/0/0/0/0:9:9:9:323:.:.	0/0/0/0/0/0/0/0/0/0:9:9:9:339:.:.	0/0/0/0/0/0/0/0/0/0:5:5:5:191:.:.	0/0/0/0/0/0/0/0/0/0:6:6:6:222:.:.
gi|170676117|gb|AY905542.2|	177	.	T	.	0	.	DP=54;DPB=54;EPPR=7.03155;GTI=0;MQMR=60;NS=6;NUMALT=0;ODDS=0;PAIREDR=0.777778;PQR=0;PRO=0;QR=1968;RO=54;RPPR=8.80089	GT:DP:AD:RO:QR:AO:QA	0/0/0/0/0/0/0/0/0:18:18:18:669:.:.	0/0/0/0/0/0/0/0/0/0:10:10:10:348:.:.	0/0/0/0/0/0/0/0/0:8:8:8:292:.:.	0/0/0/0/0/0/0/0/0/0:8:8:8:296:.:.	0/0/0/0/0/0/0/0/0/0:4:4:4:151:.:.	0/0/0/0/0/0/0/0/0/0:6:6:6:212:.:.
gi|170676117|gb|AY905542.2|	178	.	T	.	1.34196e-17	.	DP=58;DPB=58;EPPR=21.1309;GTI=0;MQMR=60;NS=6;NUMALT=0;ODDS=0;PAIREDR=0.793103;PQR=0;PRO=0;QR=2080;RO=58;RPPR=5.40641	GT:DP:AD:RO:QR:AO:QA	0/0/0/0/0/0/0/0/0:20:20:20:723:.:.	0/0/0/0/0/0/0/0/0/0:11:11:11:384:.:.	0/0/0/0/0/0/0/0/0:9:9:9:323:.:.	0/0/0/0/0/0/0/0/0/0:8:8:8:298:.:.	0/0/0/0/0/0/0/0/0/0:4:4:4:150:.:.	0/0/0/0/0/0/0/0/0/0:6:6:6:202:.:.
gi|170676117|gb|AY905542.2|	179	.	T	.	0	.	DP=55;DPB=55;EPPR=20.4216;GTI=0;MQMR=60;NS=6;NUMALT=0;ODDS=0;PAIREDR=0.836364;PQR=0;PRO=0;QR=2041;RO=55;RPPR=7.78754	GT:DP:AD:RO:QR:AO:QA	0/0/0/0/0/0/0/0/0:19:19:19:706:.:.	0/0/0/0/0/0/0/0/0/0:10:10:10:366:.:.	0/0/0/0/0/0/0/0/0:9:9:9:333:.:.	0/0/0/0/0/0/0/0/0/0:8:8:8:305:.:.	0/0/0/0/0/0/0/0/0/0:4:4:4:150:.:.	0/0/0/0/0/0/0/0/0/0:5:5:5:181:.:.
gi|170676117|gb|AY905542.2|	180	.	T	.	0	.	DP=55;DPB=55;EPPR=20.4216;GTI=0;MQMR=60;NS=6;NUMALT=0;ODDS=0;PAIREDR=0.836364;PQR=0;PRO=0;QR=2019;RO=55;RPPR=7.78754	GT:DP:AD:RO:QR:AO:QA	0/0/0/0/0/0/0/0/0:19:19:19:691:.:.	0/0/0/0/0/0/0/0/0/0:10:10:10:351:.:.	0/0/0/0/0/0/0/0/0:9:9:9:333:.:.	0/0/0/0/0/0/0/0/0/0:8:8:8:305:.:.	0/0/0/0/0/0/0/0/0/0:4:4:4:154:.:.	0/0/0/0/0/0/0/0/0/0:5:5:5:185:.:.
gi|170676117|gb|AY905542.2|	181	.	A	.	6.12122e-18	.	DP=52;DPB=52;EPPR=19.7139;GTI=0;MQMR=60;NS=6;NUMALT=0;ODDS=0;PAIREDR=0.826923;PQR=0;PRO=0;QR=1905;RO=52;RPPR=7.18621	GT:DP:AD:RO:QR:AO:QA	0/0/0/0/0/0/0/0/0:17:17:17:622:.:.	0/0/0/0/0/0/0/0/0/0:9:9:9:329:.:.	0/0/0/0/0/0/0/0/0:9:9:9:333:.:.	0/0/0/0/0/0/0/0/0/0:8:8:8:305:.:.	0/0/0/0/0/0/0/0/0/0:4:4:4:141:.:.	0/0/0/0/0/0/0/0/0/0:5:5:5:175:.:.
gi|170676117|gb|AY905542.2|	182	.	G	.	1.24779e-17	.	DP=53;DPB=53;EPPR=21.0786;GTI=0;MQMR=60;NS=6;NUMALT=0;ODDS=0;PAIREDR=0.849057;PQR=0;PRO=0;QR=1943;RO=53;RPPR=6.32897	GT:DP:AD:RO:QR:AO:QA	0/0/0/0/0/0/0/0/0:18:18:18:669:.:.	0/0/0/0/0/0/0/0/0/0:10:10:10:342:.:.	0/0/0/0/0/0/0/0/0:8:8:8:296:.:.	0/0/0/0/0/0/0/0/0/0:8:8:8:305:.:.	0/0/0/0/0/0/0/0/0/0:4:4:4:150:.:.	0/0/0/0/0/0/0/0/0/0:5:5:5:181:.:.
gi|170676117|gb|AY905542.2|	183	.	G	.	0	.	DP=55;DPB=55;EPPR=20.4216;GTI=0;MQMR=60;NS=6;NUMALT=0;ODDS=0;PAIREDR=0.836364;PQR=0;PRO=0;QR=2029;RO=55;RPPR=7.78754	GT:DP:AD:RO:QR:AO:QA	0/0/0/0/0/0/0/0/0:19:19:19:706:.:.	0/0/0/0/0/0/0/0/0/0:10:10:10:358:.:.	0/0/0/0/0/0/0/0/0:9:9:9:329:.:.	0/0/0/0/0/0/0/0/0/0:8:8:8:301:.:.	0/0/0/0/0/0/0/0/0/0:4:4:4:154:.:.	0/0/0/0/0/0/0/0/0/0:5:5:5:181:.:.
gi|170676117|gb|AY905542.2|	184	.	T	.	0	.	DP=54;DPB=54;EPPR=19.0953;GTI=0;MQMR=60;NS=6;NUMALT=0;ODDS=0;PAIREDR=0.833333;PQR=0;PRO=0;QR=1969;RO=54;RPPR=7.03155	GT:DP:AD:RO:QR:AO:QA	0/0/0/0/0/0/0/0/0:19:19:19:702:.:.	0/0/0/0/0/0/0/0/0/0:10:10:10:350:.:.	0/0/0/0/0/0/0/0/0:9:9:9:329:.:.	0/0/0/0/0/0/0/0/0/0:7:7:7:255:.:.	0/0/0/0/0/0/0/0/0/0:4:4:4:148:.:.	0/0/0/0/0/0/0/0/0/0:5:5:5:185:.:.
gi|170676117|gb|AY905542.2|	185	.	C	.	0	.	DP=54;DPB=54;EPPR=19.0953;GTI=0;MQMR=60;NS=6;NUMALT=0;ODDS=0;PAIREDR=0.833333;PQR=0;PRO=0;QR=1964;RO=54;RPPR=7.03155	GT:DP:AD:RO:QR:AO:QA	0/0/0/0/0/0/0/0/0:19:19:19:688:.:.	0/0/0/0/0/0/0/0/0/0:10:10:10:362:.:.	0/0/0/0/0/0/0/0/0:8:8:8:286:.:.	0/0/0/0/0/0/0/0/0/0:8:8:8:292:.:.	0/0/0/0/0/0/0/0/0/0:4:4:4:148:.:.	0/0/0/0/0/0/0/0/0/0:5:5:5:188:.:.
gi|170676117|gb|AY905542.2|	186	.	T	.	0	.	DP=54;DPB=54;EPPR=19.0953;GTI=0;MQMR=60;NS=6;NUMALT=0;ODDS=0;PAIREDR=0.833333;PQR=0;PRO=0;QR=1986;RO=54;RPPR=7.03155	GT:DP:AD:RO:QR:AO:QA	0/0/0/0/0/0/0/0/0:19:19:19:696:.:.	0/0/0/0/0/0/0/0/0/0:10:10:10:362:.:.	0/0/0/0/0/0/0/0/0:8:8:8:296:.:.	0/0/0/0/0/0/0/0/0/0:8:8:8:301:.:.	0/0/0/0/0/0/0/0/0/0:4:4:4:154:.:.	0/0/0/0/0/0/0/0/0/0:5:5:5:177:.:.
gi|170676117|gb|AY905542.2|	187	.	C	.	6.12122e-18	.	DP=52;DPB=52;EPPR=13.7006;GTI=0;MQMR=60;NS=6;NUMALT=0;ODDS=0;PAIREDR=0.846154;PQR=0;PRO=0;QR=1932;RO=52;RPPR=5.68288	GT:DP:AD:RO:QR:AO:QA	0/0/0/0/0/0/0/0/0:17:17:17:625:.:.	0/0/0/0/0/0/0/0/0/0:10:10:10:370:.:.	0/0/0/0/0/0/0/0/0:8:8:8:296:.:.	0/0/0/0/0/0/0/0/0/0:8:8:8:302:.:.	0/0/0/0/0/0/0/0/0/0:4:4:4:154:.:.	0/0/0/0/0/0/0/0/0/0:5:5:5:185:.:.
gi|170676117|gb|AY905542.2|	188	.	T	.	0	.	DP=55;DPB=55;EPPR=11.8936;GTI=0;MQMR=60;NS=6;NUMALT=0;ODDS=0;PAIREDR=0.854545;PQR=0;PRO=0;QR=2034;RO=55;RPPR=4.94488	GT:DP:AD:RO:QR:AO:QA	0/0/0/0/0/0/0/0/0:18:18:18:665:.:.	0/0/0/0/0/0/0/0/0/0:11:11:11:392:.:.	0/0/0/0/0/0/0/0/0:9:9:9:333:.:.	0/0/0/0/0/0/0/0/0/0:8:8:8:305:.:.	0/0/0/0/0/0/0/0/0/0:4:4:4:154:.:.	0/0/0/0/0/0/0/0/0/0:5:5:5:185:.:.
gi|170676117|gb|AY905542.2|	189	.	T	.	0	.	DP=60;DPB=60;EPPR=17.4868;GTI=0;MQMR=60;NS=6;NUMALT=0;ODDS=0;PAIREDR=0.866667;PQR=0;PRO=0;QR=2229;RO=60;RPPR=8.22183	GT:DP:AD:RO:QR:AO:QA	0/0/0/0/0/0/0/0/0:19:19:19:698:.:.	0/0/0/0/0/0/0/0/0/0:10:10:10:366:.:.	0/0/0/0/0/0/0/0/0:9:9:9:333:.:.	0/0/0/0/0/0/0/0/0/0:8:8:8:305:.:.	0/0/0/0/0/0/0/0/0/0:7:7:7:265:.:.	0/0/0/0/0/0/0/0/0/0:7:7:7:262:.:.
gi|170676117|gb|AY905542.2|	190	.	A	.	7.76924e-18	.	DP=62;DPB=62;EPPR=17.0198;GTI=0;MQMR=60;NS=6;NUMALT=0;ODDS=0;PAIREDR=0.854839;PQR=0;PRO=0;QR=2278;RO=62;RPPR=9.87495	GT:DP:AD:RO:QR:AO:QA	0/0/0/0/0/0/0/0/0:19:19:19:686:.:.	0/0/0/0/0/0/0/0/0/0:10:10:10:370:.:.	0/0/0/0/0/0/0/0/0:10:10:10:356:.:.	0/0/0/0/0/0/0/0/0/0:8:8:8:305:.:.	0/0/0/0/0/0/0/0/0/0:8:8:8:302:.:.	0/0/0/0/0/0/0/0/0/0:7:7:7:259:.:.
gi|170676117|gb|AY905542.2|	191	.	T	.	0	.	DP=78;DPB=78;EPPR=33.7211;GTI=0;MQMR=60;NS=6;NUMALT=0;ODDS=0;PAIREDR=0.883117;PQR=0;PRO=0;QR=2839;RO=77;RPPR=23.5688	GT:DP:AD:RO:QR:AO:QA	0/0/0/0/0/0/0/0/0:23:23:23:854:.:.	0/0/0/0/0/0/0/0/0/0:12:12:12:430:.:.	0/0/0/0/0/0/0/0/0:12:11:11:407:.:.	0/0/0/0/0/0/0/0/0/0:11:11:11:406:.:.	0/0/0/0/0/0/0/0/0/0:10:10:10:376:.:.	0/0/0/0/0/0/0/0/0/0:10:10:10:366:.:.
gi|170676117|gb|AY905542.2|	192	.	T	.	0	.	DP=78;DPB=78;EPPR=33.7211;GTI=0;MQMR=60;NS=6;NUMALT=0;ODDS=0;PAIREDR=0.883117;PQR=0;PRO=0;QR=2846;RO=77;RPPR=23.5688	GT:DP:AD:RO:QR:AO:QA	0/0/0/0/0/0/0/0/0:23:22:22:803:.:.	0/0/0/0/0/0/0/0/0/0:11:11:11:407:.:.	0/0/0/0/0/0/0/0/0:12:12:12:444:.:.	0/0/0/0/0/0/0/0/0/0:11:11:11:413:.:.	0/0/0/0/0/0/0/0/0/0:11:11:11:413:.:.	0/0/0/0/0/0/0/0/0/0:10:10:10:366:.:.
gi|170676117|gb|AY905542.2|	193	.	C	.	1.0359e-17	.	DP=77;DPB=77;EPPR=37.5565;GTI=0;MQMR=60;NS=6;NUMALT=0;ODDS=0;PAIREDR=0.883117;PQR=0;PRO=0;QR=2809;RO=77;RPPR=26.7273	GT:DP:AD:RO:QR:AO:QA	0/0/0/0/0/0/0/0/0:23:23:23:836:.:.	0/0/0/0/0/0/0/0/0/0:11:11:11:388:.:.	0/0/0/0/0/0/0/0/0:12:12:12:436:.:.	0/0/0/0/0/0/0/0/0/0:11:11:11:413:.:.	0/0/0/0/0/0/0/0/0/0:11:11:11:403:.:.	0/0/0/0/0/0/0/0/0/0:9:9:9:333:.:.
gi|170676117|gb|AY905542.2|	194	.	G	.	0	.	DP=78;DPB=78;EPPR=28.0658;GTI=0;MQMR=60;NS=6;NUMALT=0;ODDS=0;PAIREDR=0.884615;PQR=0;PRO=0;QR=2835;RO=78;RPPR=19.0458	GT:DP:AD:RO:QR:AO:QA	0/0/0/0/0/0/0/0/0:22:22:22:793:.:.	0/0/0/0/0/0/0/0/0/0:12:12:12:411:.:.	0/0/0/0/0/0/0/0/0:12:12:12:440:.:.	0/0/0/0/0/0/0/0/0/0:11:11:11:416:.:.	0/0/0/0/0/0/0/0/0/0:12:12:12:446:.:.	0/0/0/0/0/0/0/0/0/0:9:9:9:329:.:.
gi|170676117|gb|AY905542.2|	195	.	C	.	0	.	DP=78;DPB=78;EPPR=8.46682;GTI=0;MQMR=60;NS=6;NUMALT=0;ODDS=0;PAIREDR=0.884615;PQR=0;PRO=0;QR=2891;RO=78;RPPR=4.79202	GT:DP:AD:RO:QR:AO:QA	0/0/0/0/0/0/0/0/0:22:22:22:817:.:.	0/0/0/0/0/0/0/0/0/0:12:12:12:425:.:.	0/0/0/0/0/0/0/0/0:12:12:12:444:.:.	0/0/0/0/0/0/0/0/0/0:11:11:11:416:.:.	0/0/0/0/0/0/0/0/0/0:12:12:12:456:.:.	0/0/0/0/0/0/0/0/0/0:9:9:9:333:.:.
gi|170676117|gb|AY905542.2|	196	.	T	.	1.0359e-17	.	DP=77;DPB=77;EPPR=3.71532;GTI=0;MQMR=60;NS=6;NUMALT=0;ODDS=0;PAIREDR=0.883117;PQR=0;PRO=0;QR=2821;RO=77;RPPR=6.42261	GT:DP:AD:RO:QR:AO:QA	0/0/0/0/0/0/0/0/0:22:22:22:795:.:.	0/0/0/0/0/0/0/0/0/0:11:11:11:395:.:.	0/0/0/0/0/0/0/0/0:12:12:12:444:.:.	0/0/0/0/0/0/0/0/0/0:11:11:11:412:.:.	0/0/0/0/0/0/0/0/0/0:12:12:12:452:.:.	0/0/0/0/0/0/0/0/0/0:9:9:9:323:.:.
gi|170676117|gb|AY905542.2|	197	.	G	.	0	.	DP=78;DPB=78;EPPR=3.45573;GTI=0;MQMR=60;NS=6;NUMALT=0;ODDS=0;PAIREDR=0.884615;PQR=0;PRO=0;QR=2869;RO=78;RPPR=5.79424	GT:DP:AD:RO:QR:AO:QA	0/0/0/0/0/0/0/0/0:23:23:23:846:.:.	0/0/0/0/0/0/0/0/0/0:11:11:11:393:.:.	0/0/0/0/0/0/0/0/0:12:12:12:440:.:.	0/0/0/0/0/0/0/0/0/0:11:11:11:416:.:.	0/0/0/0/0/0/0/0/0/0:12:12:12:456:.:.	0/0/0/0/0/0/0/0/0/0:9:9:9:318:.:.
gi|170676117|gb|AY905542.2|	198	.	A	.	4.70863e-18	.	DP=76;DPB=76;EPPR=3.46745;GTI=0;MQMR=60;NS=6;NUMALT=0;ODDS=0;PAIREDR=0.894737;PQR=0;PRO=0;QR=2744;RO=76;RPPR=4.83891	GT:DP:AD:RO:QR:AO:QA	0/0/0/0/0/0/0/0/0:23:23:23:825:.:.	0/0/0/0/0/0/0/0/0/0:11:11:11:370:.:.	0/0/0/0/0/0/0/0/0:11:11:11:397:.:.	0/0/0/0/0/0/0/0/0/0:11:11:11:413:.:.	0/0/0/0/0/0/0/0/0/0:11:11:11:410:.:.	0/0/0/0/0/0/0/0/0/0:9:9:9:329:.:.
gi|170676117|gb|AY905542.2|	199	.	A	.	0	.	DP=79;DPB=79;EPPR=3.69747;GTI=0;MQMR=60;NS=6;NUMALT=0;ODDS=0;PAIREDR=0.886076;PQR=0;PRO=0;QR=2856;RO=79;RPPR=6.33623	GT:DP:AD:RO:QR:AO:QA	0/0/0/0/0/0/0/0/0:23:23:23:830:.:.	0/0/0/0/0/0/0/0/0/0:12:12:12:410:.:.	0/0/0/0/0/0/0/0/0:12:12:12:430:.:.	0/0/0/0/0/0/0/0/0/0:11:11:11:416:.:.	0/0/0/0/0/0/0/0/0/0:12:12:12:445:.:.	0/0/0/0/0/0/0/0/0/0:9:9:9:325:.:.
gi|170676117|gb|AY905542.2|	200	.	G	.	0	.	DP=78;DPB=78;EPPR=4.01252;GTI=0;MQMR=60;NS=6;NUMALT=0;ODDS=0;PAIREDR=0.897436;PQR=0;PRO=0;QR=2872;RO=78;RPPR=5.79424	GT:DP:AD:RO:QR:AO:QA	0/0/0/0/0/0/0/0/0:23:23:23:850:.:.	0/0/0/0/0/0/0/0/0/0:11:11:11:389:.:.	0/0/0/0/0/0/0/0/0:12:12:12:440:.:.	0/0/0/0/0/0/0/0/0/0:11:11:11:416:.:.	0/0/0/0/0/0/0/0/0/0:12:12:12:448:.:.	0/0/0/0/0/0/0/0/0/0:9:9:9:329:.:.
gi|170676117|gb|AY905542.2|	201	.	T	.	0	.	DP=74;DPB=74;EPPR=3.12768;GTI=0;MQMR=60;NS=6;NUMALT=0;ODDS=0;PAIREDR=0.891892;PQR=0;PRO=0;QR=2730;RO=74;RPPR=4.06669	GT:DP:AD:RO:QR:AO:QA	0/0/0/0/0/0/0/0/0:22:22:22:817:.:.	0/0/0/0/0/0/0/0/0/0:9:9:9:325:.:.	0/0/0/0/0/0/0/0/0:11:11:11:403:.:.	0/0/0/0/0/0/0/0/0/0:11:11:11:413:.:.	0/0/0/0/0/0/0/0/0/0:12:12:12:447:.:.	0/0/0/0/0/0/0/0/0/0:9:9:9:325:.:.
gi|170676117|gb|AY905542.2|	202	.	C	.	0	.	DP=73;DPB=73;EPPR=3.04005;GTI=0;MQMR=60;NS=6;NUMALT=0;ODDS=0;PAIREDR=0.890411;PQR=0;PRO=0;QR=2699;RO=73;RPPR=3.75395	GT:DP:AD:RO:QR:AO:QA	0/0/0/0/0/0/0/0/0:21:21:21:780:.:.	0/0/0/0/0/0/0/0/0/0:9:9:9:314:.:.	0/0/0/0/0/0/0/0/0:11:11:11:407:.:.	0/0/0/0/0/0/0/0/0/0:11:11:11:413:.:.	0/0/0/0/0/0/0/0/0/0:12:12:12:452:.:.	0/0/0/0/0/0/0/0/0/0:9:9:9:333:.:.
gi|170676117|gb|AY905542.2|	203	.	T	.	4.70863e-18	.	DP=76;DPB=76;EPPR=3.46745;GTI=0;MQMR=60;NS=6;NUMALT=0;ODDS=0;PAIREDR=0.894737;PQR=0;PRO=0;QR=2806;RO=76;RPPR=4.83891	GT:DP:AD:RO:QR:AO:QA	0/0/0/0/0/0/0/0/0:22:22:22:820:.:.	0/0/0/0/0/0/0/0/0/0:11:11:11:387:.:.	0/0/0/0/0/0/0/0/0:11:11:11:403:.:.	0/0/0/0/0/0/0/0/0/0:11:11:11:410:.:.	0/0/0/0/0/0/0/0/0/0:12:12:12:453:.:.	0/0/0/0/0/0/0/0/0/0:9:9:9:333:.:.
gi|170676117|gb|AY905542.2|	204	.	T	.	4.70863e-18	.	DP=76;DPB=76;EPPR=3.46745;GTI=0;MQMR=60;NS=6;NUMALT=0;ODDS=0;PAIREDR=0.894737;PQR=0;PRO=0;QR=2813;RO=76;RPPR=4.83891	GT:DP:AD:RO:QR:AO:QA	0/0/0/0/0/0/0/0/0:22:22:22:816:.:.	0/0/0/0/0/0/0/0/0/0:11:11:11:395:.:.	0/0/0/0/0/0/0/0/0:11:11:11:403:.:.	0/0/0/0/0/0/0/0/0/0:11:11:11:410:.:.	0/0/0/0/0/0/0/0/0/0:12:12:12:456:.:.	0/0/0/0/0/0/0/0/0/0:9:9:9:333:.:.
gi|170676117|gb|AY905542.2|	205	.	T	.	0	.	DP=75;DPB=75;EPPR=3.27088;GTI=0;MQMR=60;NS=6;NUMALT=0;ODDS=0;PAIREDR=0.893333;PQR=0;PRO=0;QR=2744;RO=75;RPPR=4.429	GT:DP:AD:RO:QR:AO:QA	0/0/0/0/0/0/0/0/0:22:22:22:820:.:.	0/0/0/0/0/0/0/0/0/0:11:11:11:378:.:.	0/0/0/0/0/0/0/0/0:11:11:11:387:.:.	0/0/0/0/0/0/0/0/0/0:10:10:10:373:.:.	0/0/0/0/0/0/0/0/0/0:12:12:12:453:.:.	0/0/0/0/0/0/0/0/0/0:9:9:9:333:.:.
gi|170676117|gb|AY905542.2|	206	.	A	.	0	.	DP=73;DPB=73;EPPR=3.04005;GTI=0;MQMR=60;NS=6;NUMALT=0;ODDS=0;PAIREDR=0.90411;PQR=0;PRO=0;QR=2660;RO=73;RPPR=3.75395	GT:DP:AD:RO:QR:AO:QA	0/0/0/0/0/0/0/0/0:21:21:21:766:.:.	0/0/0/0/0/0/0/0/0/0:10:10:10:347:.:.	0/0/0/0/0/0/0/0/0:11:11:11:399:.:.	0/0/0/0/0/0/0/0/0/0:10:10:10:373:.:.	0/0/0/0/0/0/0/0/0/0:12:12:12:442:.:.	0/0/0/0/0/0/0/0/0/0:9:9:9:333:.:.
gi|170676117|gb|AY905542.2|	207	.	T	C	235.741	.	AB=0.294118;ABP=15.5282;AC=6;AF=0.103448;AN=58;AO=10;CIGAR=1X;DP=75;DPB=75;DPRA=1.65854;EPP=3.87889;EPPR=3.04371;GTI=0;LEN=1;MEANALT=1;MQM=60;MQMR=60;NS=6;NUMALT=1;ODDS=0.196082;PAIRED=0.7;PAIREDR=0.923077;PAO=0;PQA=0;PQR=0;PRO=0;QA=372;QR=2365;RO=65;RPL=5;RPP=3.0103;RPPR=3.84548;RPR=5;RUN=1;SAF=7;SAP=6.48466;SAR=3;SRF=60;SRP=104.067;SRR=5;TYPE=snp;technology.Illumina=1	GT:DP:AD:RO:QR:AO:QA	0/0/0/0/0/0/0/1/1:22:17,5:17:615:5:181	0/0/0/0/0/0/0/0/0/0:11:11,0:11:393:0:0	0/0/0/0/0/0/0/0/0:11:11,0:11:393:0:0	0/0/0/0/0/0/0/0/0/0:10:10,0:10:373:0:0	0/0/0/0/0/0/1/1/1/1:12:7,5:7:262:5:191	0/0/0/0/0/0/0/0/0/0:9:9,0:9:329:0:0
gi|170676117|gb|AY905542.2|	208	.	A	.	0	.	DP=74;DPB=74;EPPR=3.0103;GTI=0;MQMR=60;NS=6;NUMALT=0;ODDS=0;PAIREDR=0.891892;PQR=0;PRO=0;QR=2694;RO=74;RPPR=3.47981	GT:DP:AD:RO:QR:AO:QA	0/0/0/0/0/0/0/0/0:22:22:22:814:.:.	0/0/0/0/0/0/0/0/0/0:10:10:10:351:.:.	0/0/0/0/0/0/0/0/0:11:11:11:387:.:.	0/0/0/0/0/0/0/0/0/0:10:10:10:373:.:.	0/0/0/0/0/0/0/0/0/0:12:12:12:436:.:.	0/0/0/0/0/0/0/0/0/0:9:9:9:333:.:.
gi|170676117|gb|AY905542.2|	209	.	C	.	0	.	DP=73;DPB=73;EPPR=3.04005;GTI=0;MQMR=60;NS=6;NUMALT=0;ODDS=0;PAIREDR=0.890411;PQR=0;PRO=0;QR=2659;RO=73;RPPR=3.27802	GT:DP:AD:RO:QR:AO:QA	0/0/0/0/0/0/0/0/0:21:21:21:769:.:.	0/0/0/0/0/0/0/0/0/0:10:10:10:343:.:.	0/0/0/0/0/0/0/0/0:11:11:11:403:.:.	0/0/0/0/0/0/0/0/0/0:9:9:9:336:.:.	0/0/0/0/0/0/0/0/0/0:13:13:13:475:.:.	0/0/0/0/0/0/0/0/0/0:9:9:9:333:.:.
gi|170676117|gb|AY905542.2|	210	.	T	.	0	.	DP=75;DPB=75;EPPR=3.03925;GTI=0;MQMR=60;NS=6;NUMALT=0;ODDS=0;PAIREDR=0.893333;PQR=0;PRO=0;QR=2760;RO=75;RPPR=3.73412	GT:DP:AD:RO:QR:AO:QA	0/0/0/0/0/0/0/0/0:22:22:22:814:.:.	0/0/0/0/0/0/0/0/0/0:10:10:10:366:.:.	0/0/0/0/0/0/0/0/0:12:12:12:432:.:.	0/0/0/0/0/0/0/0/0/0:9:9:9:336:.:.	0/0/0/0/0/0/0/0/0/0:13:13:13:483:.:.	0/0/0/0/0/0/0/0/0/0:9:9:9:329:.:.
gi|170676117|gb|AY905542.2|	211	.	C	.	1.0359e-17	.	DP=77;DPB=77;EPPR=3.0385;GTI=0;MQMR=60;NS=6;NUMALT=0;ODDS=0;PAIREDR=0.896104;PQR=0;PRO=0;QR=2801;RO=77;RPPR=6.42261	GT:DP:AD:RO:QR:AO:QA	0/0/0/0/0/0/0/0/0:22:22:22:803:.:.	0/0/0/0/0/0/0/0/0/0:11:11:11:391:.:.	0/0/0/0/0/0/0/0/0:12:12:12:424:.:.	0/0/0/0/0/0/0/0/0/0:10:10:10:363:.:.	0/0/0/0/0/0/0/0/0/0:13:13:13:487:.:.	0/0/0/0/0/0/0/0/0/0:9:9:9:333:.:.
gi|170676117|gb|AY905542.2|	212	.	C	.	4.70863e-18	.	DP=76;DPB=76;EPPR=3.12459;GTI=0;MQMR=60;NS=6;NUMALT=0;ODDS=0;PAIREDR=0.894737;PQR=0;PRO=0;QR=2783;RO=76;RPPR=5.8675	GT:DP:AD:RO:QR:AO:QA	0/0/0/0/0/0/0/0/0:22:22:22:817:.:.	0/0/0/0/0/0/0/0/0/0:10:10:10:347:.:.	0/0/0/0/0/0/0/0/0:12:12:12:434:.:.	0/0/0/0/0/0/0/0/0/0:10:10:10:373:.:.	0/0/0/0/0/0/0/0/0/0:13:13:13:483:.:.	0/0/0/0/0/0/0/0/0/0:9:9:9:329:.:.
gi|170676117|gb|AY905542.2|	213	.	T	.	0	.	DP=74;DPB=74;EPPR=3.47981;GTI=0;MQMR=60;NS=6;NUMALT=0;ODDS=0;PAIREDR=0.891892;PQR=0;PRO=0;QR=2716;RO=74;RPPR=4.88833	GT:DP:AD:RO:QR:AO:QA	0/0/0/0/0/0/0/0/0:22:22:22:814:.:.	0/0/0/0/0/0/0/0/0/0:9:9:9:310:.:.	0/0/0/0/0/0/0/0/0:11:11:11:406:.:.	0/0/0/0/0/0/0/0/0/0:10:10:10:373:.:.	0/0/0/0/0/0/0/0/0/0:13:13:13:490:.:.	0/0/0/0/0/0/0/0/0/0:9:9:9:323:.:.
gi|170676117|gb|AY905542.2|	214	.	G	.	0	.	DP=75;DPB=75;EPPR=3.27088;GTI=0;MQMR=60;NS=6;NUMALT=0;ODDS=0;PAIREDR=0.893333;PQR=0;PRO=0;QR=2742;RO=75;RPPR=5.35549	GT:DP:AD:RO:QR:AO:QA	0/0/0/0/0/0/0/0/0:22:22:22:803:.:.	0/0/0/0/0/0/0/0/0/0:10:10:10:343:.:.	0/0/0/0/0/0/0/0/0:11:11:11:407:.:.	0/0/0/0/0/0/0/0/0/0:10:10:10:373:.:.	0/0/0/0/0/0/0/0/0/0:13:13:13:487:.:.	0/0/0/0/0/0/0/0/0/0:9:9:9:329:.:.
gi|170676117|gb|AY905542.2|	215	.	G	.	9.65269e-18	.	DP=72;DPB=72;EPPR=4.9405;GTI=0;MQMR=60;NS=6;NUMALT=0;ODDS=0;PAIREDR=0.888889;PQR=0;PRO=0;QR=2645;RO=72;RPPR=3.49285	GT:DP:AD:RO:QR:AO:QA	0/0/0/0/0/0/0/0/0:21:21:21:779:.:.	0/0/0/0/0/0/0/0/0/0:8:8:8:281:.:.	0/0/0/0/0/0/0/0/0:11:11:11:402:.:.	0/0/0/0/0/0/0/0/0/0:10:10:10:373:.:.	0/0/0/0/0/0/0/0/0/0:13:13:13:487:.:.	0/0/0/0/0/0/0/0/0/0:9:9:9:323:.:.
gi|170676117|gb|AY905542.2|	216	.	G	C	2239.37	.	AB=0;ABP=0;AC=58;AF=1;AN=58;AO=67;CIGAR=1X;DP=67;DPB=67;DPRA=0;EPP=8.4876;EPPR=0;GTI=0;LEN=1;MEANALT=1;MQM=60;MQMR=0;NS=6;NUMALT=1;ODDS=5.3253;PAIRED=0.880597;PAIREDR=0;PAO=0;PQA=0;PQR=0;PRO=0;QA=2465;QR=0;RO=0;RPL=33;RPP=3.04271;RPPR=0;RPR=34;RUN=1;SAF=59;SAP=87.3088;SAR=8;SRF=0;SRP=0;SRR=0;TYPE=snp;technology.Illumina=1	GT:DP:AD:RO:QR:AO:QA	1/1/1/1/1/1/1/1/1:20:0,20:0:0:20:735	1/1/1/1/1/1/1/1/1/1:7:0,7:0:0:7:259	1/1/1/1/1/1/1/1/1:9:0,9:0:0:9:333	1/1/1/1/1/1/1/1/1/1:10:0,10:0:0:10:373	1/1/1/1/1/1/1/1/1/1:12:0,12:0:0:12:432	1/1/1/1/1/1/1/1/1/1:9:0,9:0:0:9:333
gi|170676117|gb|AY905542.2|	217	.	G	.	2.35432e-18	.	DP=66;DPB=66;EPPR=9.45891;GTI=0;MQMR=60;NS=6;NUMALT=0;ODDS=0;PAIREDR=0.878788;PQR=0;PRO=0;QR=2425;RO=66;RPPR=3.1419	GT:DP:AD:RO:QR:AO:QA	0/0/0/0/0/0/0/0/0:20:20:20:733:.:.	0/0/0/0/0/0/0/0/0/0:7:7:7:259:.:.	0/0/0/0/0/0/0/0/0:8:8:8:292:.:.	0/0/0/0/0/0/0/0/0/0:10:10:10:373:.:.	0/0/0/0/0/0/0/0/0/0:12:12:12:450:.:.	0/0/0/0/0/0/0/0/0/0:9:9:9:318:.:.
gi|170676117|gb|AY905542.2|	218	.	C	.	1.45968e-17	.	DP=68;DPB=68;EPPR=7.60871;GTI=0;MQMR=60;NS=6;NUMALT=0;ODDS=0;PAIREDR=0.882353;PQR=0;PRO=0;QR=2491;RO=68;RPPR=3.0103	GT:DP:AD:RO:QR:AO:QA	0/0/0/0/0/0/0/0/0:20:20:20:736:.:.	0/0/0/0/0/0/0/0/0/0:8:8:8:282:.:.	0/0/0/0/0/0/0/0/0:9:9:9:317:.:.	0/0/0/0/0/0/0/0/0/0:10:10:10:373:.:.	0/0/0/0/0/0/0/0/0/0:12:12:12:450:.:.	0/0/0/0/0/0/0/0/0/0:9:9:9:333:.:.
gi|170676117|gb|AY905542.2|	219	.	T	C	2231.99	.	AB=0;ABP=0;AC=58;AF=1;AN=58;AO=67;CIGAR=1X;DP=67;DPB=67;DPRA=0;EPP=5.63551;EPPR=0;GTI=0;LEN=1;MEANALT=1;MQM=60;MQMR=0;NS=6;NUMALT=1;ODDS=5.43066;PAIRED=0.880597;PAIREDR=0;PAO=0;PQA=0;PQR=0;PRO=0;QA=2457;QR=0;RO=0;RPL=35;RPP=3.30199;RPPR=0;RPR=32;RUN=1;SAF=59;SAP=87.3088;SAR=8;SRF=0;SRP=0;SRR=0;TYPE=snp;technology.Illumina=1	GT:DP:AD:RO:QR:AO:QA	1/1/1/1/1/1/1/1/1:19:0,19:0:0:19:701	1/1/1/1/1/1/1/1/1/1:8:0,8:0:0:8:281	1/1/1/1/1/1/1/1/1:9:0,9:0:0:9:329	1/1/1/1/1/1/1/1/1/1:10:0,10:0:0:10:363	1/1/1/1/1/1/1/1/1/1:12:0,12:0:0:12:450	1/1/1/1/1/1/1/1/1/1:9:0,9:0:0:9:333
gi|170676117|gb|AY905542.2|	220	.	A	.	1.45968e-17	.	DP=68;DPB=68;EPPR=7.60871;GTI=0;MQMR=60;NS=6;NUMALT=0;ODDS=0;PAIREDR=0.882353;PQR=0;PRO=0;QR=2492;RO=68;RPPR=3.0103	GT:DP:AD:RO:QR:AO:QA	0/0/0/0/0/0/0/0/0:20:20:20:718:.:.	0/0/0/0/0/0/0/0/0/0:9:9:9:329:.:.	0/0/0/0/0/0/0/0/0:8:8:8:296:.:.	0/0/0/0/0/0/0/0/0/0:10:10:10:373:.:.	0/0/0/0/0/0/0/0/0/0:12:12:12:443:.:.	0/0/0/0/0/0/0/0/0/0:9:9:9:333:.:.
gi|170676117|gb|AY905542.2|	221	.	A	.	0	.	DP=69;DPB=69;EPPR=6.81824;GTI=0;MQMR=60;NS=6;NUMALT=0;ODDS=0;PAIREDR=0.884058;PQR=0;PRO=0;QR=2515;RO=69;RPPR=3.04177	GT:DP:AD:RO:QR:AO:QA	0/0/0/0/0/0/0/0/0:20:20:20:730:.:.	0/0/0/0/0/0/0/0/0/0:9:9:9:333:.:.	0/0/0/0/0/0/0/0/0:9:9:9:319:.:.	0/0/0/0/0/0/0/0/0/0:10:10:10:362:.:.	0/0/0/0/0/0/0/0/0/0:12:12:12:442:.:.	0/0/0/0/0/0/0/0/0/0:9:9:9:329:.:.
gi|170676117|gb|AY905542.2|	222	.	A	.	2.35432e-18	.	DP=66;DPB=66;EPPR=7.74806;GTI=0;MQMR=60;NS=6;NUMALT=0;ODDS=0;PAIREDR=0.878788;PQR=0;PRO=0;QR=2417;RO=66;RPPR=3.0103	GT:DP:AD:RO:QR:AO:QA	0/0/0/0/0/0/0/0/0:19:19:19:687:.:.	0/0/0/0/0/0/0/0/0/0:8:8:8:296:.:.	0/0/0/0/0/0/0/0/0:8:8:8:296:.:.	0/0/0/0/0/0/0/0/0/0:10:10:10:366:.:.	0/0/0/0/0/0/0/0/0/0:12:12:12:439:.:.	0/0/0/0/0/0/0/0/0/0:9:9:9:333:.:.
gi|170676117|gb|AY905542.2|	223	.	T	.	1.45968e-17	.	DP=68;DPB=68;EPPR=6.20364;GTI=0;MQMR=60;NS=6;NUMALT=0;ODDS=0;PAIREDR=0.882353;PQR=0;PRO=0;QR=2484;RO=68;RPPR=3.13803	GT:DP:AD:RO:QR:AO:QA	0/0/0/0/0/0/0/0/0:19:19:19:689:.:.	0/0/0/0/0/0/0/0/0/0:9:9:9:323:.:.	0/0/0/0/0/0/0/0/0:9:9:9:333:.:.	0/0/0/0/0/0/0/0/0/0:10:10:10:366:.:.	0/0/0/0/0/0/0/0/0/0:12:12:12:440:.:.	0/0/0/0/0/0/0/0/0/0:9:9:9:333:.:.
gi|170676117|gb|AY905542.2|	224	.	T	.	1.43613e-17	.	DP=63;DPB=63;EPPR=3.872;GTI=0;MQMR=60;NS=6;NUMALT=0;ODDS=0;PAIREDR=0.936508;PQR=0;PRO=0;QR=2328;RO=63;RPPR=3.04477	GT:DP:AD:RO:QR:AO:QA	0/0/0/0/0/0/0/0/0:16:16:16:588:.:.	0/0/0/0/0/0/0/0/0/0:7:7:7:258:.:.	0/0/0/0/0/0/0/0/0:9:9:9:333:.:.	0/0/0/0/0/0/0/0/0/0:10:10:10:370:.:.	0/0/0/0/0/0/0/0/0/0:12:12:12:450:.:.	0/0/0/0/0/0/0/0/0/0:9:9:9:329:.:.
gi|170676117|gb|AY905542.2|	225	.	T	.	0	.	DP=64;DPB=64;EPPR=3.55317;GTI=0;MQMR=60;NS=6;NUMALT=0;ODDS=0;PAIREDR=0.9375;PQR=0;PRO=0;QR=2359;RO=64;RPPR=3.0103	GT:DP:AD:RO:QR:AO:QA	0/0/0/0/0/0/0/0/0:17:17:17:625:.:.	0/0/0/0/0/0/0/0/0/0:8:8:8:285:.:.	0/0/0/0/0/0/0/0/0:8:8:8:296:.:.	0/0/0/0/0/0/0/0/0/0:10:10:10:370:.:.	0/0/0/0/0/0/0/0/0/0:12:12:12:450:.:.	0/0/0/0/0/0/0/0/0/0:9:9:9:333:.:.
gi|170676117|gb|AY905542.2|	226	.	T	.	7.76924e-18	.	DP=62;DPB=62;EPPR=3.15039;GTI=0;MQMR=60;NS=6;NUMALT=0;ODDS=0;PAIREDR=0.951613;PQR=0;PRO=0;QR=2291;RO=62;RPPR=3.0103	GT:DP:AD:RO:QR:AO:QA	0/0/0/0/0/0/0/0/0:16:16:16:588:.:.	0/0/0/0/0/0/0/0/0/0:8:8:8:299:.:.	0/0/0/0/0/0/0/0/0:8:8:8:292:.:.	0/0/0/0/0/0/0/0/0/0:10:10:10:360:.:.	0/0/0/0/0/0/0/0/0/0:12:12:12:453:.:.	0/0/0/0/0/0/0/0/0/0:8:8:8:299:.:.
gi|170676117|gb|AY905542.2|	227	.	T	.	0	.	DP=64;DPB=64;EPPR=3.0103;GTI=0;MQMR=60;NS=6;NUMALT=0;ODDS=0;PAIREDR=0.953125;PQR=0;PRO=0;QR=2355;RO=64;RPPR=3.14602	GT:DP:AD:RO:QR:AO:QA	0/0/0/0/0/0/0/0/0:17:17:17:629:.:.	0/0/0/0/0/0/0/0/0/0:8:8:8:295:.:.	0/0/0/0/0/0/0/0/0:9:9:9:333:.:.	0/0/0/0/0/0/0/0/0/0:10:10:10:360:.:.	0/0/0/0/0/0/0/0/0/0:12:12:12:446:.:.	0/0/0/0/0/0/0/0/0/0:8:8:8:292:.:.
gi|170676117|gb|AY905542.2|	228	.	A	.	0	.	DP=60;DPB=60;EPPR=3.58936;GTI=0;MQMR=60;NS=6;NUMALT=0;ODDS=0;PAIREDR=0.95;PQR=0;PRO=0;QR=2178;RO=60;RPPR=3.15506	GT:DP:AD:RO:QR:AO:QA	0/0/0/0/0/0/0/0/0:15:15:15:545:.:.	0/0/0/0/0/0/0/0/0/0:8:8:8:280:.:.	0/0/0/0/0/0/0/0/0:8:8:8:288:.:.	0/0/0/0/0/0/0/0/0/0:9:9:9:333:.:.	0/0/0/0/0/0/0/0/0/0:12:12:12:444:.:.	0/0/0/0/0/0/0/0/0/0:8:8:8:288:.:.
gi|170676117|gb|AY905542.2|	229	.	G	.	1.43613e-17	.	DP=63;DPB=63;EPPR=3.04477;GTI=0;MQMR=60;NS=6;NUMALT=0;ODDS=0;PAIREDR=0.952381;PQR=0;PRO=0;QR=2292;RO=63;RPPR=3.04477	GT:DP:AD:RO:QR:AO:QA	0/0/0/0/0/0/0/0/0:17:17:17:615:.:.	0/0/0/0/0/0/0/0/0/0:8:8:8:289:.:.	0/0/0/0/0/0/0/0/0:8:8:8:288:.:.	0/0/0/0/0/0/0/0/0/0:10:10:10:366:.:.	0/0/0/0/0/0/0/0/0/0:12:12:12:442:.:.	0/0/0/0/0/0/0/0/0/0:8:8:8:292:.:.
gi|170676117|gb|AY905542.2|	230	.	A	.	1.41259e-18	.	DP=61;DPB=61;EPPR=3.0459;GTI=0;MQMR=60;NS=6;NUMALT=0;ODDS=0;PAIREDR=0.95082;PQR=0;PRO=0;QR=2179;RO=61;RPPR=3.33068	GT:DP:AD:RO:QR:AO:QA	0/0/0/0/0/0/0/0/0:16:16:16:568:.:.	0/0/0/0/0/0/0/0/0/0:8:8:8:280:.:.	0/0/0/0/0/0/0/0/0:7:7:7:245:.:.	0/0/0/0/0/0/0/0/0/0:10:10:10:350:.:.	0/0/0/0/0/0/0/0/0/0:12:12:12:444:.:.	0/0/0/0/0/0/0/0/0/0:8:8:8:292:.:.
gi|170676117|gb|AY905542.2|	231	.	G	.	1.43613e-17	.	DP=63;DPB=63;EPPR=3.04477;GTI=0;MQMR=60;NS=6;NUMALT=0;ODDS=0;PAIREDR=0.952381;PQR=0;PRO=0;QR=2317;RO=63;RPPR=3.04477	GT:DP:AD:RO:QR:AO:QA	0/0/0/0/0/0/0/0/0:17:17:17:628:.:.	0/0/0/0/0/0/0/0/0/0:7:7:7:262:.:.	0/0/0/0/0/0/0/0/0:8:8:8:282:.:.	0/0/0/0/0/0/0/0/0/0:10:10:10:370:.:.	0/0/0/0/0/0/0/0/0/0:13:13:13:483:.:.	0/0/0/0/0/0/0/0/0/0:8:8:8:292:.:.
gi|170676117|gb|AY905542.2|	232	.	C	.	2.21518e-15	.	DP=64;DPB=64;EPPR=3.04477;GTI=0;MQMR=60;NS=6;NUMALT=0;ODDS=0;PAIREDR=0.936508;PQR=0;PRO=0;QR=2310;RO=63;RPPR=3.04477	GT:DP:AD:RO:QR:AO:QA	0/0/0/0/0/0/0/0/0:18:17:17:611:.:.	0/0/0/0/0/0/0/0/0/0:7:7:7:258:.:.	0/0/0/0/0/0/0/0/0:8:8:8:288:.:.	0/0/0/0/0/0/0/0/0/0:10:10:10:370:.:.	0/0/0/0/0/0/0/0/0/0:13:13:13:487:.:.	0/0/0/0/0/0/0/0/0/0:8:8:8:296:.:.
gi|170676117|gb|AY905542.2|	233	.	C	.	1.03072e-15	.	DP=60;DPB=60;EPPR=3.0471;GTI=0;MQMR=60;NS=6;NUMALT=0;ODDS=0;PAIREDR=0.932203;PQR=0;PRO=0;QR=2180;RO=59;RPPR=3.0471	GT:DP:AD:RO:QR:AO:QA	0/0/0/0/0/0/0/0/0:16:16:16:588:.:.	0/0/0/0/0/0/0/0/0/0:5:5:5:188:.:.	0/0/0/0/0/0/0/0/0:8:7:7:259:.:.	0/0/0/0/0/0/0/0/0/0:10:10:10:366:.:.	0/0/0/0/0/0/0/0/0/0:13:13:13:487:.:.	0/0/0/0/0/0/0/0/0/0:8:8:8:292:.:.
gi|170676117|gb|AY905542.2|	234	.	T	.	0	.	DP=60;DPB=60;EPPR=3.15506;GTI=0;MQMR=60;NS=6;NUMALT=0;ODDS=0;PAIREDR=0.933333;PQR=0;PRO=0;QR=2197;RO=60;RPPR=3.15506	GT:DP:AD:RO:QR:AO:QA	0/0/0/0/0/0/0/0/0:15:15:15:555:.:.	0/0/0/0/0/0/0/0/0/0:6:6:6:215:.:.	0/0/0/0/0/0/0/0/0:8:8:8:282:.:.	0/0/0/0/0/0/0/0/0/0:10:10:10:370:.:.	0/0/0/0/0/0/0/0/0/0:13:13:13:483:.:.	0/0/0/0/0/0/0/0/0/0:8:8:8:292:.:.
gi|170676117|gb|AY905542.2|	235	.	G	.	0	.	DP=60;DPB=60;EPPR=3.15506;GTI=0;MQMR=60;NS=6;NUMALT=0;ODDS=0;PAIREDR=0.933333;PQR=0;PRO=0;QR=2209;RO=60;RPPR=3.15506	GT:DP:AD:RO:QR:AO:QA	0/0/0/0/0/0/0/0/0:15:15:15:540:.:.	0/0/0/0/0/0/0/0/0/0:6:6:6:225:.:.	0/0/0/0/0/0/0/0/0:8:8:8:292:.:.	0/0/0/0/0/0/0/0/0/0:10:10:10:370:.:.	0/0/0/0/0/0/0/0/0/0:13:13:13:490:.:.	0/0/0/0/0/0/0/0/0/0:8:8:8:292:.:.
gi|170676117|gb|AY905542.2|	236	.	T	.	2.35432e-18	.	DP=66;DPB=66;EPPR=4.19474;GTI=0;MQMR=60;NS=6;NUMALT=0;ODDS=0;PAIREDR=0.939394;PQR=0;PRO=0;QR=2391;RO=66;RPPR=6.30041	GT:DP:AD:RO:QR:AO:QA	0/0/0/0/0/0/0/0/0:17:17:17:595:.:.	0/0/0/0/0/0/0/0/0/0:7:7:7:259:.:.	0/0/0/0/0/0/0/0/0:8:8:8:284:.:.	0/0/0/0/0/0/0/0/0/0:10:10:10:370:.:.	0/0/0/0/0/0/0/0/0/0:15:15:15:560:.:.	0/0/0/0/0/0/0/0/0/0:9:9:9:323:.:.
gi|170676117|gb|AY905542.2|	237	.	T	.	8.71097e-18	.	DP=67;DPB=67;EPPR=38.3048;GTI=0;MQMR=60;NS=6;NUMALT=0;ODDS=0;PAIREDR=0.940299;PQR=0;PRO=0;QR=2429;RO=67;RPPR=47.3796	GT:DP:AD:RO:QR:AO:QA	0/0/0/0/0/0/0/0/0:17:17:17:599:.:.	0/0/0/0/0/0/0/0/0/0:7:7:7:252:.:.	0/0/0/0/0/0/0/0/0:8:8:8:292:.:.	0/0/0/0/0/0/0/0/0/0:11:11:11:397:.:.	0/0/0/0/0/0/0/0/0/0:15:15:15:560:.:.	0/0/0/0/0/0/0/0/0/0:9:9:9:329:.:.
gi|170676117|gb|AY905542.2|	238	.	G	.	4.70863e-18	.	DP=76;DPB=76;EPPR=16.8392;GTI=0;MQMR=60;NS=6;NUMALT=0;ODDS=0;PAIREDR=0.947368;PQR=0;PRO=0;QR=2788;RO=76;RPPR=22.325	GT:DP:AD:RO:QR:AO:QA	0/0/0/0/0/0/0/0/0:18:18:18:652:.:.	0/0/0/0/0/0/0/0/0/0:8:8:8:299:.:.	0/0/0/0/0/0/0/0/0:9:9:9:329:.:.	0/0/0/0/0/0/0/0/0/0:14:14:14:518:.:.	0/0/0/0/0/0/0/0/0/0:17:17:17:630:.:.	0/0/0/0/0/0/0/0/0/0:10:10:10:360:.:.
gi|170676117|gb|AY905542.2|	239	.	T	.	4.70863e-18	.	DP=76;DPB=76;EPPR=19.4678;GTI=0;MQMR=60;NS=6;NUMALT=0;ODDS=0;PAIREDR=0.947368;PQR=0;PRO=0;QR=2794;RO=76;RPPR=25.4108	GT:DP:AD:RO:QR:AO:QA	0/0/0/0/0/0/0/0/0:18:18:18:658:.:.	0/0/0/0/0/0/0/0/0/0:8:8:8:292:.:.	0/0/0/0/0/0/0/0/0:8:8:8:296:.:.	0/0/0/0/0/0/0/0/0/0:15:15:15:547:.:.	0/0/0/0/0/0/0/0/0/0:17:17:17:631:.:.	0/0/0/0/0/0/0/0/0/0:10:10:10:370:.:.
gi|170676117|gb|AY905542.2|	240	.	G	.	0	.	DP=75;DPB=75;EPPR=21.1059;GTI=0;MQMR=60;NS=6;NUMALT=0;ODDS=0;PAIREDR=0.946667;PQR=0;PRO=0;QR=2744;RO=75;RPPR=27.3597	GT:DP:AD:RO:QR:AO:QA	0/0/0/0/0/0/0/0/0:17:17:17:629:.:.	0/0/0/0/0/0/0/0/0/0:8:8:8:295:.:.	0/0/0/0/0/0/0/0/0:8:8:8:277:.:.	0/0/0/0/0/0/0/0/0/0:15:15:15:551:.:.	0/0/0/0/0/0/0/0/0/0:17:17:17:626:.:.	0/0/0/0/0/0/0/0/0/0:10:10:10:366:.:.
gi|170676117|gb|AY905542.2|	241	.	T	.	9.65269e-18	.	DP=72;DPB=72;EPPR=17.6074;GTI=0;MQMR=60;NS=6;NUMALT=0;ODDS=0;PAIREDR=0.944444;PQR=0;PRO=0;QR=2635;RO=72;RPPR=20.3821	GT:DP:AD:RO:QR:AO:QA	0/0/0/0/0/0/0/0/0:17:17:17:629:.:.	0/0/0/0/0/0/0/0/0/0:8:8:8:296:.:.	0/0/0/0/0/0/0/0/0:7:7:7:259:.:.	0/0/0/0/0/0/0/0/0/0:13:13:13:463:.:.	0/0/0/0/0/0/0/0/0/0:16:16:16:591:.:.	0/0/0/0/0/0/0/0/0/0:11:11:11:397:.:.
gi|170676117|gb|AY905542.2|	242	.	A	.	1.34196e-17	.	DP=58;DPB=58;EPPR=4.35811;GTI=0;MQMR=60;NS=6;NUMALT=0;ODDS=0;PAIREDR=0.931034;PQR=0;PRO=0;QR=2137;RO=58;RPPR=5.40641	GT:DP:AD:RO:QR:AO:QA	0/0/0/0/0/0/0/0/0:12:12:12:437:.:.	0/0/0/0/0/0/0/0/0/0:6:6:6:225:.:.	0/0/0/0/0/0/0/0/0:6:6:6:207:.:.	0/0/0/0/0/0/0/0/0/0:9:9:9:339:.:.	0/0/0/0/0/0/0/0/0/0:15:15:15:563:.:.	0/0/0/0/0/0/0/0/0/0:10:10:10:366:.:.
gi|170676117|gb|AY905542.2|	243	.	T	.	1.34196e-17	.	DP=58;DPB=58;EPPR=5.40641;GTI=0;MQMR=60;NS=6;NUMALT=0;ODDS=0;PAIREDR=0.931034;PQR=0;PRO=0;QR=2150;RO=58;RPPR=6.75422	GT:DP:AD:RO:QR:AO:QA	0/0/0/0/0/0/0/0/0:12:12:12:447:.:.	0/0/0/0/0/0/0/0/0/0:6:6:6:225:.:.	0/0/0/0/0/0/0/0/0:6:6:6:207:.:.	0/0/0/0/0/0/0/0/0/0:9:9:9:342:.:.	0/0/0/0/0/0/0/0/0/0:15:15:15:563:.:.	0/0/0/0/0/0/0/0/0/0:10:10:10:366:.:.
gi|170676117|gb|AY905542.2|	244	.	A	.	7.06295e-19	.	DP=56;DPB=56;EPPR=5.49198;GTI=0;MQMR=60;NS=6;NUMALT=0;ODDS=0;PAIREDR=0.928571;PQR=0;PRO=0;QR=2084;RO=56;RPPR=6.88793	GT:DP:AD:RO:QR:AO:QA	0/0/0/0/0/0/0/0/0:12:12:12:443:.:.	0/0/0/0/0/0/0/0/0/0:6:6:6:225:.:.	0/0/0/0/0/0/0/0/0:5:5:5:181:.:.	0/0/0/0/0/0/0/0/0/0:9:9:9:342:.:.	0/0/0/0/0/0/0/0/0/0:15:15:15:560:.:.	0/0/0/0/0/0/0/0/0/0:9:9:9:333:.:.
gi|170676117|gb|AY905542.2|	245	.	A	.	1.34196e-17	.	DP=58;DPB=58;EPPR=5.40641;GTI=0;MQMR=60;NS=6;NUMALT=0;ODDS=0;PAIREDR=0.931034;PQR=0;PRO=0;QR=2151;RO=58;RPPR=6.75422	GT:DP:AD:RO:QR:AO:QA	0/0/0/0/0/0/0/0/0:12:12:12:447:.:.	0/0/0/0/0/0/0/0/0/0:6:6:6:225:.:.	0/0/0/0/0/0/0/0/0:6:6:6:208:.:.	0/0/0/0/0/0/0/0/0/0:9:9:9:342:.:.	0/0/0/0/0/0/0/0/0/0:15:15:15:563:.:.	0/0/0/0/0/0/0/0/0/0:10:10:10:366:.:.
gi|170676117|gb|AY905542.2|	246	.	C	.	0	.	DP=59;DPB=59;EPPR=4.81373;GTI=0;MQMR=60;NS=6;NUMALT=0;ODDS=0;PAIREDR=0.932203;PQR=0;PRO=0;QR=2177;RO=59;RPPR=5.99147	GT:DP:AD:RO:QR:AO:QA	0/0/0/0/0/0/0/0/0:13:13:13:469:.:.	0/0/0/0/0/0/0/0/0/0:6:6:6:225:.:.	0/0/0/0/0/0/0/0/0:6:6:6:218:.:.	0/0/0/0/0/0/0/0/0/0:9:9:9:342:.:.	0/0/0/0/0/0/0/0/0/0:15:15:15:561:.:.	0/0/0/0/0/0/0/0/0/0:10:10:10:362:.:.
gi|170676117|gb|AY905542.2|	247	.	G	.	0	.	DP=59;DPB=59;EPPR=4.81373;GTI=0;MQMR=60;NS=6;NUMALT=0;ODDS=0;PAIREDR=0.932203;PQR=0;PRO=0;QR=2183;RO=59;RPPR=5.99147	GT:DP:AD:RO:QR:AO:QA	0/0/0/0/0/0/0/0/0:13:13:13:474:.:.	0/0/0/0/0/0/0/0/0/0:6:6:6:225:.:.	0/0/0/0/0/0/0/0/0:6:6:6:222:.:.	0/0/0/0/0/0/0/0/0/0:9:9:9:339:.:.	0/0/0/0/0/0/0/0/0/0:15:15:15:561:.:.	0/0/0/0/0/0/0/0/0/0:10:10:10:362:.:.
gi|170676117|gb|AY905542.2|	248	.	C	.	0	.	DP=59;DPB=59;EPPR=4.81373;GTI=0;MQMR=60;NS=6;NUMALT=0;ODDS=0;PAIREDR=0.932203;PQR=0;PRO=0;QR=2173;RO=59;RPPR=5.99147	GT:DP:AD:RO:QR:AO:QA	0/0/0/0/0/0/0/0/0:13:13:13:476:.:.	0/0/0/0/0/0/0/0/0/0:6:6:6:225:.:.	0/0/0/0/0/0/0/0/0:6:6:6:218:.:.	0/0/0/0/0/0/0/0/0/0:9:9:9:342:.:.	0/0/0/0/0/0/0/0/0/0:15:15:15:557:.:.	0/0/0/0/0/0/0/0/0/0:10:10:10:355:.:.
gi|170676117|gb|AY905542.2|	249	.	T	.	1.34196e-17	.	DP=58;DPB=58;EPPR=5.40641;GTI=0;MQMR=60;NS=6;NUMALT=0;ODDS=0;PAIREDR=0.931034;PQR=0;PRO=0;QR=2140;RO=58;RPPR=6.75422	GT:DP:AD:RO:QR:AO:QA	0/0/0/0/0/0/0/0/0:13:13:13:484:.:.	0/0/0/0/0/0/0/0/0/0:6:6:6:225:.:.	0/0/0/0/0/0/0/0/0:6:6:6:212:.:.	0/0/0/0/0/0/0/0/0/0:9:9:9:339:.:.	0/0/0/0/0/0/0/0/0/0:15:15:15:551:.:.	0/0/0/0/0/0/0/0/0/0:9:9:9:329:.:.
gi|170676117|gb|AY905542.2|	250	.	G	.	0	.	DP=59;DPB=59;EPPR=4.81373;GTI=0;MQMR=60;NS=6;NUMALT=0;ODDS=0;PAIREDR=0.932203;PQR=0;PRO=0;QR=2159;RO=59;RPPR=5.99147	GT:DP:AD:RO:QR:AO:QA	0/0/0/0/0/0/0/0/0:13:13:13:484:.:.	0/0/0/0/0/0/0/0/0/0:6:6:6:225:.:.	0/0/0/0/0/0/0/0/0:6:6:6:202:.:.	0/0/0/0/0/0/0/0/0/0:9:9:9:339:.:.	0/0/0/0/0/0/0/0/0/0:15:15:15:553:.:.	0/0/0/0/0/0/0/0/0/0:10:10:10:356:.:.
gi|170676117|gb|AY905542.2|	251	.	T	.	0	.	DP=56;DPB=56;EPPR=4.94488;GTI=0;MQMR=60;NS=6;NUMALT=0;ODDS=0;PAIREDR=0.927273;PQR=0;PRO=0;QR=2008;RO=55;RPPR=6.20829	GT:DP:AD:RO:QR:AO:QA	0/0/0/0/0/0/0/0/0:12:12:12:444:.:.	0/0/0/0/0/0/0/0/0/0:4:4:4:148:.:.	0/0/0/0/0/0/0/0/0:6:6:6:207:.:.	0/0/0/0/0/0/0/0/0/0:9:9:9:339:.:.	0/0/0/0/0/0/0/0/0/0:15:15:15:547:.:.	0/0/0/0/0/0/0/0/0/0:10:9:9:323:.:.
gi|170676117|gb|AY905542.2|	252	.	G	.	0	.	DP=60;DPB=60;EPPR=5.32654;GTI=0;MQMR=60;NS=6;NUMALT=0;ODDS=0;PAIREDR=0.933333;PQR=0;PRO=0;QR=2194;RO=60;RPPR=6.62942	GT:DP:AD:RO:QR:AO:QA	0/0/0/0/0/0/0/0/0:13:13:13:471:.:.	0/0/0/0/0/0/0/0/0/0:6:6:6:212:.:.	0/0/0/0/0/0/0/0/0:7:7:7:255:.:.	0/0/0/0/0/0/0/0/0/0:9:9:9:339:.:.	0/0/0/0/0/0/0/0/0/0:15:15:15:557:.:.	0/0/0/0/0/0/0/0/0/0:10:10:10:360:.:.
gi|170676117|gb|AY905542.2|	253	.	G	.	1.34196e-17	.	DP=58;DPB=58;EPPR=4.35811;GTI=0;MQMR=60;NS=6;NUMALT=0;ODDS=0;PAIREDR=0.931034;PQR=0;PRO=0;QR=2149;RO=58;RPPR=5.40641	GT:DP:AD:RO:QR:AO:QA	0/0/0/0/0/0/0/0/0:12:12:12:447:.:.	0/0/0/0/0/0/0/0/0/0:6:6:6:221:.:.	0/0/0/0/0/0/0/0/0:6:6:6:222:.:.	0/0/0/0/0/0/0/0/0/0:9:9:9:338:.:.	0/0/0/0/0/0/0/0/0/0:15:15:15:561:.:.	0/0/0/0/0/0/0/0/0/0:10:10:10:360:.:.
gi|170676117|gb|AY905542.2|	254	.	T	.	0	.	DP=59;DPB=59;EPPR=5.99147;GTI=0;MQMR=60;NS=6;NUMALT=0;ODDS=0;PAIREDR=0.932203;PQR=0;PRO=0;QR=2143;RO=59;RPPR=7.46366	GT:DP:AD:RO:QR:AO:QA	0/0/0/0/0/0/0/0/0:13:13:13:474:.:.	0/0/0/0/0/0/0/0/0/0:6:6:6:222:.:.	0/0/0/0/0/0/0/0/0:7:7:7:234:.:.	0/0/0/0/0/0/0/0/0/0:9:9:9:336:.:.	0/0/0/0/0/0/0/0/0/0:15:15:15:554:.:.	0/0/0/0/0/0/0/0/0/0:9:9:9:323:.:.
gi|170676117|gb|AY905542.2|	255	.	A	T	1973.99	.	AB=0;ABP=0;AC=58;AF=1;AN=58;AO=59;CIGAR=1X;DP=59;DPB=59;DPRA=0;EPP=7.46366;EPPR=0;GTI=0;LEN=1;MEANALT=1;MQM=60;MQMR=0;NS=6;NUMALT=1;ODDS=5.21994;PAIRED=0.932203;PAIREDR=0;PAO=0;PQA=0;PQR=0;PRO=0;QA=2170;QR=0;RO=0;RPL=36;RPP=9.23028;RPPR=0;RPR=23;RUN=1;SAF=54;SAP=91.3782;SAR=5;SRF=0;SRP=0;SRR=0;TYPE=snp;technology.Illumina=1	GT:DP:AD:RO:QR:AO:QA	1/1/1/1/1/1/1/1/1:13:0,13:0:0:13:480	1/1/1/1/1/1/1/1/1/1:6:0,6:0:0:6:225	1/1/1/1/1/1/1/1/1:6:0,6:0:0:6:214	1/1/1/1/1/1/1/1/1/1:9:0,9:0:0:9:336	1/1/1/1/1/1/1/1/1/1:15:0,15:0:0:15:553	1/1/1/1/1/1/1/1/1/1:10:0,10:0:0:10:362
gi|170676117|gb|AY905542.2|	256	.	A	.	0	.	DP=59;DPB=59;EPPR=5.99147;GTI=0;MQMR=60;NS=6;NUMALT=0;ODDS=0;PAIREDR=0.932203;PQR=0;PRO=0;QR=2156;RO=59;RPPR=7.46366	GT:DP:AD:RO:QR:AO:QA	0/0/0/0/0/0/0/0/0:13:13:13:474:.:.	0/0/0/0/0/0/0/0/0/0:6:6:6:225:.:.	0/0/0/0/0/0/0/0/0:7:7:7:245:.:.	0/0/0/0/0/0/0/0/0/0:8:8:8:299:.:.	0/0/0/0/0/0/0/0/0/0:15:15:15:557:.:.	0/0/0/0/0/0/0/0/0/0:10:10:10:356:.:.
gi|170676117|gb|AY905542.2|	257	.	C	.	7.06295e-19	.	DP=56;DPB=56;EPPR=6.88793;GTI=0;MQMR=60;NS=6;NUMALT=0;ODDS=0;PAIREDR=0.964286;PQR=0;PRO=0;QR=2044;RO=56;RPPR=5.49198	GT:DP:AD:RO:QR:AO:QA	0/0/0/0/0/0/0/0/0:10:10:10:354:.:.	0/0/0/0/0/0/0/0/0/0:6:6:6:225:.:.	0/0/0/0/0/0/0/0/0:7:7:7:255:.:.	0/0/0/0/0/0/0/0/0/0:8:8:8:305:.:.	0/0/0/0/0/0/0/0/0/0:15:15:15:539:.:.	0/0/0/0/0/0/0/0/0/0:10:10:10:366:.:.
gi|170676117|gb|AY905542.2|	258	.	G	.	7.29838e-18	.	DP=57;DPB=57;EPPR=7.61992;GTI=0;MQMR=60;NS=6;NUMALT=0;ODDS=0;PAIREDR=0.964912;PQR=0;PRO=0;QR=2088;RO=57;RPPR=6.09608	GT:DP:AD:RO:QR:AO:QA	0/0/0/0/0/0/0/0/0:11:11:11:400:.:.	0/0/0/0/0/0/0/0/0/0:6:6:6:225:.:.	0/0/0/0/0/0/0/0/0:7:7:7:255:.:.	0/0/0/0/0/0/0/0/0/0:8:8:8:305:.:.	0/0/0/0/0/0/0/0/0/0:15:15:15:549:.:.	0/0/0/0/0/0/0/0/0/0:10:10:10:354:.:.
gi|170676117|gb|AY905542.2|	259	.	A	.	1.24779e-17	.	DP=53;DPB=53;EPPR=7.96781;GTI=0;MQMR=60;NS=6;NUMALT=0;ODDS=0;PAIREDR=0.962264;PQR=0;PRO=0;QR=1935;RO=53;RPPR=6.32897	GT:DP:AD:RO:QR:AO:QA	0/0/0/0/0/0/0/0/0:9:9:9:332:.:.	0/0/0/0/0/0/0/0/0/0:6:6:6:225:.:.	0/0/0/0/0/0/0/0/0:6:6:6:222:.:.	0/0/0/0/0/0/0/0/0/0:8:8:8:298:.:.	0/0/0/0/0/0/0/0/0/0:15:15:15:545:.:.	0/0/0/0/0/0/0/0/0/0:9:9:9:313:.:.
gi|170676117|gb|AY905542.2|	260	.	G	.	7.29838e-18	.	DP=57;DPB=57;EPPR=6.09608;GTI=0;MQMR=60;NS=6;NUMALT=0;ODDS=0;PAIREDR=0.964912;PQR=0;PRO=0;QR=2086;RO=57;RPPR=4.877	GT:DP:AD:RO:QR:AO:QA	0/0/0/0/0/0/0/0/0:10:10:10:363:.:.	0/0/0/0/0/0/0/0/0/0:6:6:6:225:.:.	0/0/0/0/0/0/0/0/0:8:8:8:288:.:.	0/0/0/0/0/0/0/0/0/0:8:8:8:305:.:.	0/0/0/0/0/0/0/0/0/0:15:15:15:553:.:.	0/0/0/0/0/0/0/0/0/0:10:10:10:352:.:.
gi|170676117|gb|AY905542.2|	261	.	T	.	7.06295e-19	.	DP=56;DPB=56;EPPR=8.59409;GTI=0;MQMR=60;NS=6;NUMALT=0;ODDS=0;PAIREDR=0.964286;PQR=0;PRO=0;QR=2025;RO=56;RPPR=5.49198	GT:DP:AD:RO:QR:AO:QA	0/0/0/0/0/0/0/0/0:10:10:10:370:.:.	0/0/0/0/0/0/0/0/0/0:6:6:6:214:.:.	0/0/0/0/0/0/0/0/0:8:8:8:282:.:.	0/0/0/0/0/0/0/0/0/0:8:8:8:288:.:.	0/0/0/0/0/0/0/0/0/0:15:15:15:546:.:.	0/0/0/0/0/0/0/0/0/0:9:9:9:325:.:.
gi|170676117|gb|AY905542.2|	262	.	C	.	7.29838e-18	.	DP=57;DPB=57;EPPR=9.44853;GTI=0;MQMR=60;NS=6;NUMALT=0;ODDS=0;PAIREDR=0.964912;PQR=0;PRO=0;QR=2079;RO=57;RPPR=6.09608	GT:DP:AD:RO:QR:AO:QA	0/0/0/0/0/0/0/0/0:10:10:10:370:.:.	0/0/0/0/0/0/0/0/0/0:6:6:6:222:.:.	0/0/0/0/0/0/0/0/0:8:8:8:277:.:.	0/0/0/0/0/0/0/0/0/0:8:8:8:299:.:.	0/0/0/0/0/0/0/0/0/0:15:15:15:545:.:.	0/0/0/0/0/0/0/0/0/0:10:10:10:366:.:.
gi|170676117|gb|AY905542.2|	263	.	A	.	7.29838e-18	.	DP=57;DPB=57;EPPR=11.5819;GTI=0;MQMR=60;NS=6;NUMALT=0;ODDS=0;PAIREDR=0.964912;PQR=0;PRO=0;QR=2047;RO=57;RPPR=7.61992	GT:DP:AD:RO:QR:AO:QA	0/0/0/0/0/0/0/0/0:11:11:11:385:.:.	0/0/0/0/0/0/0/0/0/0:6:6:6:222:.:.	0/0/0/0/0/0/0/0/0:8:8:8:273:.:.	0/0/0/0/0/0/0/0/0/0:8:8:8:299:.:.	0/0/0/0/0/0/0/0/0/0:15:15:15:543:.:.	0/0/0/0/0/0/0/0/0/0:9:9:9:325:.:.
gi|170676117|gb|AY905542.2|	264	.	C	.	1.41259e-18	.	DP=61;DPB=61;EPPR=11.0198;GTI=0;MQMR=60;NS=6;NUMALT=0;ODDS=0;PAIREDR=0.967213;PQR=0;PRO=0;QR=2226;RO=61;RPPR=4.7546	GT:DP:AD:RO:QR:AO:QA	0/0/0/0/0/0/0/0/0:11:11:11:395:.:.	0/0/0/0/0/0/0/0/0/0:6:6:6:225:.:.	0/0/0/0/0/0/0/0/0:9:9:9:315:.:.	0/0/0/0/0/0/0/0/0/0:10:10:10:372:.:.	0/0/0/0/0/0/0/0/0/0:15:15:15:553:.:.	0/0/0/0/0/0/0/0/0/0:10:10:10:366:.:.
gi|170676117|gb|AY905542.2|	265	.	G	.	0	.	DP=60;DPB=60;EPPR=12.2752;GTI=0;MQMR=60;NS=6;NUMALT=0;ODDS=0;PAIREDR=0.966667;PQR=0;PRO=0;QR=2182;RO=60;RPPR=5.32654	GT:DP:AD:RO:QR:AO:QA	0/0/0/0/0/0/0/0/0:10:10:10:373:.:.	0/0/0/0/0/0/0/0/0/0:6:6:6:225:.:.	0/0/0/0/0/0/0/0/0:9:9:9:303:.:.	0/0/0/0/0/0/0/0/0/0:10:10:10:368:.:.	0/0/0/0/0/0/0/0/0/0:15:15:15:547:.:.	0/0/0/0/0/0/0/0/0/0:10:10:10:366:.:.
gi|170676117|gb|AY905542.2|	266	.	C	.	1.34196e-17	.	DP=58;DPB=58;EPPR=10.3484;GTI=0;MQMR=60;NS=6;NUMALT=0;ODDS=0;PAIREDR=0.965517;PQR=0;PRO=0;QR=2134;RO=58;RPPR=5.40641	GT:DP:AD:RO:QR:AO:QA	0/0/0/0/0/0/0/0/0:10:10:10:373:.:.	0/0/0/0/0/0/0/0/0/0:6:6:6:225:.:.	0/0/0/0/0/0/0/0/0:8:8:8:282:.:.	0/0/0/0/0/0/0/0/0/0:10:10:10:372:.:.	0/0/0/0/0/0/0/0/0/0:15:15:15:557:.:.	0/0/0/0/0/0/0/0/0/0:9:9:9:325:.:.
gi|170676117|gb|AY905542.2|	267	.	G	.	0	.	DP=60;DPB=60;EPPR=12.2752;GTI=0;MQMR=60;NS=6;NUMALT=0;ODDS=0;PAIREDR=0.966667;PQR=0;PRO=0;QR=2198;RO=60;RPPR=5.32654	GT:DP:AD:RO:QR:AO:QA	0/0/0/0/0/0/0/0/0:11:11:11:395:.:.	0/0/0/0/0/0/0/0/0/0:6:6:6:222:.:.	0/0/0/0/0/0/0/0/0:9:9:9:319:.:.	0/0/0/0/0/0/0/0/0/0:10:10:10:376:.:.	0/0/0/0/0/0/0/0/0/0:15:15:15:557:.:.	0/0/0/0/0/0/0/0/0/0:9:9:9:329:.:.
gi|170676117|gb|AY905542.2|	268	.	T	.	1.34196e-17	.	DP=58;DPB=58;EPPR=10.3484;GTI=0;MQMR=60;NS=6;NUMALT=0;ODDS=0;PAIREDR=0.965517;PQR=0;PRO=0;QR=2098;RO=58;RPPR=4.35811	GT:DP:AD:RO:QR:AO:QA	0/0/0/0/0/0/0/0/0:10:10:10:373:.:.	0/0/0/0/0/0/0/0/0/0:6:6:6:218:.:.	0/0/0/0/0/0/0/0/0:8:8:8:281:.:.	0/0/0/0/0/0/0/0/0/0:10:10:10:368:.:.	0/0/0/0/0/0/0/0/0/0:15:15:15:548:.:.	0/0/0/0/0/0/0/0/0/0:9:9:9:310:.:.
gi|170676117|gb|AY905542.2|	269	.	T	.	0	.	DP=60;DPB=60;EPPR=12.2752;GTI=0;MQMR=60;NS=6;NUMALT=0;ODDS=0;PAIREDR=0.966667;PQR=0;PRO=0;QR=2136;RO=60;RPPR=5.32654	GT:DP:AD:RO:QR:AO:QA	0/0/0/0/0/0/0/0/0:11:11:11:378:.:.	0/0/0/0/0/0/0/0/0/0:6:6:6:222:.:.	0/0/0/0/0/0/0/0/0:9:9:9:311:.:.	0/0/0/0/0/0/0/0/0/0:10:10:10:356:.:.	0/0/0/0/0/0/0/0/0/0:15:15:15:546:.:.	0/0/0/0/0/0/0/0/0/0:9:9:9:323:.:.
gi|170676117|gb|AY905542.2|	270	.	A	.	1.21718e-15	.	DP=56;DPB=56;EPPR=11.8936;GTI=0;MQMR=60;NS=6;NUMALT=0;ODDS=0;PAIREDR=0.963636;PQR=0;PRO=0;QR=2003;RO=55;RPPR=4.94488	GT:DP:AD:RO:QR:AO:QA	0/0/0/0/0/0/0/0/0:10:9:9:333:.:.	0/0/0/0/0/0/0/0/0/0:6:6:6:222:.:.	0/0/0/0/0/0/0/0/0:8:8:8:281:.:.	0/0/0/0/0/0/0/0/0/0:10:10:10:366:.:.	0/0/0/0/0/0/0/0/0/0:15:15:15:542:.:.	0/0/0/0/0/0/0/0/0/0:7:7:7:259:.:.
gi|170676117|gb|AY905542.2|	271	.	G	.	7.29838e-18	.	DP=57;DPB=57;EPPR=9.44853;GTI=0;MQMR=60;NS=6;NUMALT=0;ODDS=0;PAIREDR=0.964912;PQR=0;PRO=0;QR=2086;RO=57;RPPR=3.9627	GT:DP:AD:RO:QR:AO:QA	0/0/0/0/0/0/0/0/0:9:9:9:336:.:.	0/0/0/0/0/0/0/0/0/0:6:6:6:222:.:.	0/0/0/0/0/0/0/0/0:9:9:9:308:.:.	0/0/0/0/0/0/0/0/0/0:10:10:10:373:.:.	0/0/0/0/0/0/0/0/0/0:15:15:15:551:.:.	0/0/0/0/0/0/0/0/0/0:8:8:8:296:.:.
gi|170676117|gb|AY905542.2|	272	.	T	.	7.06295e-19	.	DP=56;DPB=56;EPPR=10.6105;GTI=0;MQMR=60;NS=6;NUMALT=0;ODDS=0;PAIREDR=0.964286;PQR=0;PRO=0;QR=2039;RO=56;RPPR=4.40625	GT:DP:AD:RO:QR:AO:QA	0/0/0/0/0/0/0/0/0:9:9:9:333:.:.	0/0/0/0/0/0/0/0/0/0:6:6:6:222:.:.	0/0/0/0/0/0/0/0/0:8:8:8:281:.:.	0/0/0/0/0/0/0/0/0/0:10:10:10:366:.:.	0/0/0/0/0/0/0/0/0/0:15:15:15:545:.:.	0/0/0/0/0/0/0/0/0/0:8:8:8:292:.:.
gi|170676117|gb|AY905542.2|	273	.	A	.	7.06295e-19	.	DP=56;DPB=56;EPPR=8.59409;GTI=0;MQMR=60;NS=6;NUMALT=0;ODDS=0;PAIREDR=0.964286;PQR=0;PRO=0;QR=2032;RO=56;RPPR=3.63072	GT:DP:AD:RO:QR:AO:QA	0/0/0/0/0/0/0/0/0:9:9:9:333:.:.	0/0/0/0/0/0/0/0/0/0:6:6:6:222:.:.	0/0/0/0/0/0/0/0/0:8:8:8:282:.:.	0/0/0/0/0/0/0/0/0/0:10:10:10:370:.:.	0/0/0/0/0/0/0/0/0/0:15:15:15:529:.:.	0/0/0/0/0/0/0/0/0/0:8:8:8:296:.:.
gi|170676117|gb|AY905542.2|	274	.	A	.	7.06295e-19	.	DP=56;DPB=56;EPPR=8.59409;GTI=0;MQMR=60;NS=6;NUMALT=0;ODDS=0;PAIREDR=0.964286;PQR=0;PRO=0;QR=2036;RO=56;RPPR=3.63072	GT:DP:AD:RO:QR:AO:QA	0/0/0/0/0/0/0/0/0:9:9:9:333:.:.	0/0/0/0/0/0/0/0/0/0:6:6:6:222:.:.	0/0/0/0/0/0/0/0/0:8:8:8:266:.:.	0/0/0/0/0/0/0/0/0/0:10:10:10:376:.:.	0/0/0/0/0/0/0/0/0/0:15:15:15:547:.:.	0/0/0/0/0/0/0/0/0/0:8:8:8:292:.:.
gi|170676117|gb|AY905542.2|	275	.	T	.	7.06295e-19	.	DP=56;DPB=56;EPPR=8.59409;GTI=0;MQMR=60;NS=6;NUMALT=0;ODDS=0;PAIREDR=0.964286;PQR=0;PRO=0;QR=2065;RO=56;RPPR=3.63072	GT:DP:AD:RO:QR:AO:QA	0/0/0/0/0/0/0/0/0:9:9:9:336:.:.	0/0/0/0/0/0/0/0/0/0:6:6:6:222:.:.	0/0/0/0/0/0/0/0/0:8:8:8:282:.:.	0/0/0/0/0/0/0/0/0/0:10:10:10:376:.:.	0/0/0/0/0/0/0/0/0/0:15:15:15:557:.:.	0/0/0/0/0/0/0/0/0/0:8:8:8:292:.:.
gi|170676117|gb|AY905542.2|	276	.	G	.	7.06295e-19	.	DP=56;DPB=56;EPPR=10.6105;GTI=0;MQMR=60;NS=6;NUMALT=0;ODDS=0;PAIREDR=0.964286;PQR=0;PRO=0;QR=2056;RO=56;RPPR=4.40625	GT:DP:AD:RO:QR:AO:QA	0/0/0/0/0/0/0/0/0:9:9:9:336:.:.	0/0/0/0/0/0/0/0/0/0:6:6:6:222:.:.	0/0/0/0/0/0/0/0/0:8:8:8:277:.:.	0/0/0/0/0/0/0/0/0/0:10:10:10:372:.:.	0/0/0/0/0/0/0/0/0/0:15:15:15:557:.:.	0/0/0/0/0/0/0/0/0/0:8:8:8:292:.:.
gi|170676117|gb|AY905542.2|	277	.	A	.	0	.	DP=54;DPB=54;EPPR=10.8919;GTI=0;MQMR=60;NS=6;NUMALT=0;ODDS=0;PAIREDR=0.962963;PQR=0;PRO=0;QR=1961;RO=54;RPPR=4.45795	GT:DP:AD:RO:QR:AO:QA	0/0/0/0/0/0/0/0/0:9:9:9:329:.:.	0/0/0/0/0/0/0/0/0/0:5:5:5:185:.:.	0/0/0/0/0/0/0/0/0:7:7:7:240:.:.	0/0/0/0/0/0/0/0/0/0:10:10:10:372:.:.	0/0/0/0/0/0/0/0/0/0:15:15:15:543:.:.	0/0/0/0/0/0/0/0/0/0:8:8:8:292:.:.
gi|170676117|gb|AY905542.2|	278	.	T	.	7.06295e-19	.	DP=56;DPB=56;EPPR=10.6105;GTI=0;MQMR=60;NS=6;NUMALT=0;ODDS=0;PAIREDR=0.964286;PQR=0;PRO=0;QR=2040;RO=56;RPPR=6.88793	GT:DP:AD:RO:QR:AO:QA	0/0/0/0/0/0/0/0/0:10:10:10:363:.:.	0/0/0/0/0/0/0/0/0/0:5:5:5:181:.:.	0/0/0/0/0/0/0/0/0:8:8:8:282:.:.	0/0/0/0/0/0/0/0/0/0:10:10:10:372:.:.	0/0/0/0/0/0/0/0/0/0:15:15:15:554:.:.	0/0/0/0/0/0/0/0/0/0:8:8:8:288:.:.
gi|170676117|gb|AY905542.2|	279	.	T	.	0	.	DP=55;DPB=55;EPPR=9.68264;GTI=0;MQMR=60;NS=6;NUMALT=0;ODDS=0;PAIREDR=0.963636;PQR=0;PRO=0;QR=2026;RO=55;RPPR=6.20829	GT:DP:AD:RO:QR:AO:QA	0/0/0/0/0/0/0/0/0:9:9:9:326:.:.	0/0/0/0/0/0/0/0/0/0:5:5:5:185:.:.	0/0/0/0/0/0/0/0/0:8:8:8:292:.:.	0/0/0/0/0/0/0/0/0/0:10:10:10:372:.:.	0/0/0/0/0/0/0/0/0/0:15:15:15:555:.:.	0/0/0/0/0/0/0/0/0/0:8:8:8:296:.:.
gi|170676117|gb|AY905542.2|	280	.	T	.	7.06295e-19	.	DP=56;DPB=56;EPPR=10.6105;GTI=0;MQMR=60;NS=6;NUMALT=0;ODDS=0;PAIREDR=0.964286;PQR=0;PRO=0;QR=2061;RO=56;RPPR=6.88793	GT:DP:AD:RO:QR:AO:QA	0/0/0/0/0/0/0/0/0:10:10:10:359:.:.	0/0/0/0/0/0/0/0/0/0:5:5:5:185:.:.	0/0/0/0/0/0/0/0/0:8:8:8:288:.:.	0/0/0/0/0/0/0/0/0/0:10:10:10:375:.:.	0/0/0/0/0/0/0/0/0/0:15:15:15:558:.:.	0/0/0/0/0/0/0/0/0/0:8:8:8:296:.:.
gi|170676117|gb|AY905542.2|	281	.	T	.	0	.	DP=55;DPB=55;EPPR=9.68264;GTI=0;MQMR=60;NS=6;NUMALT=0;ODDS=0;PAIREDR=0.963636;PQR=0;PRO=0;QR=2042;RO=55;RPPR=6.20829	GT:DP:AD:RO:QR:AO:QA	0/0/0/0/0/0/0/0/0:9:9:9:336:.:.	0/0/0/0/0/0/0/0/0/0:5:5:5:185:.:.	0/0/0/0/0/0/0/0/0:8:8:8:292:.:.	0/0/0/0/0/0/0/0/0/0:10:10:10:379:.:.	0/0/0/0/0/0/0/0/0/0:15:15:15:554:.:.	0/0/0/0/0/0/0/0/0/0:8:8:8:296:.:.
gi|170676117|gb|AY905542.2|	282	.	C	.	0	.	DP=50;DPB=50;EPPR=11.5225;GTI=0;MQMR=60;NS=6;NUMALT=0;ODDS=0;PAIREDR=0.98;PQR=0;PRO=0;QR=1771;RO=50;RPPR=5.78978	GT:DP:AD:RO:QR:AO:QA	0/0/0/0/0/0/0/0/0:9:9:9:320:.:.	0/0/0/0/0/0/0/0/0/0:5:5:5:181:.:.	0/0/0/0/0/0/0/0/0:7:7:7:247:.:.	0/0/0/0/0/0/0/0/0/0:10:10:10:346:.:.	0/0/0/0/0/0/0/0/0/0:12:12:12:447:.:.	0/0/0/0/0/0/0/0/0/0:7:7:7:230:.:.
gi|170676117|gb|AY905542.2|	283	.	T	.	1.50676e-17	.	DP=34;DPB=34;EPPR=15.5282;GTI=0;MQMR=60;NS=6;NUMALT=0;ODDS=0;PAIREDR=0.970588;PQR=0;PRO=0;QR=1254;RO=34;RPPR=7.09778	GT:DP:AD:RO:QR:AO:QA	0/0/0/0/0/0/0/0/0:5:5:5:188:.:.	0/0/0/0/0/0/0/0/0/0:4:4:4:148:.:.	0/0/0/0/0/0/0/0/0:5:5:5:177:.:.	0/0/0/0/0/0/0/0/0/0:7:7:7:265:.:.	0/0/0/0/0/0/0/0/0/0:10:10:10:369:.:.	0/0/0/0/0/0/0/0/0/0:3:3:3:107:.:.
gi|170676117|gb|AY905542.2|	284	.	T	.	2.35432e-18	.	DP=32;DPB=32;EPPR=42.0968;GTI=0;MQMR=60;NS=6;NUMALT=0;ODDS=0;PAIREDR=0.96875;PQR=0;PRO=0;QR=1171;RO=32;RPPR=24.9965	GT:DP:AD:RO:QR:AO:QA	0/0/0/0/0/0/0/0/0:5:5:5:178:.:.	0/0/0/0/0/0/0/0/0/0:4:4:4:148:.:.	0/0/0/0/0/0/0/0/0:4:4:4:144:.:.	0/0/0/0/0/0/0/0/0/0:7:7:7:264:.:.	0/0/0/0/0/0/0/0/0/0:9:9:9:326:.:.	0/0/0/0/0/0/0/0/0/0:3:3:3:111:.:.
gi|170676117|gb|AY905542.2|	285	.	C	.	2.35432e-18	.	DP=32;DPB=32;EPPR=42.0968;GTI=0;MQMR=60;NS=6;NUMALT=0;ODDS=0;PAIREDR=0.96875;PQR=0;PRO=0;QR=1165;RO=32;RPPR=24.9965	GT:DP:AD:RO:QR:AO:QA	0/0/0/0/0/0/0/0/0:5:5:5:188:.:.	0/0/0/0/0/0/0/0/0/0:4:4:4:148:.:.	0/0/0/0/0/0/0/0/0:5:5:5:165:.:.	0/0/0/0/0/0/0/0/0/0:7:7:7:268:.:.	0/0/0/0/0/0/0/0/0/0:9:9:9:322:.:.	0/0/0/0/0/0/0/0/0/0:2:2:2:74:.:.
gi|170676117|gb|AY905542.2|	286	.	T	.	2.35432e-18	.	DP=32;DPB=32;EPPR=35.8538;GTI=0;MQMR=60;NS=6;NUMALT=0;ODDS=0;PAIREDR=0.96875;PQR=0;PRO=0;QR=1179;RO=32;RPPR=30.1537	GT:DP:AD:RO:QR:AO:QA	0/0/0/0/0/0/0/0/0:5:5:5:188:.:.	0/0/0/0/0/0/0/0/0/0:4:4:4:148:.:.	0/0/0/0/0/0/0/0/0:5:5:5:177:.:.	0/0/0/0/0/0/0/0/0/0:7:7:7:264:.:.	0/0/0/0/0/0/0/0/0/0:8:8:8:295:.:.	0/0/0/0/0/0/0/0/0/0:3:3:3:107:.:.
gi|170676117|gb|AY905542.2|	287	.	T	.	1.50676e-17	.	DP=34;DPB=34;EPPR=39.7976;GTI=0;MQMR=60;NS=6;NUMALT=0;ODDS=0;PAIREDR=0.970588;PQR=0;PRO=0;QR=1241;RO=34;RPPR=15.5282	GT:DP:AD:RO:QR:AO:QA	0/0/0/0/0/0/0/0/0:5:5:5:188:.:.	0/0/0/0/0/0/0/0/0/0:6:6:6:210:.:.	0/0/0/0/0/0/0/0/0:5:5:5:177:.:.	0/0/0/0/0/0/0/0/0/0:8:8:8:293:.:.	0/0/0/0/0/0/0/0/0/0:7:7:7:262:.:.	0/0/0/0/0/0/0/0/0/0:3:3:3:111:.:.
gi|170676117|gb|AY905542.2|	288	.	T	.	1.50676e-17	.	DP=34;DPB=34;EPPR=39.7976;GTI=0;MQMR=60;NS=6;NUMALT=0;ODDS=0;PAIREDR=0.970588;PQR=0;PRO=0;QR=1231;RO=34;RPPR=15.5282	GT:DP:AD:RO:QR:AO:QA	0/0/0/0/0/0/0/0/0:5:5:5:185:.:.	0/0/0/0/0/0/0/0/0/0:7:7:7:237:.:.	0/0/0/0/0/0/0/0/0:4:4:4:144:.:.	0/0/0/0/0/0/0/0/0/0:8:8:8:292:.:.	0/0/0/0/0/0/0/0/0/0:7:7:7:262:.:.	0/0/0/0/0/0/0/0/0/0:3:3:3:111:.:.
gi|170676117|gb|AY905542.2|	289	.	G	.	1.50676e-17	.	DP=34;DPB=34;EPPR=39.7976;GTI=0;MQMR=60;NS=6;NUMALT=0;ODDS=0;PAIREDR=0.970588;PQR=0;PRO=0;QR=1229;RO=34;RPPR=15.5282	GT:DP:AD:RO:QR:AO:QA	0/0/0/0/0/0/0/0/0:4:4:4:148:.:.	0/0/0/0/0/0/0/0/0/0:7:7:7:251:.:.	0/0/0/0/0/0/0/0/0:5:5:5:171:.:.	0/0/0/0/0/0/0/0/0/0:8:8:8:296:.:.	0/0/0/0/0/0/0/0/0/0:7:7:7:262:.:.	0/0/0/0/0/0/0/0/0/0:3:3:3:101:.:.
gi|170676117|gb|AY905542.2|	290	.	T	.	1.50676e-17	.	DP=34;DPB=34;EPPR=39.7976;GTI=0;MQMR=60;NS=6;NUMALT=0;ODDS=0;PAIREDR=0.970588;PQR=0;PRO=0;QR=1241;RO=34;RPPR=15.5282	GT:DP:AD:RO:QR:AO:QA	0/0/0/0/0/0/0/0/0:4:4:4:148:.:.	0/0/0/0/0/0/0/0/0/0:7:7:7:251:.:.	0/0/0/0/0/0/0/0/0:5:5:5:177:.:.	0/0/0/0/0/0/0/0/0/0:8:8:8:292:.:.	0/0/0/0/0/0/0/0/0/0:7:7:7:262:.:.	0/0/0/0/0/0/0/0/0/0:3:3:3:111:.:.
gi|170676117|gb|AY905542.2|	291	.	T	.	1.50676e-17	.	DP=34;DPB=34;EPPR=39.7976;GTI=0;MQMR=60;NS=6;NUMALT=0;ODDS=0;PAIREDR=0.970588;PQR=0;PRO=0;QR=1225;RO=34;RPPR=15.5282	GT:DP:AD:RO:QR:AO:QA	0/0/0/0/0/0/0/0/0:4:4:4:148:.:.	0/0/0/0/0/0/0/0/0/0:7:7:7:251:.:.	0/0/0/0/0/0/0/0/0:5:5:5:165:.:.	0/0/0/0/0/0/0/0/0/0:8:8:8:288:.:.	0/0/0/0/0/0/0/0/0/0:7:7:7:262:.:.	0/0/0/0/0/0/0/0/0/0:3:3:3:111:.:.
gi|170676117|gb|AY905542.2|	292	.	A	.	9.41726e-18	.	DP=33;DPB=33;EPPR=44.1367;GTI=0;MQMR=60;NS=6;NUMALT=0;ODDS=0;PAIREDR=0.969697;PQR=0;PRO=0;QR=1187;RO=33;RPPR=17.8158	GT:DP:AD:RO:QR:AO:QA	0/0/0/0/0/0/0/0/0:4:4:4:148:.:.	0/0/0/0/0/0/0/0/0/0:7:7:7:251:.:.	0/0/0/0/0/0/0/0/0:5:5:5:160:.:.	0/0/0/0/0/0/0/0/0/0:8:8:8:292:.:.	0/0/0/0/0/0/0/0/0/0:7:7:7:262:.:.	0/0/0/0/0/0/0/0/0/0:2:2:2:74:.:.
gi|170676117|gb|AY905542.2|	293	.	T	.	1.50676e-17	.	DP=34;DPB=34;EPPR=46.1843;GTI=0;MQMR=60;NS=6;NUMALT=0;ODDS=0;PAIREDR=0.970588;PQR=0;PRO=0;QR=1224;RO=34;RPPR=19.3602	GT:DP:AD:RO:QR:AO:QA	0/0/0/0/0/0/0/0/0:4:4:4:148:.:.	0/0/0/0/0/0/0/0/0/0:7:7:7:251:.:.	0/0/0/0/0/0/0/0/0:5:5:5:166:.:.	0/0/0/0/0/0/0/0/0/0:8:8:8:296:.:.	0/0/0/0/0/0/0/0/0/0:7:7:7:262:.:.	0/0/0/0/0/0/0/0/0/0:3:3:3:101:.:.
gi|170676117|gb|AY905542.2|	294	.	G	.	9.41726e-18	.	DP=33;DPB=33;EPPR=44.1367;GTI=0;MQMR=60;NS=6;NUMALT=0;ODDS=0;PAIREDR=0.969697;PQR=0;PRO=0;QR=1197;RO=33;RPPR=17.8158	GT:DP:AD:RO:QR:AO:QA	0/0/0/0/0/0/0/0/0:4:4:4:148:.:.	0/0/0/0/0/0/0/0/0/0:7:7:7:251:.:.	0/0/0/0/0/0/0/0/0:5:5:5:166:.:.	0/0/0/0/0/0/0/0/0/0:8:8:8:296:.:.	0/0/0/0/0/0/0/0/0/0:7:7:7:262:.:.	0/0/0/0/0/0/0/0/0/0:2:2:2:74:.:.
gi|170676117|gb|AY905542.2|	295	.	C	.	1.50676e-17	.	DP=34;DPB=34;EPPR=46.1843;GTI=0;MQMR=60;NS=6;NUMALT=0;ODDS=0;PAIREDR=0.970588;PQR=0;PRO=0;QR=1214;RO=34;RPPR=19.3602	GT:DP:AD:RO:QR:AO:QA	0/0/0/0/0/0/0/0/0:4:4:4:148:.:.	0/0/0/0/0/0/0/0/0/0:7:7:7:251:.:.	0/0/0/0/0/0/0/0/0:5:5:5:156:.:.	0/0/0/0/0/0/0/0/0/0:8:8:8:296:.:.	0/0/0/0/0/0/0/0/0/0:7:7:7:262:.:.	0/0/0/0/0/0/0/0/0/0:3:3:3:101:.:.
gi|170676117|gb|AY905542.2|	296	.	C	.	9.41726e-18	.	DP=33;DPB=33;EPPR=44.1367;GTI=0;MQMR=60;NS=6;NUMALT=0;ODDS=0;PAIREDR=0.969697;PQR=0;PRO=0;QR=1190;RO=33;RPPR=17.8158	GT:DP:AD:RO:QR:AO:QA	0/0/0/0/0/0/0/0/0:4:4:4:148:.:.	0/0/0/0/0/0/0/0/0/0:7:7:7:239:.:.	0/0/0/0/0/0/0/0/0:4:4:4:144:.:.	0/0/0/0/0/0/0/0/0/0:8:8:8:296:.:.	0/0/0/0/0/0/0/0/0/0:7:7:7:262:.:.	0/0/0/0/0/0/0/0/0/0:3:3:3:101:.:.
gi|170676117|gb|AY905542.2|	297	.	A	.	9.41726e-18	.	DP=33;DPB=33;EPPR=44.1367;GTI=0;MQMR=60;NS=6;NUMALT=0;ODDS=0;PAIREDR=0.969697;PQR=0;PRO=0;QR=1212;RO=33;RPPR=17.8158	GT:DP:AD:RO:QR:AO:QA	0/0/0/0/0/0/0/0/0:4:4:4:148:.:.	0/0/0/0/0/0/0/0/0/0:7:7:7:251:.:.	0/0/0/0/0/0/0/0/0:4:4:4:148:.:.	0/0/0/0/0/0/0/0/0/0:8:8:8:292:.:.	0/0/0/0/0/0/0/0/0/0:7:7:7:262:.:.	0/0/0/0/0/0/0/0/0/0:3:3:3:111:.:.
gi|170676117|gb|AY905542.2|	298	.	G	.	9.41726e-18	.	DP=33;DPB=33;EPPR=50.9801;GTI=0;MQMR=60;NS=6;NUMALT=0;ODDS=0;PAIREDR=0.969697;PQR=0;PRO=0;QR=1211;RO=33;RPPR=22.0271	GT:DP:AD:RO:QR:AO:QA	0/0/0/0/0/0/0/0/0:4:4:4:148:.:.	0/0/0/0/0/0/0/0/0/0:7:7:7:251:.:.	0/0/0/0/0/0/0/0/0:4:4:4:151:.:.	0/0/0/0/0/0/0/0/0/0:8:8:8:292:.:.	0/0/0/0/0/0/0/0/0/0:7:7:7:258:.:.	0/0/0/0/0/0/0/0/0/0:3:3:3:111:.:.
gi|170676117|gb|AY905542.2|	299	.	T	.	9.41726e-18	.	DP=33;DPB=33;EPPR=50.9801;GTI=0;MQMR=60;NS=6;NUMALT=0;ODDS=0;PAIREDR=0.969697;PQR=0;PRO=0;QR=1166;RO=33;RPPR=22.0271	GT:DP:AD:RO:QR:AO:QA	0/0/0/0/0/0/0/0/0:4:4:4:144:.:.	0/0/0/0/0/0/0/0/0/0:7:7:7:235:.:.	0/0/0/0/0/0/0/0/0:4:4:4:138:.:.	0/0/0/0/0/0/0/0/0/0:8:8:8:284:.:.	0/0/0/0/0/0/0/0/0/0:7:7:7:258:.:.	0/0/0/0/0/0/0/0/0/0:3:3:3:107:.:.
gi|170676117|gb|AY905542.2|	300	.	A	G	1119.97	.	AB=0;ABP=0;AC=58;AF=1;AN=58;AO=34;CIGAR=1X;DP=34;DPB=34;DPRA=0;EPP=39.7976;EPPR=0;GTI=0;LEN=1;MEANALT=1;MQM=60;MQMR=0;NS=6;NUMALT=1;ODDS=4.90386;PAIRED=0.970588;PAIREDR=0;PAO=0;PQA=0;PQR=0;PRO=0;QA=1221;QR=0;RO=0;RPL=24;RPP=15.5282;RPPR=0;RPR=10;RUN=1;SAF=25;SAP=19.3602;SAR=9;SRF=0;SRP=0;SRR=0;TYPE=snp;technology.Illumina=1	GT:DP:AD:RO:QR:AO:QA	1/1/1/1/1/1/1/1/1:5:0,5:0:0:5:181	1/1/1/1/1/1/1/1/1/1:7:0,7:0:0:7:241	1/1/1/1/1/1/1/1/1:3:0,3:0:0:3:111	1/1/1/1/1/1/1/1/1/1:8:0,8:0:0:8:288	1/1/1/1/1/1/1/1/1/1:8:0,8:0:0:8:299	1/1/1/1/1/1/1/1/1/1:3:0,3:0:0:3:101
gi|170676117|gb|AY905542.2|	301	.	A	.	1.50676e-17	.	DP=34;DPB=34;EPPR=39.7976;GTI=0;MQMR=60;NS=6;NUMALT=0;ODDS=0;PAIREDR=0.970588;PQR=0;PRO=0;QR=1220;RO=34;RPPR=15.5282	GT:DP:AD:RO:QR:AO:QA	0/0/0/0/0/0/0/0/0:5:5:5:181:.:.	0/0/0/0/0/0/0/0/0/0:7:7:7:251:.:.	0/0/0/0/0/0/0/0/0:4:4:4:123:.:.	0/0/0/0/0/0/0/0/0/0:8:8:8:292:.:.	0/0/0/0/0/0/0/0/0/0:7:7:7:262:.:.	0/0/0/0/0/0/0/0/0/0:3:3:3:111:.:.
gi|170676117|gb|AY905542.2|	302	.	T	.	9.41726e-18	.	DP=33;DPB=33;EPPR=37.8197;GTI=0;MQMR=60;NS=6;NUMALT=0;ODDS=0;PAIREDR=0.969697;PQR=0;PRO=0;QR=1204;RO=33;RPPR=14.1309	GT:DP:AD:RO:QR:AO:QA	0/0/0/0/0/0/0/0/0:5:5:5:181:.:.	0/0/0/0/0/0/0/0/0/0:7:7:7:247:.:.	0/0/0/0/0/0/0/0/0:3:3:3:111:.:.	0/0/0/0/0/0/0/0/0/0:8:8:8:292:.:.	0/0/0/0/0/0/0/0/0/0:7:7:7:262:.:.	0/0/0/0/0/0/0/0/0/0:3:3:3:111:.:.
gi|170676117|gb|AY905542.2|	303	.	A	.	1.50676e-17	.	DP=34;DPB=34;EPPR=33.9218;GTI=0;MQMR=60;NS=6;NUMALT=0;ODDS=0;PAIREDR=0.970588;PQR=0;PRO=0;QR=1210;RO=34;RPPR=12.2071	GT:DP:AD:RO:QR:AO:QA	0/0/0/0/0/0/0/0/0:6:6:6:222:.:.	0/0/0/0/0/0/0/0/0/0:6:6:6:202:.:.	0/0/0/0/0/0/0/0/0:4:4:4:131:.:.	0/0/0/0/0/0/0/0/0/0:8:8:8:292:.:.	0/0/0/0/0/0/0/0/0/0:7:7:7:262:.:.	0/0/0/0/0/0/0/0/0/0:3:3:3:101:.:.
gi|170676117|gb|AY905542.2|	304	.	A	.	3.74807e-16	.	DP=37;DPB=37;EPPR=37.7539;GTI=0;MQMR=60;NS=6;NUMALT=0;ODDS=0;PAIREDR=0.972222;PQR=0;PRO=0;QR=1298;RO=36;RPPR=9.04217	GT:DP:AD:RO:QR:AO:QA	0/0/0/0/0/0/0/0/0:6:6:6:221:.:.	0/0/0/0/0/0/0/0/0/0:8:7:7:235:.:.	0/0/0/0/0/0/0/0/0:4:4:4:136:.:.	0/0/0/0/0/0/0/0/0/0:8:8:8:296:.:.	0/0/0/0/0/0/0/0/0/0:7:7:7:262:.:.	0/0/0/0/0/0/0/0/0/0:4:4:4:148:.:.
gi|170676117|gb|AY905542.2|	305	.	T	.	3.53147e-18	.	DP=37;DPB=37;EPPR=39.6906;GTI=0;MQMR=60;NS=6;NUMALT=0;ODDS=0;PAIREDR=0.972973;PQR=0;PRO=0;QR=1331;RO=37;RPPR=10.1116	GT:DP:AD:RO:QR:AO:QA	0/0/0/0/0/0/0/0/0:6:6:6:221:.:.	0/0/0/0/0/0/0/0/0/0:8:8:8:272:.:.	0/0/0/0/0/0/0/0/0:4:4:4:136:.:.	0/0/0/0/0/0/0/0/0/0:8:8:8:292:.:.	0/0/0/0/0/0/0/0/0/0:7:7:7:262:.:.	0/0/0/0/0/0/0/0/0/0:4:4:4:148:.:.
gi|170676117|gb|AY905542.2|	306	.	T	.	0	.	DP=36;DPB=36;EPPR=37.7539;GTI=0;MQMR=60;NS=6;NUMALT=0;ODDS=0;PAIREDR=0.972222;PQR=0;PRO=0;QR=1331;RO=36;RPPR=14.8328	GT:DP:AD:RO:QR:AO:QA	0/0/0/0/0/0/0/0/0:6:6:6:221:.:.	0/0/0/0/0/0/0/0/0/0:8:8:8:288:.:.	0/0/0/0/0/0/0/0/0:3:3:3:111:.:.	0/0/0/0/0/0/0/0/0/0:8:8:8:298:.:.	0/0/0/0/0/0/0/0/0/0:7:7:7:265:.:.	0/0/0/0/0/0/0/0/0/0:4:4:4:148:.:.
gi|170676117|gb|AY905542.2|	307	.	G	.	0	.	DP=36;DPB=36;EPPR=37.7539;GTI=0;MQMR=60;NS=6;NUMALT=0;ODDS=0;PAIREDR=0.972222;PQR=0;PRO=0;QR=1306;RO=36;RPPR=14.8328	GT:DP:AD:RO:QR:AO:QA	0/0/0/0/0/0/0/0/0:6:6:6:221:.:.	0/0/0/0/0/0/0/0/0/0:8:8:8:282:.:.	0/0/0/0/0/0/0/0/0:4:4:4:147:.:.	0/0/0/0/0/0/0/0/0/0:8:8:8:290:.:.	0/0/0/0/0/0/0/0/0/0:7:7:7:265:.:.	0/0/0/0/0/0/0/0/0/0:3:3:3:101:.:.
gi|170676117|gb|AY905542.2|	308	.	G	.	3.53147e-18	.	DP=37;DPB=37;EPPR=39.6906;GTI=0;MQMR=60;NS=6;NUMALT=0;ODDS=0;PAIREDR=0.972973;PQR=0;PRO=0;QR=1350;RO=37;RPPR=16.2152	GT:DP:AD:RO:QR:AO:QA	0/0/0/0/0/0/0/0/0:6:6:6:225:.:.	0/0/0/0/0/0/0/0/0/0:8:8:8:277:.:.	0/0/0/0/0/0/0/0/0:4:4:4:141:.:.	0/0/0/0/0/0/0/0/0/0:8:8:8:294:.:.	0/0/0/0/0/0/0/0/0/0:7:7:7:265:.:.	0/0/0/0/0/0/0/0/0/0:4:4:4:148:.:.
gi|170676117|gb|AY905542.2|	309	.	T	C	1125.41	.	AB=0.857143;ABP=10.7656;AC=57;AF=0.982759;AN=58;AO=35;CIGAR=1X;DP=36;DPB=36;DPRA=0;EPP=25.4075;EPPR=5.18177;GTI=0;LEN=1;MEANALT=1;MQM=60;MQMR=60;NS=6;NUMALT=1;ODDS=0.0740119;PAIRED=0.971429;PAIREDR=1;PAO=0;PQA=0;PQR=0;PRO=0;QA=1256;QR=33;RO=1;RPL=26;RPP=20.9405;RPPR=5.18177;RPR=9;RUN=1;SAF=24;SAP=13.4954;SAR=11;SRF=1;SRP=5.18177;SRR=0;TYPE=snp;technology.Illumina=1	GT:DP:AD:RO:QR:AO:QA	1/1/1/1/1/1/1/1/1:6:0,6:0:0:6:224	1/1/1/1/1/1/1/1/1/1:7:0,7:0:0:7:230	1/1/1/1/1/1/1/1/1:4:0,4:0:0:4:141	1/1/1/1/1/1/1/1/1/1:8:0,8:0:0:8:295	0/1/1/1/1/1/1/1/1/1:7:1,6:1:33:6:228	1/1/1/1/1/1/1/1/1/1:4:0,4:0:0:4:138
gi|170676117|gb|AY905542.2|	310	.	G	.	0	.	DP=35;DPB=35;EPPR=25.4075;GTI=0;MQMR=60;NS=6;NUMALT=0;ODDS=0;PAIREDR=0.971429;PQR=0;PRO=0;QR=1277;RO=35;RPPR=25.4075	GT:DP:AD:RO:QR:AO:QA	0/0/0/0/0/0/0/0/0:6:6:6:224:.:.	0/0/0/0/0/0/0/0/0/0:6:6:6:203:.:.	0/0/0/0/0/0/0/0/0:4:4:4:147:.:.	0/0/0/0/0/0/0/0/0/0:8:8:8:298:.:.	0/0/0/0/0/0/0/0/0/0:7:7:7:261:.:.	0/0/0/0/0/0/0/0/0/0:4:4:4:144:.:.
gi|170676117|gb|AY905542.2|	311	.	G	.	0	.	DP=35;DPB=35;EPPR=25.4075;GTI=0;MQMR=60;NS=6;NUMALT=0;ODDS=0;PAIREDR=0.971429;PQR=0;PRO=0;QR=1274;RO=35;RPPR=20.9405	GT:DP:AD:RO:QR:AO:QA	0/0/0/0/0/0/0/0/0:6:6:6:218:.:.	0/0/0/0/0/0/0/0/0/0:6:6:6:203:.:.	0/0/0/0/0/0/0/0/0:4:4:4:141:.:.	0/0/0/0/0/0/0/0/0/0:8:8:8:299:.:.	0/0/0/0/0/0/0/0/0/0:7:7:7:265:.:.	0/0/0/0/0/0/0/0/0/0:4:4:4:148:.:.
gi|170676117|gb|AY905542.2|	312	.	G	.	0	.	DP=35;DPB=35;EPPR=25.4075;GTI=0;MQMR=60;NS=6;NUMALT=0;ODDS=0;PAIREDR=0.971429;PQR=0;PRO=0;QR=1286;RO=35;RPPR=20.9405	GT:DP:AD:RO:QR:AO:QA	0/0/0/0/0/0/0/0/0:6:6:6:224:.:.	0/0/0/0/0/0/0/0/0/0:6:6:6:214:.:.	0/0/0/0/0/0/0/0/0:4:4:4:141:.:.	0/0/0/0/0/0/0/0/0/0:8:8:8:294:.:.	0/0/0/0/0/0/0/0/0/0:7:7:7:265:.:.	0/0/0/0/0/0/0/0/0/0:4:4:4:148:.:.
gi|170676117|gb|AY905542.2|	313	.	T	.	0	.	DP=30;DPB=30;EPPR=21.5402;GTI=0;MQMR=60;NS=6;NUMALT=0;ODDS=0;PAIREDR=0.966667;PQR=0;PRO=0;QR=1003;RO=30;RPPR=17.1973	GT:DP:AD:RO:QR:AO:QA	0/0/0/0/0/0/0/0/0:5:5:5:136:.:.	0/0/0/0/0/0/0/0/0/0:6:6:6:198:.:.	0/0/0/0/0/0/0/0/0:3:3:3:114:.:.	0/0/0/0/0/0/0/0/0/0:7:7:7:231:.:.	0/0/0/0/0/0/0/0/0/0:5:5:5:180:.:.	0/0/0/0/0/0/0/0/0/0:4:4:4:144:.:.
gi|170676117|gb|AY905542.2|	314	.	T	.	9.41726e-18	.	DP=33;DPB=33;EPPR=22.0271;GTI=0;MQMR=60;NS=6;NUMALT=0;ODDS=0;PAIREDR=0.969697;PQR=0;PRO=0;QR=1182;RO=33;RPPR=22.0271	GT:DP:AD:RO:QR:AO:QA	0/0/0/0/0/0/0/0/0:6:6:6:204:.:.	0/0/0/0/0/0/0/0/0/0:5:5:5:185:.:.	0/0/0/0/0/0/0/0/0:3:3:3:114:.:.	0/0/0/0/0/0/0/0/0/0:8:8:8:287:.:.	0/0/0/0/0/0/0/0/0/0:7:7:7:248:.:.	0/0/0/0/0/0/0/0/0/0:4:4:4:144:.:.
gi|170676117|gb|AY905542.2|	315	.	T	.	1.50676e-17	.	DP=34;DPB=34;EPPR=23.7032;GTI=0;MQMR=60;NS=6;NUMALT=0;ODDS=0;PAIREDR=0.970588;PQR=0;PRO=0;QR=1250;RO=34;RPPR=19.3602	GT:DP:AD:RO:QR:AO:QA	0/0/0/0/0/0/0/0/0:6:6:6:218:.:.	0/0/0/0/0/0/0/0/0/0:6:6:6:218:.:.	0/0/0/0/0/0/0/0/0:3:3:3:114:.:.	0/0/0/0/0/0/0/0/0/0:8:8:8:294:.:.	0/0/0/0/0/0/0/0/0/0:7:7:7:258:.:.	0/0/0/0/0/0/0/0/0/0:4:4:4:148:.:.
gi|170676117|gb|AY905542.2|	316	.	G	.	1.50676e-17	.	DP=34;DPB=34;EPPR=23.7032;GTI=0;MQMR=60;NS=6;NUMALT=0;ODDS=0;PAIREDR=0.970588;PQR=0;PRO=0;QR=1193;RO=34;RPPR=19.3602	GT:DP:AD:RO:QR:AO:QA	0/0/0/0/0/0/0/0/0:6:6:6:198:.:.	0/0/0/0/0/0/0/0/0/0:6:6:6:218:.:.	0/0/0/0/0/0/0/0/0:3:3:3:104:.:.	0/0/0/0/0/0/0/0/0/0:8:8:8:298:.:.	0/0/0/0/0/0/0/0/0/0:7:7:7:247:.:.	0/0/0/0/0/0/0/0/0/0:4:4:4:128:.:.
gi|170676117|gb|AY905542.2|	317	.	G	.	1.50676e-17	.	DP=34;DPB=34;EPPR=23.7032;GTI=0;MQMR=60;NS=6;NUMALT=0;ODDS=0;PAIREDR=0.970588;PQR=0;PRO=0;QR=1230;RO=34;RPPR=19.3602	GT:DP:AD:RO:QR:AO:QA	0/0/0/0/0/0/0/0/0:6:6:6:218:.:.	0/0/0/0/0/0/0/0/0/0:6:6:6:208:.:.	0/0/0/0/0/0/0/0/0:3:3:3:114:.:.	0/0/0/0/0/0/0/0/0/0:8:8:8:298:.:.	0/0/0/0/0/0/0/0/0/0:7:7:7:258:.:.	0/0/0/0/0/0/0/0/0/0:4:4:4:134:.:.
gi|170676117|gb|AY905542.2|	318	.	T	.	9.41726e-18	.	DP=33;DPB=33;EPPR=22.0271;GTI=0;MQMR=60;NS=6;NUMALT=0;ODDS=0;PAIREDR=0.969697;PQR=0;PRO=0;QR=1132;RO=33;RPPR=17.8158	GT:DP:AD:RO:QR:AO:QA	0/0/0/0/0/0/0/0/0:6:6:6:182:.:.	0/0/0/0/0/0/0/0/0/0:6:6:6:218:.:.	0/0/0/0/0/0/0/0/0:3:3:3:114:.:.	0/0/0/0/0/0/0/0/0/0:8:8:8:279:.:.	0/0/0/0/0/0/0/0/0/0:7:7:7:232:.:.	0/0/0/0/0/0/0/0/0/0:3:3:3:107:.:.
gi|170676117|gb|AY905542.2|	319	.	A	.	9.41726e-18	.	DP=33;DPB=33;EPPR=22.0271;GTI=0;MQMR=60;NS=6;NUMALT=0;ODDS=0;PAIREDR=0.969697;PQR=0;PRO=0;QR=1177;RO=33;RPPR=17.8158	GT:DP:AD:RO:QR:AO:QA	0/0/0/0/0/0/0/0/0:6:6:6:204:.:.	0/0/0/0/0/0/0/0/0/0:6:6:6:212:.:.	0/0/0/0/0/0/0/0/0:3:3:3:114:.:.	0/0/0/0/0/0/0/0/0/0:8:8:8:288:.:.	0/0/0/0/0/0/0/0/0/0:7:7:7:248:.:.	0/0/0/0/0/0/0/0/0/0:3:3:3:111:.:.
gi|170676117|gb|AY905542.2|	320	.	A	.	1.50676e-17	.	DP=34;DPB=34;EPPR=19.3602;GTI=0;MQMR=60;NS=6;NUMALT=0;ODDS=0;PAIREDR=0.970588;PQR=0;PRO=0;QR=1231;RO=34;RPPR=15.5282	GT:DP:AD:RO:QR:AO:QA	0/0/0/0/0/0/0/0/0:6:6:6:214:.:.	0/0/0/0/0/0/0/0/0/0:7:7:7:244:.:.	0/0/0/0/0/0/0/0/0:3:3:3:114:.:.	0/0/0/0/0/0/0/0/0/0:8:8:8:290:.:.	0/0/0/0/0/0/0/0/0/0:7:7:7:258:.:.	0/0/0/0/0/0/0/0/0/0:3:3:3:111:.:.
gi|170676117|gb|AY905542.2|	321	.	T	.	0	.	DP=35;DPB=35;EPPR=20.9405;GTI=0;MQMR=60;NS=6;NUMALT=0;ODDS=0;PAIREDR=0.971429;PQR=0;PRO=0;QR=1274;RO=35;RPPR=13.4954	GT:DP:AD:RO:QR:AO:QA	0/0/0/0/0/0/0/0/0:6:6:6:214:.:.	0/0/0/0/0/0/0/0/0/0:8:8:8:286:.:.	0/0/0/0/0/0/0/0/0:3:3:3:111:.:.	0/0/0/0/0/0/0/0/0/0:8:8:8:294:.:.	0/0/0/0/0/0/0/0/0/0:7:7:7:258:.:.	0/0/0/0/0/0/0/0/0/0:3:3:3:111:.:.
gi|170676117|gb|AY905542.2|	322	.	T	.	0	.	DP=35;DPB=35;EPPR=20.9405;GTI=0;MQMR=60;NS=6;NUMALT=0;ODDS=0;PAIREDR=0.971429;PQR=0;PRO=0;QR=1285;RO=35;RPPR=13.4954	GT:DP:AD:RO:QR:AO:QA	0/0/0/0/0/0/0/0/0:6:6:6:222:.:.	0/0/0/0/0/0/0/0/0/0:8:8:8:281:.:.	0/0/0/0/0/0/0/0/0:4:4:4:141:.:.	0/0/0/0/0/0/0/0/0/0:8:8:8:302:.:.	0/0/0/0/0/0/0/0/0/0:6:6:6:228:.:.	0/0/0/0/0/0/0/0/0/0:3:3:3:111:.:.
gi|170676117|gb|AY905542.2|	323	.	G	.	9.41726e-18	.	DP=33;DPB=33;EPPR=22.0271;GTI=0;MQMR=60;NS=6;NUMALT=0;ODDS=0;PAIREDR=0.969697;PQR=0;PRO=0;QR=1184;RO=33;RPPR=17.8158	GT:DP:AD:RO:QR:AO:QA	0/0/0/0/0/0/0/0/0:5:5:5:177:.:.	0/0/0/0/0/0/0/0/0/0:7:7:7:259:.:.	0/0/0/0/0/0/0/0/0:4:4:4:128:.:.	0/0/0/0/0/0/0/0/0/0:8:8:8:288:.:.	0/0/0/0/0/0/0/0/0/0:6:6:6:221:.:.	0/0/0/0/0/0/0/0/0/0:3:3:3:111:.:.
gi|170676117|gb|AY905542.2|	324	.	G	.	1.22448e-15	.	DP=35;DPB=35;EPPR=23.7032;GTI=0;MQMR=60;NS=6;NUMALT=0;ODDS=0;PAIREDR=1;PQR=0;PRO=0;QR=1244;RO=34;RPPR=9.39698	GT:DP:AD:RO:QR:AO:QA	0/0/0/0/0/0/0/0/0:5:5:5:171:.:.	0/0/0/0/0/0/0/0/0/0:8:8:8:282:.:.	0/0/0/0/0/0/0/0/0:3:3:3:114:.:.	0/0/0/0/0/0/0/0/0/0:8:8:8:301:.:.	0/0/0/0/0/0/0/0/0/0:8:8:8:302:.:.	0/0/0/0/0/0/0/0/0/0:3:2:2:74:.:.
gi|170676117|gb|AY905542.2|	325	.	C	.	0	.	DP=35;DPB=35;EPPR=25.4075;GTI=0;MQMR=60;NS=6;NUMALT=0;ODDS=0;PAIREDR=1;PQR=0;PRO=0;QR=1279;RO=35;RPPR=8.03571	GT:DP:AD:RO:QR:AO:QA	0/0/0/0/0/0/0/0/0:4:4:4:140:.:.	0/0/0/0/0/0/0/0/0/0:8:8:8:285:.:.	0/0/0/0/0/0/0/0/0:3:3:3:110:.:.	0/0/0/0/0/0/0/0/0/0:8:8:8:305:.:.	0/0/0/0/0/0/0/0/0/0:9:9:9:328:.:.	0/0/0/0/0/0/0/0/0/0:3:3:3:111:.:.
gi|170676117|gb|AY905542.2|	326	.	T	.	0	.	DP=36;DPB=36;EPPR=27.1378;GTI=0;MQMR=60;NS=6;NUMALT=0;ODDS=0;PAIREDR=1;PQR=0;PRO=0;QR=1317;RO=36;RPPR=6.8707	GT:DP:AD:RO:QR:AO:QA	0/0/0/0/0/0/0/0/0:4:4:4:148:.:.	0/0/0/0/0/0/0/0/0/0:8:8:8:298:.:.	0/0/0/0/0/0/0/0/0:3:3:3:104:.:.	0/0/0/0/0/0/0/0/0/0:8:8:8:297:.:.	0/0/0/0/0/0/0/0/0/0:9:9:9:332:.:.	0/0/0/0/0/0/0/0/0/0:4:4:4:138:.:.
gi|170676117|gb|AY905542.2|	327	.	T	.	3.53147e-18	.	DP=37;DPB=37;EPPR=24.1968;GTI=0;MQMR=60;NS=6;NUMALT=0;ODDS=0;PAIREDR=1;PQR=0;PRO=0;QR=1358;RO=37;RPPR=5.88603	GT:DP:AD:RO:QR:AO:QA	0/0/0/0/0/0/0/0/0:5:5:5:181:.:.	0/0/0/0/0/0/0/0/0/0:8:8:8:283:.:.	0/0/0/0/0/0/0/0/0:3:3:3:114:.:.	0/0/0/0/0/0/0/0/0/0:8:8:8:297:.:.	0/0/0/0/0/0/0/0/0/0:9:9:9:339:.:.	0/0/0/0/0/0/0/0/0/0:4:4:4:144:.:.
gi|170676117|gb|AY905542.2|	328	.	A	.	0	.	DP=35;DPB=35;EPPR=25.4075;GTI=0;MQMR=60;NS=6;NUMALT=0;ODDS=0;PAIREDR=1;PQR=0;PRO=0;QR=1237;RO=35;RPPR=6.05036	GT:DP:AD:RO:QR:AO:QA	0/0/0/0/0/0/0/0/0:4:4:4:128:.:.	0/0/0/0/0/0/0/0/0/0:8:8:8:282:.:.	0/0/0/0/0/0/0/0/0:3:3:3:114:.:.	0/0/0/0/0/0/0/0/0/0:7:7:7:250:.:.	0/0/0/0/0/0/0/0/0/0:9:9:9:319:.:.	0/0/0/0/0/0/0/0/0/0:4:4:4:144:.:.
gi|170676117|gb|AY905542.2|	329	.	T	.	0	.	DP=30;DPB=30;EPPR=13.4334;GTI=0;MQMR=60;NS=6;NUMALT=0;ODDS=0;PAIREDR=1;PQR=0;PRO=0;QR=1084;RO=30;RPPR=3.29983	GT:DP:AD:RO:QR:AO:QA	0/0/0/0/0/0/0/0/0:4:4:4:134:.:.	0/0/0/0/0/0/0/0/0/0:7:7:7:249:.:.	0/0/0/0/0/0/0/0/0:3:3:3:114:.:.	0/0/0/0/0/0/0/0/0/0:4:4:4:157:.:.	0/0/0/0/0/0/0/0/0/0:8:8:8:292:.:.	0/0/0/0/0/0/0/0/0/0:4:4:4:138:.:.
gi|170676117|gb|AY905542.2|	330	.	T	.	0	.	DP=21;DPB=21;EPPR=3.94093;GTI=0;MQMR=60;NS=6;NUMALT=0;ODDS=0;PAIREDR=1;PQR=0;PRO=0;QR=753;RO=21;RPPR=11.386	GT:DP:AD:RO:QR:AO:QA	0/0/0/0/0/0/0/0/0:3:3:3:107:.:.	0/0/0/0/0/0/0/0/0/0:6:6:6:205:.:.	0/0/0/0/0/0/0/0/0:2:2:2:77:.:.	0/0/0/0/0/0/0/0/0/0:3:3:3:120:.:.	0/0/0/0/0/0/0/0/0/0:5:5:5:180:.:.	0/0/0/0/0/0/0/0/0/0:2:2:2:64:.:.
gi|170676117|gb|AY905542.2|	331	.	C	.	0	.	DP=20;DPB=20;EPPR=3.44459;GTI=0;MQMR=60;NS=6;NUMALT=0;ODDS=0;PAIREDR=1;PQR=0;PRO=0;QR=721;RO=20;RPPR=9.95901	GT:DP:AD:RO:QR:AO:QA	0/0/0/0/0/0/0/0/0:3:3:3:97:.:.	0/0/0/0/0/0/0/0/0/0:5:5:5:184:.:.	0/0/0/0/0/0/0/0/0:2:2:2:77:.:.	0/0/0/0/0/0/0/0/0/0:3:3:3:120:.:.	0/0/0/0/0/0/0/0/0/0:5:5:5:184:.:.	0/0/0/0/0/0/0/0/0/0:2:2:2:59:.:.
gi|170676117|gb|AY905542.2|	332	.	C	.	0	.	DP=20;DPB=20;EPPR=3.44459;GTI=0;MQMR=60;NS=6;NUMALT=0;ODDS=0;PAIREDR=1;PQR=0;PRO=0;QR=736;RO=20;RPPR=4.74748	GT:DP:AD:RO:QR:AO:QA	0/0/0/0/0/0/0/0/0:3:3:3:107:.:.	0/0/0/0/0/0/0/0/0/0:6:6:6:211:.:.	0/0/0/0/0/0/0/0/0:2:2:2:77:.:.	0/0/0/0/0/0/0/0/0/0:3:3:3:120:.:.	0/0/0/0/0/0/0/0/0/0:4:4:4:151:.:.	0/0/0/0/0/0/0/0/0/0:2:2:2:70:.:.
gi|170676117|gb|AY905542.2|	333	.	G	.	1.24779e-17	.	DP=19;DPB=19;EPPR=4.03889;GTI=0;MQMR=60;NS=6;NUMALT=0;ODDS=0;PAIREDR=1;PQR=0;PRO=0;QR=696;RO=19;RPPR=4.03889	GT:DP:AD:RO:QR:AO:QA	0/0/0/0/0/0/0/0/0:2:2:2:70:.:.	0/0/0/0/0/0/0/0/0/0:6:6:6:212:.:.	0/0/0/0/0/0/0/0/0:2:2:2:77:.:.	0/0/0/0/0/0/0/0/0/0:3:3:3:120:.:.	0/0/0/0/0/0/0/0/0/0:4:4:4:147:.:.	0/0/0/0/0/0/0/0/0/0:2:2:2:70:.:.
gi|170676117|gb|AY905542.2|	334	.	C	.	0	.	DP=20;DPB=20;EPPR=4.74748;GTI=0;MQMR=60;NS=6;NUMALT=0;ODDS=0;PAIREDR=1;PQR=0;PRO=0;QR=734;RO=20;RPPR=4.74748	GT:DP:AD:RO:QR:AO:QA	0/0/0/0/0/0/0/0/0:3:3:3:97:.:.	0/0/0/0/0/0/0/0/0/0:6:6:6:222:.:.	0/0/0/0/0/0/0/0/0:2:2:2:74:.:.	0/0/0/0/0/0/0/0/0/0:3:3:3:120:.:.	0/0/0/0/0/0/0/0/0/0:4:4:4:151:.:.	0/0/0/0/0/0/0/0/0/0:2:2:2:70:.:.
gi|170676117|gb|AY905542.2|	335	.	T	.	0	.	DP=20;DPB=20;EPPR=4.74748;GTI=0;MQMR=60;NS=6;NUMALT=0;ODDS=0;PAIREDR=1;PQR=0;PRO=0;QR=737;RO=20;RPPR=4.74748	GT:DP:AD:RO:QR:AO:QA	0/0/0/0/0/0/0/0/0:3:3:3:97:.:.	0/0/0/0/0/0/0/0/0/0:6:6:6:228:.:.	0/0/0/0/0/0/0/0/0:2:2:2:74:.:.	0/0/0/0/0/0/0/0/0/0:3:3:3:117:.:.	0/0/0/0/0/0/0/0/0/0:4:4:4:151:.:.	0/0/0/0/0/0/0/0/0/0:2:2:2:70:.:.
gi|170676117|gb|AY905542.2|	336	.	T	.	7.29838e-18	.	DP=23;DPB=23;EPPR=7.63648;GTI=0;MQMR=60;NS=6;NUMALT=0;ODDS=0;PAIREDR=1;PQR=0;PRO=0;QR=841;RO=23;RPPR=5.3706	GT:DP:AD:RO:QR:AO:QA	0/0/0/0/0/0/0/0/0:3:3:3:97:.:.	0/0/0/0/0/0/0/0/0/0:7:7:7:258:.:.	0/0/0/0/0/0/0/0/0:2:2:2:77:.:.	0/0/0/0/0/0/0/0/0/0:4:4:4:157:.:.	0/0/0/0/0/0/0/0/0/0:5:5:5:188:.:.	0/0/0/0/0/0/0/0/0/0:2:2:2:64:.:.
gi|170676117|gb|AY905542.2|	337	.	A	.	7.29838e-18	.	DP=23;DPB=23;EPPR=7.63648;GTI=0;MQMR=60;NS=6;NUMALT=0;ODDS=0;PAIREDR=1;PQR=0;PRO=0;QR=818;RO=23;RPPR=5.3706	GT:DP:AD:RO:QR:AO:QA	0/0/0/0/0/0/0/0/0:3:3:3:88:.:.	0/0/0/0/0/0/0/0/0/0:7:7:7:248:.:.	0/0/0/0/0/0/0/0/0:2:2:2:73:.:.	0/0/0/0/0/0/0/0/0/0:4:4:4:157:.:.	0/0/0/0/0/0/0/0/0/0:5:5:5:188:.:.	0/0/0/0/0/0/0/0/0/0:2:2:2:64:.:.
gi|170676117|gb|AY905542.2|	338	.	T	.	9.41726e-19	.	DP=22;DPB=22;EPPR=9.32731;GTI=0;MQMR=60;NS=6;NUMALT=0;ODDS=0;PAIREDR=1;PQR=0;PRO=0;QR=811;RO=22;RPPR=6.56362	GT:DP:AD:RO:QR:AO:QA	0/0/0/0/0/0/0/0/0:2:2:2:66:.:.	0/0/0/0/0/0/0/0/0/0:7:7:7:265:.:.	0/0/0/0/0/0/0/0/0:2:2:2:74:.:.	0/0/0/0/0/0/0/0/0/0:4:4:4:154:.:.	0/0/0/0/0/0/0/0/0/0:5:5:5:188:.:.	0/0/0/0/0/0/0/0/0/0:2:2:2:64:.:.
gi|170676117|gb|AY905542.2|	339	.	A	.	7.29838e-18	.	DP=23;DPB=23;EPPR=10.6577;GTI=0;MQMR=60;NS=6;NUMALT=0;ODDS=0;PAIREDR=1;PQR=0;PRO=0;QR=809;RO=23;RPPR=7.63648	GT:DP:AD:RO:QR:AO:QA	0/0/0/0/0/0/0/0/0:2:2:2:60:.:.	0/0/0/0/0/0/0/0/0/0:7:7:7:247:.:.	0/0/0/0/0/0/0/0/0:2:2:2:67:.:.	0/0/0/0/0/0/0/0/0/0:4:4:4:154:.:.	0/0/0/0/0/0/0/0/0/0:6:6:6:217:.:.	0/0/0/0/0/0/0/0/0/0:2:2:2:64:.:.
gi|170676117|gb|AY905542.2|	340	.	C	.	9.41726e-19	.	DP=22;DPB=22;EPPR=12.8806;GTI=0;MQMR=60;NS=6;NUMALT=0;ODDS=0;PAIREDR=1;PQR=0;PRO=0;QR=817;RO=22;RPPR=6.56362	GT:DP:AD:RO:QR:AO:QA	0/0/0/0/0/0/0/0/0:2:2:2:66:.:.	0/0/0/0/0/0/0/0/0/0:7:7:7:265:.:.	0/0/0/0/0/0/0/0/0:2:2:2:67:.:.	0/0/0/0/0/0/0/0/0/0:4:4:4:157:.:.	0/0/0/0/0/0/0/0/0/0:6:6:6:225:.:.	0/0/0/0/0/0/0/0/0/0:1:1:1:37:.:.
gi|170676117|gb|AY905542.2|	341	.	T	.	7.29838e-18	.	DP=23;DPB=23;EPPR=10.6577;GTI=0;MQMR=60;NS=6;NUMALT=0;ODDS=0;PAIREDR=1;PQR=0;PRO=0;QR=855;RO=23;RPPR=7.63648	GT:DP:AD:RO:QR:AO:QA	0/0/0/0/0/0/0/0/0:2:2:2:66:.:.	0/0/0/0/0/0/0/0/0/0:7:7:7:268:.:.	0/0/0/0/0/0/0/0/0:2:2:2:77:.:.	0/0/0/0/0/0/0/0/0/0:4:4:4:160:.:.	0/0/0/0/0/0/0/0/0/0:6:6:6:225:.:.	0/0/0/0/0/0/0/0/0/0:2:2:2:59:.:.
gi|170676117|gb|AY905542.2|	342	.	T	.	1.34196e-17	.	DP=24;DPB=24;EPPR=8.80089;GTI=0;MQMR=60;NS=6;NUMALT=0;ODDS=0;PAIREDR=1;PQR=0;PRO=0;QR=891;RO=24;RPPR=6.26751	GT:DP:AD:RO:QR:AO:QA	0/0/0/0/0/0/0/0/0:2:2:2:70:.:.	0/0/0/0/0/0/0/0/0/0:7:7:7:262:.:.	0/0/0/0/0/0/0/0/0:3:3:3:104:.:.	0/0/0/0/0/0/0/0/0/0:4:4:4:160:.:.	0/0/0/0/0/0/0/0/0/0:6:6:6:225:.:.	0/0/0/0/0/0/0/0/0/0:2:2:2:70:.:.
gi|170676117|gb|AY905542.2|	343	.	G	.	7.29838e-18	.	DP=23;DPB=23;EPPR=10.6577;GTI=0;MQMR=60;NS=6;NUMALT=0;ODDS=0;PAIREDR=1;PQR=0;PRO=0;QR=847;RO=23;RPPR=7.63648	GT:DP:AD:RO:QR:AO:QA	0/0/0/0/0/0/0/0/0:1:1:1:22:.:.	0/0/0/0/0/0/0/0/0/0:8:8:8:290:.:.	0/0/0/0/0/0/0/0/0:2:2:2:77:.:.	0/0/0/0/0/0/0/0/0/0:4:4:4:160:.:.	0/0/0/0/0/0/0/0/0/0:6:6:6:228:.:.	0/0/0/0/0/0/0/0/0/0:2:2:2:70:.:.
gi|170676117|gb|AY905542.2|	344	.	A	.	0	.	DP=25;DPB=25;EPPR=7.26639;GTI=0;MQMR=60;NS=6;NUMALT=0;ODDS=0;PAIREDR=1;PQR=0;PRO=0;QR=882;RO=25;RPPR=5.18177	GT:DP:AD:RO:QR:AO:QA	0/0/0/0/0/0/0/0/0:2:2:2:49:.:.	0/0/0/0/0/0/0/0/0/0:8:8:8:281:.:.	0/0/0/0/0/0/0/0/0:3:3:3:100:.:.	0/0/0/0/0/0/0/0/0/0:4:4:4:157:.:.	0/0/0/0/0/0/0/0/0/0:6:6:6:225:.:.	0/0/0/0/0/0/0/0/0/0:2:2:2:70:.:.
gi|170676117|gb|AY905542.2|	345	.	A	.	1.34196e-17	.	DP=24;DPB=24;EPPR=12.0581;GTI=0;MQMR=60;NS=6;NUMALT=0;ODDS=0;PAIREDR=1;PQR=0;PRO=0;QR=877;RO=24;RPPR=8.80089	GT:DP:AD:RO:QR:AO:QA	0/0/0/0/0/0/0/0/0:2:2:2:60:.:.	0/0/0/0/0/0/0/0/0/0:8:8:8:285:.:.	0/0/0/0/0/0/0/0/0:1:1:1:40:.:.	0/0/0/0/0/0/0/0/0/0:5:5:5:197:.:.	0/0/0/0/0/0/0/0/0/0:6:6:6:225:.:.	0/0/0/0/0/0/0/0/0/0:2:2:2:70:.:.
gi|170676117|gb|AY905542.2|	346	.	G	.	0	.	DP=25;DPB=25;EPPR=7.26639;GTI=0;MQMR=60;NS=6;NUMALT=0;ODDS=0;PAIREDR=1;PQR=0;PRO=0;QR=923;RO=25;RPPR=5.18177	GT:DP:AD:RO:QR:AO:QA	0/0/0/0/0/0/0/0/0:2:2:2:66:.:.	0/0/0/0/0/0/0/0/0/0:8:8:8:295:.:.	0/0/0/0/0/0/0/0/0:2:2:2:73:.:.	0/0/0/0/0/0/0/0/0/0:5:5:5:197:.:.	0/0/0/0/0/0/0/0/0/0:6:6:6:228:.:.	0/0/0/0/0/0/0/0/0/0:2:2:2:64:.:.
gi|170676117|gb|AY905542.2|	347	.	T	.	0	.	DP=25;DPB=25;EPPR=7.26639;GTI=0;MQMR=60;NS=6;NUMALT=0;ODDS=0;PAIREDR=1;PQR=0;PRO=0;QR=880;RO=25;RPPR=5.18177	GT:DP:AD:RO:QR:AO:QA	0/0/0/0/0/0/0/0/0:2:2:2:55:.:.	0/0/0/0/0/0/0/0/0/0:8:8:8:276:.:.	0/0/0/0/0/0/0/0/0:2:2:2:77:.:.	0/0/0/0/0/0/0/0/0/0:5:5:5:191:.:.	0/0/0/0/0/0/0/0/0/0:6:6:6:217:.:.	0/0/0/0/0/0/0/0/0/0:2:2:2:64:.:.
gi|170676117|gb|AY905542.2|	348	.	G	.	0	.	DP=25;DPB=25;EPPR=7.26639;GTI=0;MQMR=60;NS=6;NUMALT=0;ODDS=0;PAIREDR=1;PQR=0;PRO=0;QR=913;RO=25;RPPR=5.18177	GT:DP:AD:RO:QR:AO:QA	0/0/0/0/0/0/0/0/0:2:2:2:66:.:.	0/0/0/0/0/0/0/0/0/0:8:8:8:288:.:.	0/0/0/0/0/0/0/0/0:2:2:2:74:.:.	0/0/0/0/0/0/0/0/0/0:5:5:5:194:.:.	0/0/0/0/0/0/0/0/0/0:6:6:6:221:.:.	0/0/0/0/0/0/0/0/0/0:2:2:2:70:.:.
gi|170676117|gb|AY905542.2|	349	.	G	.	1.64802e-18	.	DP=27;DPB=27;EPPR=6.95112;GTI=0;MQMR=60;NS=6;NUMALT=0;ODDS=0;PAIREDR=1;PQR=0;PRO=0;QR=1005;RO=27;RPPR=5.02092	GT:DP:AD:RO:QR:AO:QA	0/0/0/0/0/0/0/0/0:2:2:2:66:.:.	0/0/0/0/0/0/0/0/0/0:9:9:9:330:.:.	0/0/0/0/0/0/0/0/0:2:2:2:74:.:.	0/0/0/0/0/0/0/0/0/0:5:5:5:200:.:.	0/0/0/0/0/0/0/0/0/0:7:7:7:265:.:.	0/0/0/0/0/0/0/0/0/0:2:2:2:70:.:.
gi|170676117|gb|AY905542.2|	350	.	C	.	0	.	DP=26;DPB=26;EPPR=6.01695;GTI=0;MQMR=60;NS=6;NUMALT=0;ODDS=0;PAIREDR=1;PQR=0;PRO=0;QR=951;RO=26;RPPR=6.01695	GT:DP:AD:RO:QR:AO:QA	0/0/0/0/0/0/0/0/0:2:2:2:54:.:.	0/0/0/0/0/0/0/0/0/0:8:8:8:298:.:.	0/0/0/0/0/0/0/0/0:2:2:2:74:.:.	0/0/0/0/0/0/0/0/0/0:5:5:5:200:.:.	0/0/0/0/0/0/0/0/0/0:7:7:7:261:.:.	0/0/0/0/0/0/0/0/0/0:2:2:2:64:.:.
gi|170676117|gb|AY905542.2|	351	.	A	.	1.64802e-18	.	DP=27;DPB=27;EPPR=12.7417;GTI=0;MQMR=60;NS=6;NUMALT=0;ODDS=0;PAIREDR=1;PQR=0;PRO=0;QR=988;RO=27;RPPR=3.09072	GT:DP:AD:RO:QR:AO:QA	0/0/0/0/0/0/0/0/0:2:2:2:54:.:.	0/0/0/0/0/0/0/0/0/0:9:9:9:338:.:.	0/0/0/0/0/0/0/0/0:2:2:2:70:.:.	0/0/0/0/0/0/0/0/0/0:5:5:5:194:.:.	0/0/0/0/0/0/0/0/0/0:7:7:7:262:.:.	0/0/0/0/0/0/0/0/0/0:2:2:2:70:.:.
gi|170676117|gb|AY905542.2|	352	.	G	.	0	.	DP=30;DPB=30;EPPR=4.16842;GTI=0;MQMR=60;NS=6;NUMALT=0;ODDS=0;PAIREDR=1;PQR=0;PRO=0;QR=1112;RO=30;RPPR=10.2485	GT:DP:AD:RO:QR:AO:QA	0/0/0/0/0/0/0/0/0:5:5:5:171:.:.	0/0/0/0/0/0/0/0/0/0:8:8:8:301:.:.	.	0/0/0/0/0/0/0/0/0/0:5:5:5:194:.:.	0/0/0/0/0/0/0/0/0/0:8:8:8:302:.:.	0/0/0/0/0/0/0/0/0/0:4:4:4:144:.:.
gi|170676117|gb|AY905542.2|	353	.	A	.	0	.	DP=35;DPB=35;EPPR=3.07234;GTI=0;MQMR=60;NS=6;NUMALT=0;ODDS=0;PAIREDR=1;PQR=0;PRO=0;QR=1261;RO=35;RPPR=16.9698	GT:DP:AD:RO:QR:AO:QA	0/0/0/0/0/0/0/0/0:6:6:6:192:.:.	0/0/0/0/0/0/0/0/0/0:8:8:8:300:.:.	.	0/0/0/0/0/0/0/0/0/0:6:6:6:231:.:.	0/0/0/0/0/0/0/0/0/0:11:11:11:400:.:.	0/0/0/0/0/0/0/0/0/0:4:4:4:138:.:.
gi|170676117|gb|AY905542.2|	354	.	C	.	0	.	DP=36;DPB=36;EPPR=3.25157;GTI=0;MQMR=60;NS=6;NUMALT=0;ODDS=0;PAIREDR=1;PQR=0;PRO=0;QR=1331;RO=36;RPPR=14.8328	GT:DP:AD:RO:QR:AO:QA	0/0/0/0/0/0/0/0/0:6:6:6:198:.:.	0/0/0/0/0/0/0/0/0/0:9:9:9:348:.:.	.	0/0/0/0/0/0/0/0/0/0:6:6:6:231:.:.	0/0/0/0/0/0/0/0/0/0:11:11:11:410:.:.	0/0/0/0/0/0/0/0/0/0:4:4:4:144:.:.
gi|170676117|gb|AY905542.2|	355	.	A	.	1.50676e-17	.	DP=34;DPB=34;EPPR=3.0103;GTI=0;MQMR=60;NS=6;NUMALT=0;ODDS=0;PAIREDR=1;PQR=0;PRO=0;QR=1257;RO=34;RPPR=19.3602	GT:DP:AD:RO:QR:AO:QA	0/0/0/0/0/0/0/0/0:6:6:6:204:.:.	0/0/0/0/0/0/0/0/0/0:9:9:9:340:.:.	.	0/0/0/0/0/0/0/0/0/0:4:4:4:157:.:.	0/0/0/0/0/0/0/0/0/0:11:11:11:418:.:.	0/0/0/0/0/0/0/0/0/0:4:4:4:138:.:.
gi|170676117|gb|AY905542.2|	356	.	T	.	0	.	DP=35;DPB=35;EPPR=3.07234;GTI=0;MQMR=60;NS=6;NUMALT=0;ODDS=0;PAIREDR=1;PQR=0;PRO=0;QR=1284;RO=35;RPPR=20.9405	GT:DP:AD:RO:QR:AO:QA	0/0/0/0/0/0/0/0/0:6:6:6:193:.:.	0/0/0/0/0/0/0/0/0/0:10:10:10:385:.:.	.	0/0/0/0/0/0/0/0/0/0:4:4:4:154:.:.	0/0/0/0/0/0/0/0/0/0:11:11:11:408:.:.	0/0/0/0/0/0/0/0/0/0:4:4:4:144:.:.
gi|170676117|gb|AY905542.2|	357	.	G	.	0	.	DP=35;DPB=35;EPPR=3.07234;GTI=0;MQMR=60;NS=6;NUMALT=0;ODDS=0;PAIREDR=1;PQR=0;PRO=0;QR=1295;RO=35;RPPR=20.9405	GT:DP:AD:RO:QR:AO:QA	0/0/0/0/0/0/0/0/0:6:6:6:198:.:.	0/0/0/0/0/0/0/0/0/0:10:10:10:381:.:.	.	0/0/0/0/0/0/0/0/0/0:4:4:4:154:.:.	0/0/0/0/0/0/0/0/0/0:11:11:11:418:.:.	0/0/0/0/0/0/0/0/0/0:4:4:4:144:.:.
gi|170676117|gb|AY905542.2|	358	.	C	.	9.41726e-18	.	DP=33;DPB=33;EPPR=3.0761;GTI=0;MQMR=60;NS=6;NUMALT=0;ODDS=0;PAIREDR=1;PQR=0;PRO=0;QR=1234;RO=33;RPPR=22.0271	GT:DP:AD:RO:QR:AO:QA	0/0/0/0/0/0/0/0/0:6:6:6:210:.:.	0/0/0/0/0/0/0/0/0/0:9:9:9:341:.:.	.	0/0/0/0/0/0/0/0/0/0:4:4:4:157:.:.	0/0/0/0/0/0/0/0/0/0:11:11:11:415:.:.	0/0/0/0/0/0/0/0/0/0:3:3:3:111:.:.
gi|170676117|gb|AY905542.2|	359	.	A	.	0	.	DP=36;DPB=36;EPPR=3.25157;GTI=0;MQMR=60;NS=6;NUMALT=0;ODDS=0;PAIREDR=1;PQR=0;PRO=0;QR=1337;RO=36;RPPR=27.1378	GT:DP:AD:RO:QR:AO:QA	0/0/0/0/0/0/0/0/0:6:6:6:210:.:.	0/0/0/0/0/0/0/0/0/0:10:10:10:378:.:.	.	0/0/0/0/0/0/0/0/0/0:5:5:5:197:.:.	0/0/0/0/0/0/0/0/0/0:11:11:11:408:.:.	0/0/0/0/0/0/0/0/0/0:4:4:4:144:.:.
gi|170676117|gb|AY905542.2|	360	.	G	.	9.65269e-18	.	DP=38;DPB=38;EPPR=3.23888;GTI=0;MQMR=60;NS=6;NUMALT=0;ODDS=0;PAIREDR=1;PQR=0;PRO=0;QR=1388;RO=38;RPPR=25.8679	GT:DP:AD:RO:QR:AO:QA	0/0/0/0/0/0/0/0/0:6:6:6:204:.:.	0/0/0/0/0/0/0/0/0/0:11:11:11:419:.:.	0/0/0/0/0/0/0/0/0:1:1:1:22:.:.	0/0/0/0/0/0/0/0/0/0:5:5:5:193:.:.	0/0/0/0/0/0/0/0/0/0:11:11:11:417:.:.	0/0/0/0/0/0/0/0/0/0:4:4:4:133:.:.
gi|170676117|gb|AY905542.2|	361	.	T	.	3.53147e-18	.	DP=37;DPB=37;EPPR=3.06899;GTI=0;MQMR=60;NS=6;NUMALT=0;ODDS=0;PAIREDR=1;PQR=0;PRO=0;QR=1328;RO=37;RPPR=24.1968	GT:DP:AD:RO:QR:AO:QA	0/0/0/0/0/0/0/0/0:6:6:6:193:.:.	0/0/0/0/0/0/0/0/0/0:11:11:11:404:.:.	0/0/0/0/0/0/0/0/0:1:1:1:22:.:.	0/0/0/0/0/0/0/0/0/0:5:5:5:191:.:.	0/0/0/0/0/0/0/0/0/0:11:11:11:407:.:.	0/0/0/0/0/0/0/0/0/0:3:3:3:111:.:.
gi|170676117|gb|AY905542.2|	362	.	T	.	3.53147e-18	.	DP=37;DPB=37;EPPR=3.5385;GTI=0;MQMR=60;NS=6;NUMALT=0;ODDS=0;PAIREDR=1;PQR=0;PRO=0;QR=1340;RO=37;RPPR=28.8919	GT:DP:AD:RO:QR:AO:QA	0/0/0/0/0/0/0/0/0:6:6:6:198:.:.	0/0/0/0/0/0/0/0/0/0:10:10:10:371:.:.	0/0/0/0/0/0/0/0/0:1:1:1:22:.:.	0/0/0/0/0/0/0/0/0/0:5:5:5:194:.:.	0/0/0/0/0/0/0/0/0/0:11:11:11:411:.:.	0/0/0/0/0/0/0/0/0/0:4:4:4:144:.:.
gi|170676117|gb|AY905542.2|	363	.	C	.	3.53147e-18	.	DP=37;DPB=37;EPPR=3.06899;GTI=0;MQMR=60;NS=6;NUMALT=0;ODDS=0;PAIREDR=1;PQR=0;PRO=0;QR=1366;RO=37;RPPR=28.8919	GT:DP:AD:RO:QR:AO:QA	0/0/0/0/0/0/0/0/0:6:6:6:198:.:.	0/0/0/0/0/0/0/0/0/0:10:10:10:382:.:.	.	0/0/0/0/0/0/0/0/0/0:5:5:5:194:.:.	0/0/0/0/0/0/0/0/0/0:12:12:12:448:.:.	0/0/0/0/0/0/0/0/0/0:4:4:4:144:.:.
gi|170676117|gb|AY905542.2|	364	.	C	.	9.65269e-18	.	DP=38;DPB=38;EPPR=3.0103;GTI=0;MQMR=60;NS=6;NUMALT=0;ODDS=0;PAIREDR=1;PQR=0;PRO=0;QR=1395;RO=38;RPPR=25.8679	GT:DP:AD:RO:QR:AO:QA	0/0/0/0/0/0/0/0/0:6:6:6:210:.:.	0/0/0/0/0/0/0/0/0/0:11:11:11:392:.:.	.	0/0/0/0/0/0/0/0/0/0:5:5:5:197:.:.	0/0/0/0/0/0/0/0/0/0:12:12:12:452:.:.	0/0/0/0/0/0/0/0/0/0:4:4:4:144:.:.
gi|170676117|gb|AY905542.2|	365	.	C	.	9.65269e-18	.	DP=38;DPB=38;EPPR=3.23888;GTI=0;MQMR=60;NS=6;NUMALT=0;ODDS=0;PAIREDR=1;PQR=0;PRO=0;QR=1400;RO=38;RPPR=21.525	GT:DP:AD:RO:QR:AO:QA	0/0/0/0/0/0/0/0/0:6:6:6:210:.:.	0/0/0/0/0/0/0/0/0/0:11:11:11:405:.:.	.	0/0/0/0/0/0/0/0/0/0:5:5:5:197:.:.	0/0/0/0/0/0/0/0/0/0:12:12:12:455:.:.	0/0/0/0/0/0/0/0/0/0:4:4:4:133:.:.
gi|170676117|gb|AY905542.2|	366	.	T	.	0	.	DP=36;DPB=36;EPPR=3.25157;GTI=0;MQMR=60;NS=6;NUMALT=0;ODDS=0;PAIREDR=1;PQR=0;PRO=0;QR=1325;RO=36;RPPR=27.1378	GT:DP:AD:RO:QR:AO:QA	0/0/0/0/0/0/0/0/0:5:5:5:165:.:.	0/0/0/0/0/0/0/0/0/0:10:10:10:384:.:.	.	0/0/0/0/0/0/0/0/0/0:5:5:5:194:.:.	0/0/0/0/0/0/0/0/0/0:12:12:12:449:.:.	0/0/0/0/0/0/0/0/0/0:4:4:4:133:.:.
gi|170676117|gb|AY905542.2|	367	.	C	.	9.65269e-18	.	DP=38;DPB=38;EPPR=3.0103;GTI=0;MQMR=60;NS=6;NUMALT=0;ODDS=0;PAIREDR=1;PQR=0;PRO=0;QR=1383;RO=38;RPPR=17.6392	GT:DP:AD:RO:QR:AO:QA	0/0/0/0/0/0/0/0/0:6:6:6:192:.:.	0/0/0/0/0/0/0/0/0/0:11:11:11:405:.:.	.	0/0/0/0/0/0/0/0/0/0:5:5:5:197:.:.	0/0/0/0/0/0/0/0/0/0:12:12:12:451:.:.	0/0/0/0/0/0/0/0/0/0:4:4:4:138:.:.
gi|170676117|gb|AY905542.2|	368	.	G	.	0	.	DP=39;DPB=39;EPPR=3.06598;GTI=0;MQMR=60;NS=6;NUMALT=0;ODDS=0;PAIREDR=1;PQR=0;PRO=0;QR=1433;RO=39;RPPR=19.1015	GT:DP:AD:RO:QR:AO:QA	0/0/0/0/0/0/0/0/0:6:6:6:192:.:.	0/0/0/0/0/0/0/0/0/0:11:11:11:428:.:.	0/0/0/0/0/0/0/0/0:1:1:1:27:.:.	0/0/0/0/0/0/0/0/0/0:5:5:5:197:.:.	0/0/0/0/0/0/0/0/0/0:12:12:12:451:.:.	0/0/0/0/0/0/0/0/0/0:4:4:4:138:.:.
gi|170676117|gb|AY905542.2|	369	.	A	.	9.65269e-18	.	DP=38;DPB=38;EPPR=3.23888;GTI=0;MQMR=60;NS=6;NUMALT=0;ODDS=0;PAIREDR=1;PQR=0;PRO=0;QR=1404;RO=38;RPPR=25.8679	GT:DP:AD:RO:QR:AO:QA	0/0/0/0/0/0/0/0/0:4:4:4:144:.:.	0/0/0/0/0/0/0/0/0/0:12:12:12:443:.:.	0/0/0/0/0/0/0/0/0:1:1:1:33:.:.	0/0/0/0/0/0/0/0/0/0:5:5:5:197:.:.	0/0/0/0/0/0/0/0/0/0:12:12:12:443:.:.	0/0/0/0/0/0/0/0/0/0:4:4:4:144:.:.
gi|170676117|gb|AY905542.2|	370	.	T	.	0	.	DP=39;DPB=39;EPPR=4.40227;GTI=0;MQMR=60;NS=6;NUMALT=0;ODDS=0;PAIREDR=1;PQR=0;PRO=0;QR=1415;RO=39;RPPR=12.42	GT:DP:AD:RO:QR:AO:QA	0/0/0/0/0/0/0/0/0:6:6:6:182:.:.	0/0/0/0/0/0/0/0/0/0:12:12:12:450:.:.	0/0/0/0/0/0/0/0/0:1:1:1:33:.:.	0/0/0/0/0/0/0/0/0/0:5:5:5:197:.:.	0/0/0/0/0/0/0/0/0/0:12:12:12:442:.:.	0/0/0/0/0/0/0/0/0/0:3:3:3:111:.:.
gi|170676117|gb|AY905542.2|	371	.	T	.	0	.	DP=40;DPB=40;EPPR=3.87889;GTI=0;MQMR=60;NS=6;NUMALT=0;ODDS=0;PAIREDR=1;PQR=0;PRO=0;QR=1471;RO=40;RPPR=8.43898	GT:DP:AD:RO:QR:AO:QA	0/0/0/0/0/0/0/0/0:6:6:6:193:.:.	0/0/0/0/0/0/0/0/0/0:12:12:12:462:.:.	0/0/0/0/0/0/0/0/0:1:1:1:22:.:.	0/0/0/0/0/0/0/0/0/0:5:5:5:197:.:.	0/0/0/0/0/0/0/0/0/0:12:12:12:453:.:.	0/0/0/0/0/0/0/0/0/0:4:4:4:144:.:.
gi|170676117|gb|AY905542.2|	372	.	A	.	0	.	DP=40;DPB=40;EPPR=4.96463;GTI=0;MQMR=60;NS=6;NUMALT=0;ODDS=0;PAIREDR=1;PQR=0;PRO=0;QR=1475;RO=40;RPPR=8.43898	GT:DP:AD:RO:QR:AO:QA	0/0/0/0/0/0/0/0/0:5:5:5:165:.:.	0/0/0/0/0/0/0/0/0/0:12:12:12:446:.:.	0/0/0/0/0/0/0/0/0:1:1:1:27:.:.	0/0/0/0/0/0/0/0/0/0:5:5:5:197:.:.	0/0/0/0/0/0/0/0/0/0:13:13:13:492:.:.	0/0/0/0/0/0/0/0/0/0:4:4:4:148:.:.
gi|170676117|gb|AY905542.2|	373	.	A	.	0	.	DP=40;DPB=40;EPPR=4.96463;GTI=0;MQMR=60;NS=6;NUMALT=0;ODDS=0;PAIREDR=1;PQR=0;PRO=0;QR=1475;RO=40;RPPR=8.43898	GT:DP:AD:RO:QR:AO:QA	0/0/0/0/0/0/0/0/0:5:5:5:167:.:.	0/0/0/0/0/0/0/0/0/0:12:12:12:454:.:.	0/0/0/0/0/0/0/0/0:1:1:1:27:.:.	0/0/0/0/0/0/0/0/0/0:5:5:5:197:.:.	0/0/0/0/0/0/0/0/0/0:13:13:13:482:.:.	0/0/0/0/0/0/0/0/0/0:4:4:4:148:.:.
gi|170676117|gb|AY905542.2|	374	.	A	.	0	.	DP=40;DPB=40;EPPR=3.87889;GTI=0;MQMR=60;NS=6;NUMALT=0;ODDS=0;PAIREDR=1;PQR=0;PRO=0;QR=1485;RO=40;RPPR=10.8276	GT:DP:AD:RO:QR:AO:QA	0/0/0/0/0/0/0/0/0:6:6:6:214:.:.	0/0/0/0/0/0/0/0/0/0:12:12:12:441:.:.	0/0/0/0/0/0/0/0/0:1:1:1:33:.:.	0/0/0/0/0/0/0/0/0/0:5:5:5:194:.:.	0/0/0/0/0/0/0/0/0/0:13:13:13:492:.:.	0/0/0/0/0/0/0/0/0/0:3:3:3:111:.:.
gi|170676117|gb|AY905542.2|	375	.	T	.	0	.	DP=41;DPB=41;EPPR=4.33437;GTI=0;MQMR=60;NS=6;NUMALT=0;ODDS=0;PAIREDR=1;PQR=0;PRO=0;QR=1526;RO=41;RPPR=9.41879	GT:DP:AD:RO:QR:AO:QA	0/0/0/0/0/0/0/0/0:6:6:6:202:.:.	0/0/0/0/0/0/0/0/0/0:12:12:12:446:.:.	0/0/0/0/0/0/0/0/0:1:1:1:37:.:.	0/0/0/0/0/0/0/0/0/0:5:5:5:194:.:.	0/0/0/0/0/0/0/0/0/0:13:13:13:499:.:.	0/0/0/0/0/0/0/0/0/0:4:4:4:148:.:.
gi|170676117|gb|AY905542.2|	376	.	G	.	0	.	DP=41;DPB=41;EPPR=3.48696;GTI=0;MQMR=60;NS=6;NUMALT=0;ODDS=0;PAIREDR=1;PQR=0;PRO=0;QR=1520;RO=41;RPPR=7.30028	GT:DP:AD:RO:QR:AO:QA	0/0/0/0/0/0/0/0/0:6:6:6:202:.:.	0/0/0/0/0/0/0/0/0/0:12:12:12:444:.:.	0/0/0/0/0/0/0/0/0:1:1:1:33:.:.	0/0/0/0/0/0/0/0/0/0:5:5:5:194:.:.	0/0/0/0/0/0/0/0/0/0:13:13:13:499:.:.	0/0/0/0/0/0/0/0/0/0:4:4:4:148:.:.
gi|170676117|gb|AY905542.2|	377	.	C	.	0	.	DP=41;DPB=41;EPPR=4.33437;GTI=0;MQMR=60;NS=6;NUMALT=0;ODDS=0;PAIREDR=1;PQR=0;PRO=0;QR=1511;RO=41;RPPR=7.30028	GT:DP:AD:RO:QR:AO:QA	0/0/0/0/0/0/0/0/0:6:6:6:210:.:.	0/0/0/0/0/0/0/0/0/0:12:12:12:431:.:.	.	0/0/0/0/0/0/0/0/0/0:5:5:5:194:.:.	0/0/0/0/0/0/0/0/0/0:14:14:14:532:.:.	0/0/0/0/0/0/0/0/0/0:4:4:4:144:.:.
gi|170676117|gb|AY905542.2|	378	.	T	.	0	.	DP=39;DPB=39;EPPR=3.06598;GTI=0;MQMR=60;NS=6;NUMALT=0;ODDS=0;PAIREDR=1;PQR=0;PRO=0;QR=1446;RO=39;RPPR=12.42	GT:DP:AD:RO:QR:AO:QA	0/0/0/0/0/0/0/0/0:6:6:6:192:.:.	0/0/0/0/0/0/0/0/0/0:10:10:10:381:.:.	0/0/0/0/0/0/0/0/0:1:1:1:27:.:.	0/0/0/0/0/0/0/0/0/0:4:4:4:157:.:.	0/0/0/0/0/0/0/0/0/0:14:14:14:541:.:.	0/0/0/0/0/0/0/0/0/0:4:4:4:148:.:.
gi|170676117|gb|AY905542.2|	379	.	T	.	0	.	DP=40;DPB=40;EPPR=3.22745;GTI=0;MQMR=60;NS=6;NUMALT=0;ODDS=0;PAIREDR=1;PQR=0;PRO=0;QR=1511;RO=40;RPPR=13.6505	GT:DP:AD:RO:QR:AO:QA	0/0/0/0/0/0/0/0/0:6:6:6:210:.:.	0/0/0/0/0/0/0/0/0/0:10:10:10:382:.:.	0/0/0/0/0/0/0/0/0:1:1:1:33:.:.	0/0/0/0/0/0/0/0/0/0:4:4:4:157:.:.	0/0/0/0/0/0/0/0/0/0:15:15:15:585:.:.	0/0/0/0/0/0/0/0/0/0:4:4:4:144:.:.
gi|170676117|gb|AY905542.2|	380	.	T	.	0	.	DP=39;DPB=39;EPPR=3.06598;GTI=0;MQMR=60;NS=6;NUMALT=0;ODDS=0;PAIREDR=1;PQR=0;PRO=0;QR=1469;RO=39;RPPR=15.538	GT:DP:AD:RO:QR:AO:QA	0/0/0/0/0/0/0/0/0:6:6:6:204:.:.	0/0/0/0/0/0/0/0/0/0:9:9:9:348:.:.	0/0/0/0/0/0/0/0/0:1:1:1:37:.:.	0/0/0/0/0/0/0/0/0/0:4:4:4:157:.:.	0/0/0/0/0/0/0/0/0/0:15:15:15:585:.:.	0/0/0/0/0/0/0/0/0/0:4:4:4:138:.:.
gi|170676117|gb|AY905542.2|	381	.	T	.	0	.	DP=39;DPB=39;EPPR=3.06598;GTI=0;MQMR=60;NS=6;NUMALT=0;ODDS=0;PAIREDR=1;PQR=0;PRO=0;QR=1483;RO=39;RPPR=9.74743	GT:DP:AD:RO:QR:AO:QA	0/0/0/0/0/0/0/0/0:5:5:5:181:.:.	0/0/0/0/0/0/0/0/0/0:10:10:10:385:.:.	0/0/0/0/0/0/0/0/0:1:1:1:37:.:.	0/0/0/0/0/0/0/0/0/0:4:4:4:151:.:.	0/0/0/0/0/0/0/0/0/0:15:15:15:585:.:.	0/0/0/0/0/0/0/0/0/0:4:4:4:144:.:.
gi|170676117|gb|AY905542.2|	382	.	A	.	0	.	DP=39;DPB=39;EPPR=3.06598;GTI=0;MQMR=60;NS=6;NUMALT=0;ODDS=0;PAIREDR=1;PQR=0;PRO=0;QR=1446;RO=39;RPPR=12.42	GT:DP:AD:RO:QR:AO:QA	0/0/0/0/0/0/0/0/0:5:5:5:175:.:.	0/0/0/0/0/0/0/0/0/0:10:10:10:375:.:.	0/0/0/0/0/0/0/0/0:1:1:1:33:.:.	0/0/0/0/0/0/0/0/0/0:4:4:4:157:.:.	0/0/0/0/0/0/0/0/0/0:15:15:15:568:.:.	0/0/0/0/0/0/0/0/0/0:4:4:4:138:.:.
gi|170676117|gb|AY905542.2|	383	.	G	.	0	.	DP=39;DPB=39;EPPR=3.06598;GTI=0;MQMR=60;NS=6;NUMALT=0;ODDS=0;PAIREDR=1;PQR=0;PRO=0;QR=1450;RO=39;RPPR=12.42	GT:DP:AD:RO:QR:AO:QA	0/0/0/0/0/0/0/0/0:5:5:5:170:.:.	0/0/0/0/0/0/0/0/0/0:10:10:10:378:.:.	0/0/0/0/0/0/0/0/0:1:1:1:27:.:.	0/0/0/0/0/0/0/0/0/0:4:4:4:157:.:.	0/0/0/0/0/0/0/0/0/0:15:15:15:574:.:.	0/0/0/0/0/0/0/0/0/0:4:4:4:144:.:.
gi|170676117|gb|AY905542.2|	384	.	A	.	9.65269e-18	.	DP=38;DPB=38;EPPR=3.23888;GTI=0;MQMR=60;NS=6;NUMALT=0;ODDS=0;PAIREDR=1;PQR=0;PRO=0;QR=1395;RO=38;RPPR=8.7247	GT:DP:AD:RO:QR:AO:QA	0/0/0/0/0/0/0/0/0:5:5:5:171:.:.	0/0/0/0/0/0/0/0/0/0:10:10:10:365:.:.	.	0/0/0/0/0/0/0/0/0/0:4:4:4:157:.:.	0/0/0/0/0/0/0/0/0/0:15:15:15:558:.:.	0/0/0/0/0/0/0/0/0/0:4:4:4:144:.:.
gi|170676117|gb|AY905542.2|	385	.	T	.	0	.	DP=40;DPB=40;EPPR=3.87889;GTI=0;MQMR=60;NS=6;NUMALT=0;ODDS=0;PAIREDR=1;PQR=0;PRO=0;QR=1477;RO=40;RPPR=8.43898	GT:DP:AD:RO:QR:AO:QA	0/0/0/0/0/0/0/0/0:6:6:6:202:.:.	0/0/0/0/0/0/0/0/0/0:10:10:10:373:.:.	0/0/0/0/0/0/0/0/0:1:1:1:27:.:.	0/0/0/0/0/0/0/0/0/0:4:4:4:157:.:.	0/0/0/0/0/0/0/0/0/0:15:15:15:585:.:.	0/0/0/0/0/0/0/0/0/0:4:4:4:133:.:.
gi|170676117|gb|AY905542.2|	386	.	T	.	0	.	DP=40;DPB=40;EPPR=3.87889;GTI=0;MQMR=60;NS=6;NUMALT=0;ODDS=0;PAIREDR=1;PQR=0;PRO=0;QR=1508;RO=40;RPPR=8.43898	GT:DP:AD:RO:QR:AO:QA	0/0/0/0/0/0/0/0/0:6:6:6:210:.:.	0/0/0/0/0/0/0/0/0/0:10:10:10:378:.:.	0/0/0/0/0/0/0/0/0:1:1:1:37:.:.	0/0/0/0/0/0/0/0/0/0:4:4:4:157:.:.	0/0/0/0/0/0/0/0/0/0:15:15:15:582:.:.	0/0/0/0/0/0/0/0/0/0:4:4:4:144:.:.
gi|170676117|gb|AY905542.2|	387	.	C	.	0	.	DP=39;DPB=39;EPPR=4.40227;GTI=0;MQMR=60;NS=6;NUMALT=0;ODDS=0;PAIREDR=1;PQR=0;PRO=0;QR=1475;RO=39;RPPR=9.74743	GT:DP:AD:RO:QR:AO:QA	0/0/0/0/0/0/0/0/0:6:6:6:208:.:.	0/0/0/0/0/0/0/0/0/0:10:10:10:384:.:.	0/0/0/0/0/0/0/0/0:1:1:1:33:.:.	0/0/0/0/0/0/0/0/0/0:4:4:4:160:.:.	0/0/0/0/0/0/0/0/0/0:15:15:15:579:.:.	0/0/0/0/0/0/0/0/0/0:3:3:3:111:.:.
gi|170676117|gb|AY905542.2|	388	.	T	.	0	.	DP=41;DPB=41;EPPR=5.60547;GTI=0;MQMR=60;NS=6;NUMALT=0;ODDS=0;PAIREDR=1;PQR=0;PRO=0;QR=1551;RO=41;RPPR=7.30028	GT:DP:AD:RO:QR:AO:QA	0/0/0/0/0/0/0/0/0:6:6:6:208:.:.	0/0/0/0/0/0/0/0/0/0:11:11:11:428:.:.	0/0/0/0/0/0/0/0/0:1:1:1:33:.:.	0/0/0/0/0/0/0/0/0/0:4:4:4:157:.:.	0/0/0/0/0/0/0/0/0/0:15:15:15:581:.:.	0/0/0/0/0/0/0/0/0/0:4:4:4:144:.:.
gi|170676117|gb|AY905542.2|	389	.	G	.	0	.	DP=40;DPB=40;EPPR=4.96463;GTI=0;MQMR=60;NS=6;NUMALT=0;ODDS=0;PAIREDR=1;PQR=0;PRO=0;QR=1507;RO=40;RPPR=8.43898	GT:DP:AD:RO:QR:AO:QA	0/0/0/0/0/0/0/0/0:5:5:5:171:.:.	0/0/0/0/0/0/0/0/0/0:11:11:11:424:.:.	0/0/0/0/0/0/0/0/0:1:1:1:22:.:.	0/0/0/0/0/0/0/0/0/0:4:4:4:160:.:.	0/0/0/0/0/0/0/0/0/0:15:15:15:582:.:.	0/0/0/0/0/0/0/0/0/0:4:4:4:148:.:.
gi|170676117|gb|AY905542.2|	390	.	A	.	0	.	DP=40;DPB=40;EPPR=6.48466;GTI=0;MQMR=60;NS=6;NUMALT=0;ODDS=0;PAIREDR=1;PQR=0;PRO=0;QR=1466;RO=40;RPPR=6.48466	GT:DP:AD:RO:QR:AO:QA	0/0/0/0/0/0/0/0/0:5:5:5:165:.:.	0/0/0/0/0/0/0/0/0/0:11:11:11:404:.:.	0/0/0/0/0/0/0/0/0:1:1:1:33:.:.	0/0/0/0/0/0/0/0/0/0:4:4:4:157:.:.	0/0/0/0/0/0/0/0/0/0:15:15:15:569:.:.	0/0/0/0/0/0/0/0/0/0:4:4:4:138:.:.
gi|170676117|gb|AY905542.2|	391	.	G	.	0	.	DP=40;DPB=40;EPPR=6.48466;GTI=0;MQMR=60;NS=6;NUMALT=0;ODDS=0;PAIREDR=1;PQR=0;PRO=0;QR=1501;RO=40;RPPR=6.48466	GT:DP:AD:RO:QR:AO:QA	0/0/0/0/0/0/0/0/0:5:5:5:177:.:.	0/0/0/0/0/0/0/0/0/0:11:11:11:418:.:.	0/0/0/0/0/0/0/0/0:1:1:1:22:.:.	0/0/0/0/0/0/0/0/0/0:4:4:4:160:.:.	0/0/0/0/0/0/0/0/0/0:15:15:15:576:.:.	0/0/0/0/0/0/0/0/0/0:4:4:4:148:.:.
gi|170676117|gb|AY905542.2|	392	.	T	.	0	.	DP=39;DPB=39;EPPR=5.73856;GTI=0;MQMR=60;NS=6;NUMALT=0;ODDS=0;PAIREDR=1;PQR=0;PRO=0;QR=1437;RO=39;RPPR=7.52028	GT:DP:AD:RO:QR:AO:QA	0/0/0/0/0/0/0/0/0:4:4:4:144:.:.	0/0/0/0/0/0/0/0/0/0:11:11:11:405:.:.	0/0/0/0/0/0/0/0/0:1:1:1:37:.:.	0/0/0/0/0/0/0/0/0/0:4:4:4:151:.:.	0/0/0/0/0/0/0/0/0/0:15:15:15:556:.:.	0/0/0/0/0/0/0/0/0/0:4:4:4:144:.:.
gi|170676117|gb|AY905542.2|	393	.	A	.	0	.	DP=40;DPB=40;EPPR=4.96463;GTI=0;MQMR=60;NS=6;NUMALT=0;ODDS=0;PAIREDR=1;PQR=0;PRO=0;QR=1483;RO=40;RPPR=8.43898	GT:DP:AD:RO:QR:AO:QA	0/0/0/0/0/0/0/0/0:5:5:5:175:.:.	0/0/0/0/0/0/0/0/0/0:12:12:12:447:.:.	0/0/0/0/0/0/0/0/0:1:1:1:27:.:.	0/0/0/0/0/0/0/0/0/0:4:4:4:151:.:.	0/0/0/0/0/0/0/0/0/0:14:14:14:539:.:.	0/0/0/0/0/0/0/0/0/0:4:4:4:144:.:.
gi|170676117|gb|AY905542.2|	394	.	T	.	0	.	DP=40;DPB=40;EPPR=8.43898;GTI=0;MQMR=60;NS=6;NUMALT=0;ODDS=0;PAIREDR=1;PQR=0;PRO=0;QR=1494;RO=40;RPPR=4.96463	GT:DP:AD:RO:QR:AO:QA	0/0/0/0/0/0/0/0/0:5:5:5:175:.:.	0/0/0/0/0/0/0/0/0/0:12:12:12:462:.:.	0/0/0/0/0/0/0/0/0:1:1:1:27:.:.	0/0/0/0/0/0/0/0/0/0:4:4:4:154:.:.	0/0/0/0/0/0/0/0/0/0:14:14:14:538:.:.	0/0/0/0/0/0/0/0/0/0:4:4:4:138:.:.
gi|170676117|gb|AY905542.2|	395	.	T	.	0	.	DP=40;DPB=40;EPPR=8.43898;GTI=0;MQMR=60;NS=6;NUMALT=0;ODDS=0;PAIREDR=1;PQR=0;PRO=0;QR=1511;RO=40;RPPR=4.96463	GT:DP:AD:RO:QR:AO:QA	0/0/0/0/0/0/0/0/0:5:5:5:177:.:.	0/0/0/0/0/0/0/0/0/0:12:12:12:461:.:.	0/0/0/0/0/0/0/0/0:1:1:1:27:.:.	0/0/0/0/0/0/0/0/0/0:4:4:4:160:.:.	0/0/0/0/0/0/0/0/0/0:14:14:14:542:.:.	0/0/0/0/0/0/0/0/0/0:4:4:4:144:.:.
gi|170676117|gb|AY905542.2|	396	.	G	.	0	.	DP=39;DPB=39;EPPR=7.52028;GTI=0;MQMR=60;NS=6;NUMALT=0;ODDS=0;PAIREDR=1;PQR=0;PRO=0;QR=1450;RO=39;RPPR=5.73856	GT:DP:AD:RO:QR:AO:QA	0/0/0/0/0/0/0/0/0:4:4:4:148:.:.	0/0/0/0/0/0/0/0/0/0:12:12:12:448:.:.	0/0/0/0/0/0/0/0/0:1:1:1:22:.:.	0/0/0/0/0/0/0/0/0/0:4:4:4:151:.:.	0/0/0/0/0/0/0/0/0/0:14:14:14:537:.:.	0/0/0/0/0/0/0/0/0/0:4:4:4:144:.:.
gi|170676117|gb|AY905542.2|	397	.	C	.	0	.	DP=39;DPB=39;EPPR=7.52028;GTI=0;MQMR=60;NS=6;NUMALT=0;ODDS=0;PAIREDR=1;PQR=0;PRO=0;QR=1449;RO=39;RPPR=5.73856	GT:DP:AD:RO:QR:AO:QA	0/0/0/0/0/0/0/0/0:4:4:4:144:.:.	0/0/0/0/0/0/0/0/0/0:12:12:12:448:.:.	0/0/0/0/0/0/0/0/0:1:1:1:22:.:.	0/0/0/0/0/0/0/0/0/0:4:4:4:157:.:.	0/0/0/0/0/0/0/0/0/0:14:14:14:534:.:.	0/0/0/0/0/0/0/0/0/0:4:4:4:144:.:.
gi|170676117|gb|AY905542.2|	398	.	C	.	0	.	DP=36;DPB=36;EPPR=3.0103;GTI=0;MQMR=60;NS=6;NUMALT=0;ODDS=0;PAIREDR=1;PQR=0;PRO=0;QR=1362;RO=36;RPPR=3.25157	GT:DP:AD:RO:QR:AO:QA	0/0/0/0/0/0/0/0/0:4:4:4:144:.:.	0/0/0/0/0/0/0/0/0/0:11:11:11:411:.:.	.	0/0/0/0/0/0/0/0/0/0:4:4:4:154:.:.	0/0/0/0/0/0/0/0/0/0:14:14:14:542:.:.	0/0/0/0/0/0/0/0/0/0:3:3:3:111:.:.
gi|170676117|gb|AY905542.2|	399	.	A	.	0	.	DP=36;DPB=36;EPPR=6.8707;GTI=0;MQMR=60;NS=6;NUMALT=0;ODDS=0;PAIREDR=1;PQR=0;PRO=0;QR=1346;RO=36;RPPR=14.8328	GT:DP:AD:RO:QR:AO:QA	0/0/0/0/0/0/0/0/0:4:4:4:148:.:.	0/0/0/0/0/0/0/0/0/0:11:11:11:414:.:.	.	0/0/0/0/0/0/0/0/0/0:4:4:4:147:.:.	0/0/0/0/0/0/0/0/0/0:14:14:14:526:.:.	0/0/0/0/0/0/0/0/0/0:3:3:3:111:.:.
gi|170676117|gb|AY905542.2|	400	.	G	.	0	.	DP=36;DPB=36;EPPR=6.8707;GTI=0;MQMR=60;NS=6;NUMALT=0;ODDS=0;PAIREDR=1;PQR=0;PRO=0;QR=1361;RO=36;RPPR=14.8328	GT:DP:AD:RO:QR:AO:QA	0/0/0/0/0/0/0/0/0:4:4:4:148:.:.	0/0/0/0/0/0/0/0/0/0:11:11:11:416:.:.	.	0/0/0/0/0/0/0/0/0/0:4:4:4:151:.:.	0/0/0/0/0/0/0/0/0/0:14:14:14:539:.:.	0/0/0/0/0/0/0/0/0/0:3:3:3:107:.:.
gi|170676117|gb|AY905542.2|	401	.	G	.	3.53147e-18	.	DP=37;DPB=37;EPPR=4.47751;GTI=0;MQMR=60;NS=6;NUMALT=0;ODDS=0;PAIREDR=1;PQR=0;PRO=0;QR=1404;RO=37;RPPR=16.2152	GT:DP:AD:RO:QR:AO:QA	0/0/0/0/0/0/0/0/0:4:4:4:144:.:.	0/0/0/0/0/0/0/0/0/0:11:11:11:420:.:.	0/0/0/0/0/0/0/0/0:1:1:1:33:.:.	0/0/0/0/0/0/0/0/0/0:4:4:4:157:.:.	0/0/0/0/0/0/0/0/0/0:14:14:14:539:.:.	0/0/0/0/0/0/0/0/0/0:3:3:3:111:.:.
gi|170676117|gb|AY905542.2|	402	.	G	.	3.53147e-18	.	DP=37;DPB=37;EPPR=4.47751;GTI=0;MQMR=60;NS=6;NUMALT=0;ODDS=0;PAIREDR=1;PQR=0;PRO=0;QR=1373;RO=37;RPPR=16.2152	GT:DP:AD:RO:QR:AO:QA	0/0/0/0/0/0/0/0/0:4:4:4:151:.:.	0/0/0/0/0/0/0/0/0/0:11:11:11:420:.:.	0/0/0/0/0/0/0/0/0:1:1:1:22:.:.	0/0/0/0/0/0/0/0/0/0:4:4:4:154:.:.	0/0/0/0/0/0/0/0/0/0:14:14:14:519:.:.	0/0/0/0/0/0/0/0/0/0:3:3:3:107:.:.
gi|170676117|gb|AY905542.2|	403	.	T	.	0	.	DP=36;DPB=36;EPPR=5.18177;GTI=0;MQMR=60;NS=6;NUMALT=0;ODDS=0;PAIREDR=1;PQR=0;PRO=0;QR=1298;RO=36;RPPR=14.8328	GT:DP:AD:RO:QR:AO:QA	0/0/0/0/0/0/0/0/0:4:4:4:148:.:.	0/0/0/0/0/0/0/0/0/0:10:10:10:364:.:.	0/0/0/0/0/0/0/0/0:1:1:1:33:.:.	0/0/0/0/0/0/0/0/0/0:4:4:4:137:.:.	0/0/0/0/0/0/0/0/0/0:14:14:14:515:.:.	0/0/0/0/0/0/0/0/0/0:3:3:3:101:.:.
gi|170676117|gb|AY905542.2|	404	.	C	.	3.53147e-18	.	DP=37;DPB=37;EPPR=3.5385;GTI=0;MQMR=60;NS=6;NUMALT=0;ODDS=0;PAIREDR=1;PQR=0;PRO=0;QR=1357;RO=37;RPPR=12.9286	GT:DP:AD:RO:QR:AO:QA	0/0/0/0/0/0/0/0/0:4:4:4:148:.:.	0/0/0/0/0/0/0/0/0/0:11:11:11:403:.:.	0/0/0/0/0/0/0/0/0:1:1:1:37:.:.	0/0/0/0/0/0/0/0/0/0:4:4:4:144:.:.	0/0/0/0/0/0/0/0/0/0:15:15:15:551:.:.	0/0/0/0/0/0/0/0/0/0:2:2:2:74:.:.
gi|170676117|gb|AY905542.2|	405	.	A	.	9.65269e-18	.	DP=38;DPB=38;EPPR=8.7247;GTI=0;MQMR=60;NS=6;NUMALT=0;ODDS=0;PAIREDR=1;PQR=0;PRO=0;QR=1395;RO=38;RPPR=25.8679	GT:DP:AD:RO:QR:AO:QA	0/0/0/0/0/0/0/0/0:4:4:4:148:.:.	0/0/0/0/0/0/0/0/0/0:11:11:11:398:.:.	0/0/0/0/0/0/0/0/0:1:1:1:37:.:.	0/0/0/0/0/0/0/0/0/0:4:4:4:147:.:.	0/0/0/0/0/0/0/0/0/0:15:15:15:558:.:.	0/0/0/0/0/0/0/0/0/0:3:3:3:107:.:.
gi|170676117|gb|AY905542.2|	406	.	T	.	9.65269e-18	.	DP=38;DPB=38;EPPR=8.7247;GTI=0;MQMR=60;NS=6;NUMALT=0;ODDS=0;PAIREDR=1;PQR=0;PRO=0;QR=1432;RO=38;RPPR=25.8679	GT:DP:AD:RO:QR:AO:QA	0/0/0/0/0/0/0/0/0:4:4:4:148:.:.	0/0/0/0/0/0/0/0/0/0:11:11:11:414:.:.	0/0/0/0/0/0/0/0/0:1:1:1:37:.:.	0/0/0/0/0/0/0/0/0/0:4:4:4:154:.:.	0/0/0/0/0/0/0/0/0/0:15:15:15:572:.:.	0/0/0/0/0/0/0/0/0/0:3:3:3:107:.:.
gi|170676117|gb|AY905542.2|	407	.	T	.	0	.	DP=39;DPB=39;EPPR=9.74743;GTI=0;MQMR=60;NS=6;NUMALT=0;ODDS=0;PAIREDR=1;PQR=0;PRO=0;QR=1461;RO=39;RPPR=23.1103	GT:DP:AD:RO:QR:AO:QA	0/0/0/0/0/0/0/0/0:4:4:4:144:.:.	0/0/0/0/0/0/0/0/0/0:11:11:11:407:.:.	0/0/0/0/0/0/0/0/0:1:1:1:37:.:.	0/0/0/0/0/0/0/0/0/0:4:4:4:151:.:.	0/0/0/0/0/0/0/0/0/0:16:16:16:615:.:.	0/0/0/0/0/0/0/0/0/0:3:3:3:107:.:.
gi|170676117|gb|AY905542.2|	408	.	G	.	9.65269e-18	.	DP=38;DPB=38;EPPR=6.66752;GTI=0;MQMR=60;NS=6;NUMALT=0;ODDS=0;PAIREDR=1;PQR=0;PRO=0;QR=1432;RO=38;RPPR=25.8679	GT:DP:AD:RO:QR:AO:QA	0/0/0/0/0/0/0/0/0:3:3:3:111:.:.	0/0/0/0/0/0/0/0/0/0:11:11:11:408:.:.	0/0/0/0/0/0/0/0/0:1:1:1:33:.:.	0/0/0/0/0/0/0/0/0/0:4:4:4:154:.:.	0/0/0/0/0/0/0/0/0/0:16:16:16:615:.:.	0/0/0/0/0/0/0/0/0/0:3:3:3:111:.:.
gi|170676117|gb|AY905542.2|	409	.	C	.	9.65269e-18	.	DP=38;DPB=38;EPPR=6.66752;GTI=0;MQMR=60;NS=6;NUMALT=0;ODDS=0;PAIREDR=1;PQR=0;PRO=0;QR=1434;RO=38;RPPR=25.8679	GT:DP:AD:RO:QR:AO:QA	0/0/0/0/0/0/0/0/0:3:3:3:111:.:.	0/0/0/0/0/0/0/0/0/0:11:11:11:407:.:.	0/0/0/0/0/0/0/0/0:1:1:1:37:.:.	0/0/0/0/0/0/0/0/0/0:4:4:4:154:.:.	0/0/0/0/0/0/0/0/0/0:16:16:16:614:.:.	0/0/0/0/0/0/0/0/0/0:3:3:3:111:.:.
gi|170676117|gb|AY905542.2|	410	.	T	.	0	.	DP=39;DPB=39;EPPR=7.52028;GTI=0;MQMR=60;NS=6;NUMALT=0;ODDS=0;PAIREDR=1;PQR=0;PRO=0;QR=1438;RO=39;RPPR=27.5646	GT:DP:AD:RO:QR:AO:QA	0/0/0/0/0/0/0/0/0:4:4:4:133:.:.	0/0/0/0/0/0/0/0/0/0:11:11:11:395:.:.	0/0/0/0/0/0/0/0/0:1:1:1:37:.:.	0/0/0/0/0/0/0/0/0/0:4:4:4:154:.:.	0/0/0/0/0/0/0/0/0/0:16:16:16:612:.:.	0/0/0/0/0/0/0/0/0/0:3:3:3:107:.:.
gi|170676117|gb|AY905542.2|	411	.	G	.	3.53147e-18	.	DP=37;DPB=37;EPPR=7.76406;GTI=0;MQMR=60;NS=6;NUMALT=0;ODDS=0;PAIREDR=1;PQR=0;PRO=0;QR=1396;RO=37;RPPR=24.1968	GT:DP:AD:RO:QR:AO:QA	0/0/0/0/0/0/0/0/0:3:3:3:111:.:.	0/0/0/0/0/0/0/0/0/0:10:10:10:374:.:.	0/0/0/0/0/0/0/0/0:1:1:1:37:.:.	0/0/0/0/0/0/0/0/0/0:4:4:4:154:.:.	0/0/0/0/0/0/0/0/0/0:16:16:16:609:.:.	0/0/0/0/0/0/0/0/0/0:3:3:3:111:.:.
gi|170676117|gb|AY905542.2|	412	.	C	.	9.65269e-18	.	DP=38;DPB=38;EPPR=8.7247;GTI=0;MQMR=60;NS=6;NUMALT=0;ODDS=0;PAIREDR=1;PQR=0;PRO=0;QR=1408;RO=38;RPPR=25.8679	GT:DP:AD:RO:QR:AO:QA	0/0/0/0/0/0/0/0/0:4:4:4:144:.:.	0/0/0/0/0/0/0/0/0/0:10:10:10:375:.:.	0/0/0/0/0/0/0/0/0:1:1:1:27:.:.	0/0/0/0/0/0/0/0/0/0:4:4:4:154:.:.	0/0/0/0/0/0/0/0/0/0:16:16:16:601:.:.	0/0/0/0/0/0/0/0/0/0:3:3:3:107:.:.
gi|170676117|gb|AY905542.2|	413	.	T	.	9.65269e-18	.	DP=38;DPB=38;EPPR=6.66752;GTI=0;MQMR=60;NS=6;NUMALT=0;ODDS=0;PAIREDR=1;PQR=0;PRO=0;QR=1424;RO=38;RPPR=21.525	GT:DP:AD:RO:QR:AO:QA	0/0/0/0/0/0/0/0/0:3:3:3:111:.:.	0/0/0/0/0/0/0/0/0/0:10:10:10:372:.:.	0/0/0/0/0/0/0/0/0:1:1:1:37:.:.	0/0/0/0/0/0/0/0/0/0:5:5:5:187:.:.	0/0/0/0/0/0/0/0/0/0:16:16:16:606:.:.	0/0/0/0/0/0/0/0/0/0:3:3:3:111:.:.
gi|170676117|gb|AY905542.2|	414	.	A	.	9.65269e-18	.	DP=38;DPB=38;EPPR=5.06748;GTI=0;MQMR=60;NS=6;NUMALT=0;ODDS=0;PAIREDR=1;PQR=0;PRO=0;QR=1388;RO=38;RPPR=25.8679	GT:DP:AD:RO:QR:AO:QA	0/0/0/0/0/0/0/0/0:4:4:4:138:.:.	0/0/0/0/0/0/0/0/0/0:9:9:9:341:.:.	0/0/0/0/0/0/0/0/0:1:1:1:33:.:.	0/0/0/0/0/0/0/0/0/0:5:5:5:177:.:.	0/0/0/0/0/0/0/0/0/0:16:16:16:592:.:.	0/0/0/0/0/0/0/0/0/0:3:3:3:107:.:.
gi|170676117|gb|AY905542.2|	415	.	A	.	9.65269e-18	.	DP=38;DPB=38;EPPR=5.06748;GTI=0;MQMR=60;NS=6;NUMALT=0;ODDS=0;PAIREDR=1;PQR=0;PRO=0;QR=1406;RO=38;RPPR=25.8679	GT:DP:AD:RO:QR:AO:QA	0/0/0/0/0/0/0/0/0:4:4:4:144:.:.	0/0/0/0/0/0/0/0/0/0:9:9:9:337:.:.	0/0/0/0/0/0/0/0/0:1:1:1:33:.:.	0/0/0/0/0/0/0/0/0/0:5:5:5:187:.:.	0/0/0/0/0/0/0/0/0/0:16:16:16:598:.:.	0/0/0/0/0/0/0/0/0/0:3:3:3:107:.:.
gi|170676117|gb|AY905542.2|	416	.	T	.	9.65269e-18	.	DP=38;DPB=38;EPPR=5.06748;GTI=0;MQMR=60;NS=6;NUMALT=0;ODDS=0;PAIREDR=1;PQR=0;PRO=0;QR=1405;RO=38;RPPR=25.8679	GT:DP:AD:RO:QR:AO:QA	0/0/0/0/0/0/0/0/0:4:4:4:133:.:.	0/0/0/0/0/0/0/0/0/0:9:9:9:341:.:.	0/0/0/0/0/0/0/0/0:1:1:1:33:.:.	0/0/0/0/0/0/0/0/0/0:5:5:5:188:.:.	0/0/0/0/0/0/0/0/0/0:16:16:16:603:.:.	0/0/0/0/0/0/0/0/0/0:3:3:3:107:.:.
gi|170676117|gb|AY905542.2|	417	.	A	.	1.50676e-17	.	DP=34;DPB=34;EPPR=3.26577;GTI=0;MQMR=60;NS=6;NUMALT=0;ODDS=0;PAIREDR=1;PQR=0;PRO=0;QR=1268;RO=34;RPPR=23.7032	GT:DP:AD:RO:QR:AO:QA	0/0/0/0/0/0/0/0/0:4:4:4:144:.:.	0/0/0/0/0/0/0/0/0/0:9:9:9:335:.:.	0/0/0/0/0/0/0/0/0:1:1:1:37:.:.	0/0/0/0/0/0/0/0/0/0:5:5:5:191:.:.	0/0/0/0/0/0/0/0/0/0:13:13:13:487:.:.	0/0/0/0/0/0/0/0/0/0:2:2:2:74:.:.
gi|170676117|gb|AY905542.2|	418	.	T	.	1.50676e-17	.	DP=34;DPB=34;EPPR=3.26577;GTI=0;MQMR=60;NS=6;NUMALT=0;ODDS=0;PAIREDR=1;PQR=0;PRO=0;QR=1254;RO=34;RPPR=23.7032	GT:DP:AD:RO:QR:AO:QA	0/0/0/0/0/0/0/0/0:4:4:4:133:.:.	0/0/0/0/0/0/0/0/0/0:9:9:9:328:.:.	0/0/0/0/0/0/0/0/0:1:1:1:33:.:.	0/0/0/0/0/0/0/0/0/0:5:5:5:188:.:.	0/0/0/0/0/0/0/0/0/0:13:13:13:498:.:.	0/0/0/0/0/0/0/0/0/0:2:2:2:74:.:.
gi|170676117|gb|AY905542.2|	419	.	T	.	1.50676e-17	.	DP=34;DPB=34;EPPR=3.26577;GTI=0;MQMR=60;NS=6;NUMALT=0;ODDS=0;PAIREDR=1;PQR=0;PRO=0;QR=1268;RO=34;RPPR=23.7032	GT:DP:AD:RO:QR:AO:QA	0/0/0/0/0/0/0/0/0:4:4:4:138:.:.	0/0/0/0/0/0/0/0/0/0:9:9:9:337:.:.	0/0/0/0/0/0/0/0/0:1:1:1:33:.:.	0/0/0/0/0/0/0/0/0/0:5:5:5:191:.:.	0/0/0/0/0/0/0/0/0/0:13:13:13:495:.:.	0/0/0/0/0/0/0/0/0/0:2:2:2:74:.:.
gi|170676117|gb|AY905542.2|	420	.	G	.	9.41726e-18	.	DP=33;DPB=33;EPPR=3.60252;GTI=0;MQMR=60;NS=6;NUMALT=0;ODDS=0;PAIREDR=1;PQR=0;PRO=0;QR=1245;RO=33;RPPR=22.0271	GT:DP:AD:RO:QR:AO:QA	0/0/0/0/0/0/0/0/0:4:4:4:148:.:.	0/0/0/0/0/0/0/0/0/0:8:8:8:308:.:.	0/0/0/0/0/0/0/0/0:1:1:1:33:.:.	0/0/0/0/0/0/0/0/0/0:5:5:5:191:.:.	0/0/0/0/0/0/0/0/0/0:13:13:13:491:.:.	0/0/0/0/0/0/0/0/0/0:2:2:2:74:.:.
gi|170676117|gb|AY905542.2|	421	.	A	.	9.41726e-18	.	DP=33;DPB=33;EPPR=3.60252;GTI=0;MQMR=60;NS=6;NUMALT=0;ODDS=0;PAIREDR=1;PQR=0;PRO=0;QR=1201;RO=33;RPPR=22.0271	GT:DP:AD:RO:QR:AO:QA	0/0/0/0/0/0/0/0/0:4:4:4:144:.:.	0/0/0/0/0/0/0/0/0/0:8:8:8:295:.:.	0/0/0/0/0/0/0/0/0:1:1:1:33:.:.	0/0/0/0/0/0/0/0/0/0:5:5:5:174:.:.	0/0/0/0/0/0/0/0/0/0:13:13:13:481:.:.	0/0/0/0/0/0/0/0/0/0:2:2:2:74:.:.
gi|170676117|gb|AY905542.2|	422	.	T	.	9.41726e-18	.	DP=33;DPB=33;EPPR=3.60252;GTI=0;MQMR=60;NS=6;NUMALT=0;ODDS=0;PAIREDR=1;PQR=0;PRO=0;QR=1239;RO=33;RPPR=22.0271	GT:DP:AD:RO:QR:AO:QA	0/0/0/0/0/0/0/0/0:4:4:4:148:.:.	0/0/0/0/0/0/0/0/0/0:8:8:8:301:.:.	0/0/0/0/0/0/0/0/0:1:1:1:33:.:.	0/0/0/0/0/0/0/0/0/0:5:5:5:188:.:.	0/0/0/0/0/0/0/0/0/0:13:13:13:495:.:.	0/0/0/0/0/0/0/0/0/0:2:2:2:74:.:.
gi|170676117|gb|AY905542.2|	423	.	G	.	9.41726e-18	.	DP=33;DPB=33;EPPR=3.0761;GTI=0;MQMR=60;NS=6;NUMALT=0;ODDS=0;PAIREDR=1;PQR=0;PRO=0;QR=1242;RO=33;RPPR=26.7649	GT:DP:AD:RO:QR:AO:QA	0/0/0/0/0/0/0/0/0:4:4:4:148:.:.	0/0/0/0/0/0/0/0/0/0:8:8:8:305:.:.	0/0/0/0/0/0/0/0/0:1:1:1:33:.:.	0/0/0/0/0/0/0/0/0/0:5:5:5:188:.:.	0/0/0/0/0/0/0/0/0/0:13:13:13:494:.:.	0/0/0/0/0/0/0/0/0/0:2:2:2:74:.:.
gi|170676117|gb|AY905542.2|	424	.	T	.	9.41726e-18	.	DP=33;DPB=33;EPPR=3.0761;GTI=0;MQMR=60;NS=6;NUMALT=0;ODDS=0;PAIREDR=1;PQR=0;PRO=0;QR=1242;RO=33;RPPR=32.0291	GT:DP:AD:RO:QR:AO:QA	0/0/0/0/0/0/0/0/0:4:4:4:148:.:.	0/0/0/0/0/0/0/0/0/0:8:8:8:301:.:.	0/0/0/0/0/0/0/0/0:1:1:1:33:.:.	0/0/0/0/0/0/0/0/0/0:5:5:5:188:.:.	0/0/0/0/0/0/0/0/0/0:13:13:13:498:.:.	0/0/0/0/0/0/0/0/0/0:2:2:2:74:.:.
gi|170676117|gb|AY905542.2|	425	.	C	.	1.50676e-17	.	DP=34;DPB=34;EPPR=3.0103;GTI=0;MQMR=60;NS=6;NUMALT=0;ODDS=0;PAIREDR=1;PQR=0;PRO=0;QR=1262;RO=34;RPPR=28.557	GT:DP:AD:RO:QR:AO:QA	0/0/0/0/0/0/0/0/0:4:4:4:138:.:.	0/0/0/0/0/0/0/0/0/0:8:8:8:305:.:.	0/0/0/0/0/0/0/0/0:1:1:1:37:.:.	0/0/0/0/0/0/0/0/0/0:5:5:5:180:.:.	0/0/0/0/0/0/0/0/0/0:14:14:14:528:.:.	0/0/0/0/0/0/0/0/0/0:2:2:2:74:.:.
gi|170676117|gb|AY905542.2|	426	.	A	.	0	.	DP=35;DPB=35;EPPR=3.56868;GTI=0;MQMR=60;NS=6;NUMALT=0;ODDS=0;PAIREDR=1;PQR=0;PRO=0;QR=1299;RO=35;RPPR=30.3709	GT:DP:AD:RO:QR:AO:QA	0/0/0/0/0/0/0/0/0:4:4:4:138:.:.	0/0/0/0/0/0/0/0/0/0:9:9:9:342:.:.	0/0/0/0/0/0/0/0/0:1:1:1:37:.:.	0/0/0/0/0/0/0/0/0/0:5:5:5:184:.:.	0/0/0/0/0/0/0/0/0/0:14:14:14:524:.:.	0/0/0/0/0/0/0/0/0/0:2:2:2:74:.:.
gi|170676117|gb|AY905542.2|	427	.	A	.	9.41726e-18	.	DP=33;DPB=33;EPPR=3.0761;GTI=0;MQMR=60;NS=6;NUMALT=0;ODDS=0;PAIREDR=1;PQR=0;PRO=0;QR=1241;RO=33;RPPR=26.7649	GT:DP:AD:RO:QR:AO:QA	0/0/0/0/0/0/0/0/0:4:4:4:148:.:.	0/0/0/0/0/0/0/0/0/0:9:9:9:345:.:.	0/0/0/0/0/0/0/0/0:1:1:1:37:.:.	0/0/0/0/0/0/0/0/0/0:4:4:4:144:.:.	0/0/0/0/0/0/0/0/0/0:13:13:13:493:.:.	0/0/0/0/0/0/0/0/0/0:2:2:2:74:.:.
gi|170676117|gb|AY905542.2|	428	.	A	.	9.41726e-18	.	DP=33;DPB=33;EPPR=3.0761;GTI=0;MQMR=60;NS=6;NUMALT=0;ODDS=0;PAIREDR=1;PQR=0;PRO=0;QR=1243;RO=33;RPPR=26.7649	GT:DP:AD:RO:QR:AO:QA	0/0/0/0/0/0/0/0/0:4:4:4:148:.:.	0/0/0/0/0/0/0/0/0/0:9:9:9:342:.:.	0/0/0/0/0/0/0/0/0:1:1:1:33:.:.	0/0/0/0/0/0/0/0/0/0:4:4:4:147:.:.	0/0/0/0/0/0/0/0/0/0:13:13:13:499:.:.	0/0/0/0/0/0/0/0/0/0:2:2:2:74:.:.
gi|170676117|gb|AY905542.2|	429	.	T	.	2.35432e-18	.	DP=32;DPB=32;EPPR=3.0103;GTI=0;MQMR=60;NS=6;NUMALT=0;ODDS=0;PAIREDR=1;PQR=0;PRO=0;QR=1193;RO=32;RPPR=24.9965	GT:DP:AD:RO:QR:AO:QA	0/0/0/0/0/0/0/0/0:4:4:4:148:.:.	0/0/0/0/0/0/0/0/0/0:9:9:9:328:.:.	0/0/0/0/0/0/0/0/0:1:1:1:33:.:.	0/0/0/0/0/0/0/0/0/0:4:4:4:151:.:.	0/0/0/0/0/0/0/0/0/0:12:12:12:459:.:.	0/0/0/0/0/0/0/0/0/0:2:2:2:74:.:.
gi|170676117|gb|AY905542.2|	430	.	A	.	2.35432e-18	.	DP=32;DPB=32;EPPR=3.0103;GTI=0;MQMR=60;NS=6;NUMALT=0;ODDS=0;PAIREDR=1;PQR=0;PRO=0;QR=1178;RO=32;RPPR=24.9965	GT:DP:AD:RO:QR:AO:QA	0/0/0/0/0/0/0/0/0:4:4:4:144:.:.	0/0/0/0/0/0/0/0/0/0:9:9:9:332:.:.	0/0/0/0/0/0/0/0/0:1:1:1:33:.:.	0/0/0/0/0/0/0/0/0/0:4:4:4:151:.:.	0/0/0/0/0/0/0/0/0/0:12:12:12:444:.:.	0/0/0/0/0/0/0/0/0/0:2:2:2:74:.:.
gi|170676117|gb|AY905542.2|	431	.	T	.	0	.	DP=31;DPB=31;EPPR=3.08035;GTI=0;MQMR=60;NS=6;NUMALT=0;ODDS=0;PAIREDR=1;PQR=0;PRO=0;QR=1155;RO=31;RPPR=28.2974	GT:DP:AD:RO:QR:AO:QA	0/0/0/0/0/0/0/0/0:4:4:4:148:.:.	0/0/0/0/0/0/0/0/0/0:8:8:8:301:.:.	0/0/0/0/0/0/0/0/0:1:1:1:27:.:.	0/0/0/0/0/0/0/0/0/0:4:4:4:151:.:.	0/0/0/0/0/0/0/0/0/0:12:12:12:454:.:.	0/0/0/0/0/0/0/0/0/0:2:2:2:74:.:.
gi|170676117|gb|AY905542.2|	432	.	G	A	186.699	.	AB=0;ABP=0;AC=19;AF=0.327586;AN=58;AO=6;CIGAR=1X;DP=32;DPB=32;DPRA=0.461538;EPP=16.0391;EPPR=6.01695;GTI=0;LEN=1;MEANALT=1;MQM=60;MQMR=60;NS=6;NUMALT=1;ODDS=0.143101;PAIRED=1;PAIREDR=1;PAO=0;PQA=0;PQR=0;PRO=0;QA=222;QR=984;RO=26;RPL=6;RPP=16.0391;RPPR=15.0369;RPR=0;RUN=1;SAF=0;SAP=16.0391;SAR=6;SRF=15;SRP=4.34659;SRR=11;TYPE=snp;technology.Illumina=1	GT:DP:AD:RO:QR:AO:QA	1/1/1/1/1/1/1/1/1:4:0,4:0:0:4:148	0/0/0/0/0/0/0/0/0/0:9:9,0:9:338:0:0	0/0/0/0/0/0/0/0/0:1:1,0:1:37:0:0	0/0/0/0/0/0/0/0/0/0:4:4,0:4:151:0:0	0/0/0/0/0/0/0/0/0/0:12:12,0:12:458:0:0	1/1/1/1/1/1/1/1/1/1:2:0,2:0:0:2:74
gi|170676117|gb|AY905542.2|	433	.	T	.	2.35432e-18	.	DP=32;DPB=32;EPPR=3.0103;GTI=0;MQMR=60;NS=6;NUMALT=0;ODDS=0;PAIREDR=1;PQR=0;PRO=0;QR=1194;RO=32;RPPR=24.9965	GT:DP:AD:RO:QR:AO:QA	0/0/0/0/0/0/0/0/0:4:4:4:138:.:.	0/0/0/0/0/0/0/0/0/0:9:9:9:332:.:.	0/0/0/0/0/0/0/0/0:1:1:1:37:.:.	0/0/0/0/0/0/0/0/0/0:4:4:4:151:.:.	0/0/0/0/0/0/0/0/0/0:12:12:12:462:.:.	0/0/0/0/0/0/0/0/0/0:2:2:2:74:.:.
gi|170676117|gb|AY905542.2|	434	.	C	.	0	.	DP=30;DPB=30;EPPR=4.16842;GTI=0;MQMR=60;NS=6;NUMALT=0;ODDS=0;PAIREDR=1;PQR=0;PRO=0;QR=1133;RO=30;RPPR=31.9633	GT:DP:AD:RO:QR:AO:QA	0/0/0/0/0/0/0/0/0:4:4:4:151:.:.	0/0/0/0/0/0/0/0/0/0:7:7:7:258:.:.	0/0/0/0/0/0/0/0/0:1:1:1:37:.:.	0/0/0/0/0/0/0/0/0/0:4:4:4:148:.:.	0/0/0/0/0/0/0/0/0/0:12:12:12:465:.:.	0/0/0/0/0/0/0/0/0/0:2:2:2:74:.:.
gi|170676117|gb|AY905542.2|	435	.	T	.	0	.	DP=31;DPB=31;EPPR=3.64073;GTI=0;MQMR=60;NS=6;NUMALT=0;ODDS=0;PAIREDR=1;PQR=0;PRO=0;QR=1180;RO=31;RPPR=28.2974	GT:DP:AD:RO:QR:AO:QA	0/0/0/0/0/0/0/0/0:4:4:4:148:.:.	0/0/0/0/0/0/0/0/0/0:8:8:8:305:.:.	0/0/0/0/0/0/0/0/0:1:1:1:37:.:.	0/0/0/0/0/0/0/0/0/0:4:4:4:151:.:.	0/0/0/0/0/0/0/0/0/0:12:12:12:465:.:.	0/0/0/0/0/0/0/0/0/0:2:2:2:74:.:.
gi|170676117|gb|AY905542.2|	436	.	G	.	1.43613e-17	.	DP=29;DPB=29;EPPR=4.88226;GTI=0;MQMR=60;NS=6;NUMALT=0;ODDS=0;PAIREDR=1;PQR=0;PRO=0;QR=1099;RO=29;RPPR=30.0414	GT:DP:AD:RO:QR:AO:QA	0/0/0/0/0/0/0/0/0:4:4:4:148:.:.	0/0/0/0/0/0/0/0/0/0:7:7:7:261:.:.	0/0/0/0/0/0/0/0/0:1:1:1:37:.:.	0/0/0/0/0/0/0/0/0/0:3:3:3:114:.:.	0/0/0/0/0/0/0/0/0/0:12:12:12:465:.:.	0/0/0/0/0/0/0/0/0/0:2:2:2:74:.:.
gi|170676117|gb|AY905542.2|	437	.	A	.	8.2401e-18	.	DP=28;DPB=28;EPPR=4.25114;GTI=0;MQMR=60;NS=6;NUMALT=0;ODDS=0;PAIREDR=1;PQR=0;PRO=0;QR=1056;RO=28;RPPR=34.0313	GT:DP:AD:RO:QR:AO:QA	0/0/0/0/0/0/0/0/0:4:4:4:148:.:.	0/0/0/0/0/0/0/0/0/0:6:6:6:228:.:.	0/0/0/0/0/0/0/0/0:1:1:1:37:.:.	0/0/0/0/0/0/0/0/0/0:3:3:3:114:.:.	0/0/0/0/0/0/0/0/0/0:12:12:12:455:.:.	0/0/0/0/0/0/0/0/0/0:2:2:2:74:.:.
gi|170676117|gb|AY905542.2|	438	.	G	.	0	.	DP=30;DPB=30;EPPR=4.16842;GTI=0;MQMR=60;NS=6;NUMALT=0;ODDS=0;PAIREDR=1;PQR=0;PRO=0;QR=1114;RO=30;RPPR=26.4622	GT:DP:AD:RO:QR:AO:QA	0/0/0/0/0/0/0/0/0:4:4:4:144:.:.	0/0/0/0/0/0/0/0/0/0:8:8:8:291:.:.	0/0/0/0/0/0/0/0/0:1:1:1:33:.:.	0/0/0/0/0/0/0/0/0/0:3:3:3:114:.:.	0/0/0/0/0/0/0/0/0/0:12:12:12:458:.:.	0/0/0/0/0/0/0/0/0/0:2:2:2:74:.:.
gi|170676117|gb|AY905542.2|	439	.	A	.	1.43613e-17	.	DP=29;DPB=29;EPPR=3.68421;GTI=0;MQMR=60;NS=6;NUMALT=0;ODDS=0;PAIREDR=1;PQR=0;PRO=0;QR=1082;RO=29;RPPR=30.0414	GT:DP:AD:RO:QR:AO:QA	0/0/0/0/0/0/0/0/0:4:4:4:148:.:.	0/0/0/0/0/0/0/0/0/0:7:7:7:258:.:.	0/0/0/0/0/0/0/0/0:1:1:1:33:.:.	0/0/0/0/0/0/0/0/0/0:3:3:3:114:.:.	0/0/0/0/0/0/0/0/0/0:12:12:12:455:.:.	0/0/0/0/0/0/0/0/0/0:2:2:2:74:.:.
gi|170676117|gb|AY905542.2|	440	.	G	.	1.64802e-18	.	DP=27;DPB=27;EPPR=5.02092;GTI=0;MQMR=60;NS=6;NUMALT=0;ODDS=0;PAIREDR=1;PQR=0;PRO=0;QR=992;RO=27;RPPR=32.0437	GT:DP:AD:RO:QR:AO:QA	0/0/0/0/0/0/0/0/0:4:4:4:138:.:.	0/0/0/0/0/0/0/0/0/0:6:6:6:224:.:.	0/0/0/0/0/0/0/0/0:1:1:1:27:.:.	0/0/0/0/0/0/0/0/0/0:3:3:3:114:.:.	0/0/0/0/0/0/0/0/0/0:11:11:11:415:.:.	0/0/0/0/0/0/0/0/0/0:2:2:2:74:.:.
gi|170676117|gb|AY905542.2|	441	.	A	.	0	.	DP=26;DPB=26;EPPR=4.34659;GTI=0;MQMR=60;NS=6;NUMALT=0;ODDS=0;PAIREDR=1;PQR=0;PRO=0;QR=952;RO=26;RPPR=30.0702	GT:DP:AD:RO:QR:AO:QA	0/0/0/0/0/0/0/0/0:3:3:3:111:.:.	0/0/0/0/0/0/0/0/0/0:6:6:6:217:.:.	0/0/0/0/0/0/0/0/0:1:1:1:27:.:.	0/0/0/0/0/0/0/0/0/0:3:3:3:110:.:.	0/0/0/0/0/0/0/0/0/0:11:11:11:413:.:.	0/0/0/0/0/0/0/0/0/0:2:2:2:74:.:.
gi|170676117|gb|AY905542.2|	442	.	G	.	8.2401e-18	.	DP=28;DPB=28;EPPR=4.25114;GTI=0;MQMR=60;NS=6;NUMALT=0;ODDS=0;PAIREDR=1;PQR=0;PRO=0;QR=1049;RO=28;RPPR=28.1373	GT:DP:AD:RO:QR:AO:QA	0/0/0/0/0/0/0/0/0:4:4:4:148:.:.	0/0/0/0/0/0/0/0/0/0:7:7:7:261:.:.	0/0/0/0/0/0/0/0/0:1:1:1:37:.:.	0/0/0/0/0/0/0/0/0/0:3:3:3:110:.:.	0/0/0/0/0/0/0/0/0/0:11:11:11:419:.:.	0/0/0/0/0/0/0/0/0/0:2:2:2:74:.:.
gi|170676117|gb|AY905542.2|	443	.	G	.	8.2401e-18	.	DP=28;DPB=28;EPPR=4.25114;GTI=0;MQMR=60;NS=6;NUMALT=0;ODDS=0;PAIREDR=1;PQR=0;PRO=0;QR=1036;RO=28;RPPR=28.1373	GT:DP:AD:RO:QR:AO:QA	0/0/0/0/0/0/0/0/0:4:4:4:144:.:.	0/0/0/0/0/0/0/0/0/0:7:7:7:248:.:.	0/0/0/0/0/0/0/0/0:1:1:1:37:.:.	0/0/0/0/0/0/0/0/0/0:3:3:3:114:.:.	0/0/0/0/0/0/0/0/0/0:11:11:11:419:.:.	0/0/0/0/0/0/0/0/0/0:2:2:2:74:.:.
gi|170676117|gb|AY905542.2|	444	.	A	.	9.41726e-19	.	DP=22;DPB=22;EPPR=3.0103;GTI=0;MQMR=60;NS=6;NUMALT=0;ODDS=0;PAIREDR=1;PQR=0;PRO=0;QR=807;RO=22;RPPR=22.3561	GT:DP:AD:RO:QR:AO:QA	0/0/0/0/0/0/0/0/0:2:2:2:74:.:.	0/0/0/0/0/0/0/0/0/0:6:6:6:217:.:.	0/0/0/0/0/0/0/0/0:1:1:1:37:.:.	0/0/0/0/0/0/0/0/0/0:3:3:3:110:.:.	0/0/0/0/0/0/0/0/0/0:10:10:10:369:.:.	.
gi|170676117|gb|AY905542.2|	445	.	G	.	9.41726e-19	.	DP=22;DPB=22;EPPR=3.0103;GTI=0;MQMR=60;NS=6;NUMALT=0;ODDS=0;PAIREDR=1;PQR=0;PRO=0;QR=807;RO=22;RPPR=22.3561	GT:DP:AD:RO:QR:AO:QA	0/0/0/0/0/0/0/0/0:2:2:2:74:.:.	0/0/0/0/0/0/0/0/0/0:6:6:6:221:.:.	0/0/0/0/0/0/0/0/0:1:1:1:33:.:.	0/0/0/0/0/0/0/0/0/0:3:3:3:110:.:.	0/0/0/0/0/0/0/0/0/0:10:10:10:369:.:.	.
gi|170676117|gb|AY905542.2|	446	.	T	.	0	.	DP=16;DPB=16;EPPR=5.18177;GTI=0;MQMR=60;NS=6;NUMALT=0;ODDS=0;PAIREDR=1;PQR=0;PRO=0;QR=569;RO=16;RPPR=7.89611	GT:DP:AD:RO:QR:AO:QA	.	0/0/0/0/0/0/0/0/0/0:6:6:6:214:.:.	0/0/0/0/0/0/0/0/0:1:1:1:33:.:.	0/0/0/0/0/0/0/0/0/0:2:2:2:74:.:.	0/0/0/0/0/0/0/0/0/0:7:7:7:248:.:.	.
gi|170676117|gb|AY905542.2|	447	.	T	.	0	.	DP=16;DPB=16;EPPR=5.18177;GTI=0;MQMR=60;NS=6;NUMALT=0;ODDS=0;PAIREDR=1;PQR=0;PRO=0;QR=565;RO=16;RPPR=7.89611	GT:DP:AD:RO:QR:AO:QA	.	0/0/0/0/0/0/0/0/0/0:6:6:6:210:.:.	0/0/0/0/0/0/0/0/0:1:1:1:27:.:.	0/0/0/0/0/0/0/0/0/0:2:2:2:74:.:.	0/0/0/0/0/0/0/0/0/0:7:7:7:254:.:.	.
gi|170676117|gb|AY905542.2|	448	.	G	.	6.12122e-18	.	DP=18;DPB=18;EPPR=10.7311;GTI=0;MQMR=60;NS=6;NUMALT=0;ODDS=0;PAIREDR=1;PQR=0;PRO=0;QR=668;RO=18;RPPR=3.49285	GT:DP:AD:RO:QR:AO:QA	.	0/0/0/0/0/0/0/0/0/0:6:6:6:222:.:.	0/0/0/0/0/0/0/0/0:1:1:1:37:.:.	0/0/0/0/0/0/0/0/0/0:2:2:2:74:.:.	0/0/0/0/0/0/0/0/0/0:9:9:9:335:.:.	.
gi|170676117|gb|AY905542.2|	449	.	G	.	0	.	DP=20;DPB=20;EPPR=9.95901;GTI=0;MQMR=60;NS=6;NUMALT=0;ODDS=0;PAIREDR=1;PQR=0;PRO=0;QR=735;RO=20;RPPR=3.44459	GT:DP:AD:RO:QR:AO:QA	.	0/0/0/0/0/0/0/0/0/0:6:6:6:208:.:.	0/0/0/0/0/0/0/0/0:2:2:2:74:.:.	0/0/0/0/0/0/0/0/0/0:3:3:3:111:.:.	0/0/0/0/0/0/0/0/0/0:9:9:9:342:.:.	.
gi|170676117|gb|AY905542.2|	450	.	G	.	1.24779e-17	.	DP=19;DPB=19;EPPR=5.8675;GTI=0;MQMR=60;NS=6;NUMALT=0;ODDS=0;PAIREDR=1;PQR=0;PRO=0;QR=709;RO=19;RPPR=5.8675	GT:DP:AD:RO:QR:AO:QA	.	0/0/0/0/0/0/0/0/0/0:5:5:5:185:.:.	0/0/0/0/0/0/0/0/0:2:2:2:74:.:.	0/0/0/0/0/0/0/0/0/0:3:3:3:111:.:.	0/0/0/0/0/0/0/0/0/0:9:9:9:339:.:.	.
gi|170676117|gb|AY905542.2|	451	.	T	.	1.24779e-17	.	DP=19;DPB=19;EPPR=8.61041;GTI=0;MQMR=60;NS=6;NUMALT=0;ODDS=0;PAIREDR=1;PQR=0;PRO=0;QR=686;RO=19;RPPR=4.03889	GT:DP:AD:RO:QR:AO:QA	.	0/0/0/0/0/0/0/0/0/0:6:6:6:203:.:.	0/0/0/0/0/0/0/0/0:1:1:1:37:.:.	0/0/0/0/0/0/0/0/0/0:3:3:3:111:.:.	0/0/0/0/0/0/0/0/0/0:9:9:9:335:.:.	.
gi|170676117|gb|AY905542.2|	452	.	C	.	6.12122e-18	.	DP=18;DPB=18;EPPR=20.3821;GTI=0;MQMR=60;NS=6;NUMALT=0;ODDS=0;PAIREDR=1;PQR=0;PRO=0;QR=646;RO=18;RPPR=3.49285	GT:DP:AD:RO:QR:AO:QA	0/0/0/0/0/0/0/0/0:1:1:1:37:.:.	0/0/0/0/0/0/0/0/0/0:5:5:5:167:.:.	0/0/0/0/0/0/0/0/0:1:1:1:37:.:.	0/0/0/0/0/0/0/0/0/0:2:2:2:70:.:.	0/0/0/0/0/0/0/0/0/0:9:9:9:335:.:.	.
gi|170676117|gb|AY905542.2|	453	.	A	.	6.12122e-18	.	DP=18;DPB=18;EPPR=20.3821;GTI=0;MQMR=60;NS=6;NUMALT=0;ODDS=0;PAIREDR=1;PQR=0;PRO=0;QR=650;RO=18;RPPR=3.49285	GT:DP:AD:RO:QR:AO:QA	0/0/0/0/0/0/0/0/0:1:1:1:37:.:.	0/0/0/0/0/0/0/0/0/0:5:5:5:177:.:.	0/0/0/0/0/0/0/0/0:1:1:1:37:.:.	0/0/0/0/0/0/0/0/0/0:2:2:2:64:.:.	0/0/0/0/0/0/0/0/0/0:9:9:9:335:.:.	.
gi|170676117|gb|AY905542.2|	454	.	G	.	0	.	DP=17;DPB=17;EPPR=18.4661;GTI=0;MQMR=60;NS=6;NUMALT=0;ODDS=0;PAIREDR=1;PQR=0;PRO=0;QR=627;RO=17;RPPR=3.13803	GT:DP:AD:RO:QR:AO:QA	0/0/0/0/0/0/0/0/0:1:1:1:37:.:.	0/0/0/0/0/0/0/0/0/0:5:5:5:181:.:.	0/0/0/0/0/0/0/0/0:1:1:1:37:.:.	0/0/0/0/0/0/0/0/0/0:2:2:2:74:.:.	0/0/0/0/0/0/0/0/0/0:8:8:8:298:.:.	.
gi|170676117|gb|AY905542.2|	455	.	G	.	0	.	DP=17;DPB=17;EPPR=18.4661;GTI=0;MQMR=60;NS=6;NUMALT=0;ODDS=0;PAIREDR=1;PQR=0;PRO=0;QR=627;RO=17;RPPR=3.13803	GT:DP:AD:RO:QR:AO:QA	0/0/0/0/0/0/0/0/0:1:1:1:37:.:.	0/0/0/0/0/0/0/0/0/0:5:5:5:181:.:.	0/0/0/0/0/0/0/0/0:1:1:1:37:.:.	0/0/0/0/0/0/0/0/0/0:2:2:2:70:.:.	0/0/0/0/0/0/0/0/0/0:8:8:8:302:.:.	.
gi|170676117|gb|AY905542.2|	456	.	A	.	0	.	DP=17;DPB=17;EPPR=18.4661;GTI=0;MQMR=60;NS=6;NUMALT=0;ODDS=0;PAIREDR=1;PQR=0;PRO=0;QR=627;RO=17;RPPR=3.13803	GT:DP:AD:RO:QR:AO:QA	0/0/0/0/0/0/0/0/0:1:1:1:37:.:.	0/0/0/0/0/0/0/0/0/0:5:5:5:181:.:.	0/0/0/0/0/0/0/0/0:1:1:1:37:.:.	0/0/0/0/0/0/0/0/0/0:2:2:2:74:.:.	0/0/0/0/0/0/0/0/0/0:8:8:8:298:.:.	.
gi|170676117|gb|AY905542.2|	457	.	T	.	0	.	DP=17;DPB=17;EPPR=18.4661;GTI=0;MQMR=60;NS=6;NUMALT=0;ODDS=0;PAIREDR=1;PQR=0;PRO=0;QR=635;RO=17;RPPR=3.13803	GT:DP:AD:RO:QR:AO:QA	0/0/0/0/0/0/0/0/0:1:1:1:37:.:.	0/0/0/0/0/0/0/0/0/0:5:5:5:185:.:.	0/0/0/0/0/0/0/0/0:1:1:1:37:.:.	0/0/0/0/0/0/0/0/0/0:2:2:2:74:.:.	0/0/0/0/0/0/0/0/0/0:8:8:8:302:.:.	.
gi|170676117|gb|AY905542.2|	458	.	G	.	0	.	DP=17;DPB=17;EPPR=18.4661;GTI=0;MQMR=60;NS=6;NUMALT=0;ODDS=0;PAIREDR=1;PQR=0;PRO=0;QR=611;RO=17;RPPR=3.13803	GT:DP:AD:RO:QR:AO:QA	0/0/0/0/0/0/0/0/0:1:1:1:37:.:.	0/0/0/0/0/0/0/0/0/0:5:5:5:165:.:.	0/0/0/0/0/0/0/0/0:1:1:1:37:.:.	0/0/0/0/0/0/0/0/0/0:2:2:2:74:.:.	0/0/0/0/0/0/0/0/0/0:8:8:8:298:.:.	.
gi|170676117|gb|AY905542.2|	459	.	A	.	6.12122e-18	.	DP=18;DPB=18;EPPR=15.074;GTI=0;MQMR=60;NS=6;NUMALT=0;ODDS=0;PAIREDR=1;PQR=0;PRO=0;QR=656;RO=18;RPPR=3.49285	GT:DP:AD:RO:QR:AO:QA	0/0/0/0/0/0/0/0/0:2:2:2:74:.:.	0/0/0/0/0/0/0/0/0/0:5:5:5:177:.:.	0/0/0/0/0/0/0/0/0:1:1:1:37:.:.	0/0/0/0/0/0/0/0/0/0:2:2:2:70:.:.	0/0/0/0/0/0/0/0/0/0:8:8:8:298:.:.	.
gi|170676117|gb|AY905542.2|	460	.	A	.	0	.	DP=31;DPB=31;EPPR=40.0654;GTI=0;MQMR=60;NS=6;NUMALT=0;ODDS=0;PAIREDR=0.967742;PQR=0;PRO=0;QR=1128;RO=31;RPPR=14.8483	GT:DP:AD:RO:QR:AO:QA	0/0/0/0/0/0/0/0/0:6:6:6:222:.:.	0/0/0/0/0/0/0/0/0/0:4:4:4:134:.:.	0/0/0/0/0/0/0/0/0:3:3:3:107:.:.	0/0/0/0/0/0/0/0/0/0:7:7:7:259:.:.	0/0/0/0/0/0/0/0/0/0:10:10:10:369:.:.	0/0/0/0/0/0/0/0/0/0:1:1:1:37:.:.
gi|170676117|gb|AY905542.2|	461	.	C	.	0	.	DP=39;DPB=39;EPPR=56.5176;GTI=0;MQMR=60;NS=6;NUMALT=0;ODDS=0;PAIREDR=0.974359;PQR=0;PRO=0;QR=1421;RO=39;RPPR=27.5646	GT:DP:AD:RO:QR:AO:QA	0/0/0/0/0/0/0/0/0:9:9:9:325:.:.	0/0/0/0/0/0/0/0/0/0:4:4:4:144:.:.	0/0/0/0/0/0/0/0/0:5:5:5:177:.:.	0/0/0/0/0/0/0/0/0/0:9:9:9:333:.:.	0/0/0/0/0/0/0/0/0/0:11:11:11:405:.:.	0/0/0/0/0/0/0/0/0/0:1:1:1:37:.:.
gi|170676117|gb|AY905542.2|	462	.	C	T	1403.64	.	AB=0;ABP=0;AC=58;AF=1;AN=58;AO=42;CIGAR=1X;DP=42;DPB=42;DPRA=0;EPP=49.5419;EPPR=0;GTI=0;LEN=1;MEANALT=1;MQM=60;MQMR=0;NS=6;NUMALT=1;ODDS=4.69314;PAIRED=0.97619;PAIREDR=0;PAO=0;PQA=0;PQR=0;PRO=0;QA=1536;QR=0;RO=0;RPL=9;RPP=32.7905;RPPR=0;RPR=33;RUN=1;SAF=9;SAP=32.7905;SAR=33;SRF=0;SRP=0;SRR=0;TYPE=snp;technology.Illumina=1	GT:DP:AD:RO:QR:AO:QA	1/1/1/1/1/1/1/1/1:9:0,9:0:0:9:323	1/1/1/1/1/1/1/1/1/1:5:0,5:0:0:5:185	1/1/1/1/1/1/1/1/1:5:0,5:0:0:5:171	1/1/1/1/1/1/1/1/1/1:11:0,11:0:0:11:407	1/1/1/1/1/1/1/1/1/1:11:0,11:0:0:11:413	1/1/1/1/1/1/1/1/1/1:1:0,1:0:0:1:37
gi|170676117|gb|AY905542.2|	463	.	A	.	4.70863e-18	.	DP=42;DPB=42;EPPR=43.5445;GTI=0;MQMR=60;NS=6;NUMALT=0;ODDS=0;PAIREDR=1;PQR=0;PRO=0;QR=1533;RO=42;RPPR=32.7905	GT:DP:AD:RO:QR:AO:QA	0/0/0/0/0/0/0/0/0:9:9:9:323:.:.	0/0/0/0/0/0/0/0/0/0:5:5:5:185:.:.	0/0/0/0/0/0/0/0/0:4:4:4:138:.:.	0/0/0/0/0/0/0/0/0/0:12:12:12:444:.:.	0/0/0/0/0/0/0/0/0/0:11:11:11:406:.:.	0/0/0/0/0/0/0/0/0/0:1:1:1:37:.:.
gi|170676117|gb|AY905542.2|	464	.	T	.	1.0359e-17	.	DP=43;DPB=43;EPPR=45.4803;GTI=0;MQMR=60;NS=6;NUMALT=0;ODDS=0;PAIREDR=1;PQR=0;PRO=0;QR=1554;RO=43;RPPR=34.5724	GT:DP:AD:RO:QR:AO:QA	0/0/0/0/0/0/0/0/0:10:10:10:352:.:.	0/0/0/0/0/0/0/0/0/0:5:5:5:181:.:.	0/0/0/0/0/0/0/0/0:4:4:4:144:.:.	0/0/0/0/0/0/0/0/0/0:12:12:12:440:.:.	0/0/0/0/0/0/0/0/0/0:11:11:11:400:.:.	0/0/0/0/0/0/0/0/0/0:1:1:1:37:.:.
gi|170676117|gb|AY905542.2|	465	.	T	.	1.0359e-17	.	DP=43;DPB=43;EPPR=39.8243;GTI=0;MQMR=60;NS=6;NUMALT=0;ODDS=0;PAIREDR=1;PQR=0;PRO=0;QR=1538;RO=43;RPPR=39.8243	GT:DP:AD:RO:QR:AO:QA	0/0/0/0/0/0/0/0/0:10:10:10:348:.:.	0/0/0/0/0/0/0/0/0/0:5:5:5:181:.:.	0/0/0/0/0/0/0/0/0:4:4:4:138:.:.	0/0/0/0/0/0/0/0/0/0:13:13:13:469:.:.	0/0/0/0/0/0/0/0/0/0:10:10:10:365:.:.	0/0/0/0/0/0/0/0/0/0:1:1:1:37:.:.
gi|170676117|gb|AY905542.2|	466	.	T	.	1.0359e-17	.	DP=43;DPB=43;EPPR=39.8243;GTI=0;MQMR=60;NS=6;NUMALT=0;ODDS=0;PAIREDR=0.976744;PQR=0;PRO=0;QR=1508;RO=43;RPPR=39.8243	GT:DP:AD:RO:QR:AO:QA	0/0/0/0/0/0/0/0/0:9:9:9:305:.:.	0/0/0/0/0/0/0/0/0/0:5:5:5:181:.:.	0/0/0/0/0/0/0/0/0:5:5:5:166:.:.	0/0/0/0/0/0/0/0/0/0:13:13:13:458:.:.	0/0/0/0/0/0/0/0/0/0:10:10:10:361:.:.	0/0/0/0/0/0/0/0/0/0:1:1:1:37:.:.
gi|170676117|gb|AY905542.2|	467	.	A	.	0	.	DP=40;DPB=40;EPPR=29.2851;GTI=0;MQMR=60;NS=6;NUMALT=0;ODDS=0;PAIREDR=1;PQR=0;PRO=0;QR=1401;RO=40;RPPR=34.2795	GT:DP:AD:RO:QR:AO:QA	0/0/0/0/0/0/0/0/0:7:7:7:239:.:.	0/0/0/0/0/0/0/0/0/0:5:5:5:171:.:.	0/0/0/0/0/0/0/0/0:4:4:4:144:.:.	0/0/0/0/0/0/0/0/0/0:12:12:12:424:.:.	0/0/0/0/0/0/0/0/0/0:11:11:11:386:.:.	0/0/0/0/0/0/0/0/0/0:1:1:1:37:.:.
gi|170676117|gb|AY905542.2|	468	.	C	.	0	.	DP=45;DPB=45;EPPR=38.1882;GTI=0;MQMR=60;NS=6;NUMALT=0;ODDS=0;PAIREDR=0.977778;PQR=0;PRO=0;QR=1639;RO=45;RPPR=43.5927	GT:DP:AD:RO:QR:AO:QA	0/0/0/0/0/0/0/0/0:10:10:10:366:.:.	0/0/0/0/0/0/0/0/0/0:5:5:5:181:.:.	0/0/0/0/0/0/0/0/0:5:5:5:171:.:.	0/0/0/0/0/0/0/0/0/0:13:13:13:487:.:.	0/0/0/0/0/0/0/0/0/0:11:11:11:397:.:.	0/0/0/0/0/0/0/0/0/0:1:1:1:37:.:.
gi|170676117|gb|AY905542.2|	469	.	C	.	1.0359e-17	.	DP=43;DPB=43;EPPR=34.5724;GTI=0;MQMR=60;NS=6;NUMALT=0;ODDS=0;PAIREDR=0.976744;PQR=0;PRO=0;QR=1549;RO=43;RPPR=45.4803	GT:DP:AD:RO:QR:AO:QA	0/0/0/0/0/0/0/0/0:9:9:9:329:.:.	0/0/0/0/0/0/0/0/0/0:4:4:4:144:.:.	0/0/0/0/0/0/0/0/0:5:5:5:171:.:.	0/0/0/0/0/0/0/0/0/0:13:13:13:480:.:.	0/0/0/0/0/0/0/0/0/0:11:11:11:388:.:.	0/0/0/0/0/0/0/0/0/0:1:1:1:37:.:.
gi|170676117|gb|AY905542.2|	470	.	C	.	1.0359e-17	.	DP=43;DPB=43;EPPR=34.5724;GTI=0;MQMR=60;NS=6;NUMALT=0;ODDS=0;PAIREDR=0.976744;PQR=0;PRO=0;QR=1568;RO=43;RPPR=51.5402	GT:DP:AD:RO:QR:AO:QA	0/0/0/0/0/0/0/0/0:10:10:10:370:.:.	0/0/0/0/0/0/0/0/0/0:5:5:5:171:.:.	0/0/0/0/0/0/0/0/0:5:5:5:171:.:.	0/0/0/0/0/0/0/0/0/0:13:13:13:480:.:.	0/0/0/0/0/0/0/0/0/0:9:9:9:339:.:.	0/0/0/0/0/0/0/0/0/0:1:1:1:37:.:.
gi|170676117|gb|AY905542.2|	471	.	T	.	4.70863e-18	.	DP=42;DPB=42;EPPR=37.9607;GTI=0;MQMR=60;NS=6;NUMALT=0;ODDS=0;PAIREDR=0.97619;PQR=0;PRO=0;QR=1517;RO=42;RPPR=43.5445	GT:DP:AD:RO:QR:AO:QA	0/0/0/0/0/0/0/0/0:10:10:10:370:.:.	0/0/0/0/0/0/0/0/0/0:4:4:4:140:.:.	0/0/0/0/0/0/0/0/0:5:5:5:156:.:.	0/0/0/0/0/0/0/0/0/0:13:13:13:475:.:.	0/0/0/0/0/0/0/0/0/0:9:9:9:339:.:.	0/0/0/0/0/0/0/0/0/0:1:1:1:37:.:.
gi|170676117|gb|AY905542.2|	472	.	C	.	4.70863e-18	.	DP=42;DPB=42;EPPR=37.9607;GTI=0;MQMR=60;NS=6;NUMALT=0;ODDS=0;PAIREDR=0.97619;PQR=0;PRO=0;QR=1546;RO=42;RPPR=49.5419	GT:DP:AD:RO:QR:AO:QA	0/0/0/0/0/0/0/0/0:10:10:10:366:.:.	0/0/0/0/0/0/0/0/0/0:4:4:4:144:.:.	0/0/0/0/0/0/0/0/0:5:5:5:170:.:.	0/0/0/0/0/0/0/0/0/0:13:13:13:490:.:.	0/0/0/0/0/0/0/0/0/0:9:9:9:339:.:.	0/0/0/0/0/0/0/0/0/0:1:1:1:37:.:.
gi|170676117|gb|AY905542.2|	473	.	C	.	4.70863e-18	.	DP=42;DPB=42;EPPR=32.7905;GTI=0;MQMR=60;NS=6;NUMALT=0;ODDS=0;PAIREDR=0.97619;PQR=0;PRO=0;QR=1550;RO=42;RPPR=43.5445	GT:DP:AD:RO:QR:AO:QA	0/0/0/0/0/0/0/0/0:10:10:10:362:.:.	0/0/0/0/0/0/0/0/0/0:4:4:4:144:.:.	0/0/0/0/0/0/0/0/0:4:4:4:144:.:.	0/0/0/0/0/0/0/0/0/0:13:13:13:490:.:.	0/0/0/0/0/0/0/0/0/0:10:10:10:373:.:.	0/0/0/0/0/0/0/0/0/0:1:1:1:37:.:.
gi|170676117|gb|AY905542.2|	474	.	G	A	946.969	.	AB=0.7;ABP=13.4334;AC=46;AF=0.793103;AN=58;AO=31;CIGAR=1X;DP=40;DPB=40;DPRA=0;EPP=33.9012;EPPR=3.25157;GTI=1;LEN=1;MEANALT=1;MQM=60;MQMR=60;NS=6;NUMALT=1;ODDS=0.022907;PAIRED=1;PAIREDR=1;PAO=0;PQA=0;PQR=0;PRO=0;QA=1134;QR=336;RO=9;RPL=5;RPP=33.9012;RPPR=9.04217;RPR=26;RUN=1;SAF=4;SAP=40.0654;SAR=27;SRF=4;SRP=3.25157;SRR=5;TYPE=snp;technology.Illumina=1	GT:DP:AD:RO:QR:AO:QA	1/1/1/1/1/1/1/1/1:9:0,9:0:0:9:329	0/0/0/1/1/1/1/1/1/1:4:1,3:1:37:3:101	0/0/0/1/1/1/1/1/1:3:1,2:1:37:2:74	0/0/0/0/1/1/1/1/1/1:13:5,8:5:188:8:298	0/0/1/1/1/1/1/1/1/1:10:2,8:2:74:8:295	1/1/1/1/1/1/1/1/1/1:1:0,1:0:0:1:37
gi|170676117|gb|AY905542.2|	475	.	C	.	1.0359e-17	.	DP=43;DPB=43;EPPR=34.5724;GTI=0;MQMR=60;NS=6;NUMALT=0;ODDS=0;PAIREDR=0.976744;PQR=0;PRO=0;QR=1587;RO=43;RPPR=45.4803	GT:DP:AD:RO:QR:AO:QA	0/0/0/0/0/0/0/0/0:10:10:10:370:.:.	0/0/0/0/0/0/0/0/0/0:4:4:4:144:.:.	0/0/0/0/0/0/0/0/0:5:5:5:170:.:.	0/0/0/0/0/0/0/0/0/0:13:13:13:490:.:.	0/0/0/0/0/0/0/0/0/0:10:10:10:376:.:.	0/0/0/0/0/0/0/0/0/0:1:1:1:37:.:.
gi|170676117|gb|AY905542.2|	476	.	T	.	0	.	DP=44;DPB=44;EPPR=36.372;GTI=0;MQMR=60;NS=6;NUMALT=0;ODDS=0;PAIREDR=0.977273;PQR=0;PRO=0;QR=1614;RO=44;RPPR=47.4268	GT:DP:AD:RO:QR:AO:QA	0/0/0/0/0/0/0/0/0:10:10:10:366:.:.	0/0/0/0/0/0/0/0/0/0:4:4:4:140:.:.	0/0/0/0/0/0/0/0/0:5:5:5:165:.:.	0/0/0/0/0/0/0/0/0/0:13:13:13:493:.:.	0/0/0/0/0/0/0/0/0/0:10:10:10:376:.:.	0/0/0/0/0/0/0/0/0/0:2:2:2:74:.:.
gi|170676117|gb|AY905542.2|	477	.	G	.	1.0359e-17	.	DP=43;DPB=43;EPPR=39.8243;GTI=0;MQMR=60;NS=6;NUMALT=0;ODDS=0;PAIREDR=0.976744;PQR=0;PRO=0;QR=1579;RO=43;RPPR=51.5402	GT:DP:AD:RO:QR:AO:QA	0/0/0/0/0/0/0/0/0:10:10:10:360:.:.	0/0/0/0/0/0/0/0/0/0:3:3:3:107:.:.	0/0/0/0/0/0/0/0/0:5:5:5:175:.:.	0/0/0/0/0/0/0/0/0/0:13:13:13:490:.:.	0/0/0/0/0/0/0/0/0/0:10:10:10:373:.:.	0/0/0/0/0/0/0/0/0/0:2:2:2:74:.:.
gi|170676117|gb|AY905542.2|	478	.	T	.	0	.	DP=44;DPB=44;EPPR=36.372;GTI=0;MQMR=60;NS=6;NUMALT=0;ODDS=0;PAIREDR=0.977273;PQR=0;PRO=0;QR=1596;RO=44;RPPR=47.4268	GT:DP:AD:RO:QR:AO:QA	0/0/0/0/0/0/0/0/0:10:10:10:356:.:.	0/0/0/0/0/0/0/0/0/0:4:4:4:134:.:.	0/0/0/0/0/0/0/0/0:5:5:5:175:.:.	0/0/0/0/0/0/0/0/0/0:13:13:13:484:.:.	0/0/0/0/0/0/0/0/0/0:10:10:10:373:.:.	0/0/0/0/0/0/0/0/0/0:2:2:2:74:.:.
gi|170676117|gb|AY905542.2|	479	.	C	.	0	.	DP=41;DPB=41;EPPR=36.112;GTI=0;MQMR=60;NS=6;NUMALT=0;ODDS=0;PAIREDR=0.97561;PQR=0;PRO=0;QR=1511;RO=41;RPPR=47.552	GT:DP:AD:RO:QR:AO:QA	0/0/0/0/0/0/0/0/0:9:9:9:329:.:.	0/0/0/0/0/0/0/0/0/0:3:3:3:107:.:.	0/0/0/0/0/0/0/0/0:4:4:4:148:.:.	0/0/0/0/0/0/0/0/0/0:13:13:13:484:.:.	0/0/0/0/0/0/0/0/0/0:10:10:10:369:.:.	0/0/0/0/0/0/0/0/0/0:2:2:2:74:.:.
gi|170676117|gb|AY905542.2|	480	.	A	.	1.0359e-17	.	DP=43;DPB=43;EPPR=39.8243;GTI=0;MQMR=60;NS=6;NUMALT=0;ODDS=0;PAIREDR=0.976744;PQR=0;PRO=0;QR=1578;RO=43;RPPR=51.5402	GT:DP:AD:RO:QR:AO:QA	0/0/0/0/0/0/0/0/0:10:10:10:370:.:.	0/0/0/0/0/0/0/0/0/0:3:3:3:107:.:.	0/0/0/0/0/0/0/0/0:5:5:5:171:.:.	0/0/0/0/0/0/0/0/0/0:13:13:13:487:.:.	0/0/0/0/0/0/0/0/0/0:10:10:10:369:.:.	0/0/0/0/0/0/0/0/0/0:2:2:2:74:.:.
gi|170676117|gb|AY905542.2|	481	.	A	.	4.70863e-18	.	DP=42;DPB=42;EPPR=37.9607;GTI=0;MQMR=60;NS=6;NUMALT=0;ODDS=0;PAIREDR=0.97619;PQR=0;PRO=0;QR=1513;RO=42;RPPR=49.5419	GT:DP:AD:RO:QR:AO:QA	0/0/0/0/0/0/0/0/0:10:10:10:352:.:.	0/0/0/0/0/0/0/0/0/0:3:3:3:97:.:.	0/0/0/0/0/0/0/0/0:4:4:4:148:.:.	0/0/0/0/0/0/0/0/0/0:13:13:13:476:.:.	0/0/0/0/0/0/0/0/0/0:10:10:10:366:.:.	0/0/0/0/0/0/0/0/0/0:2:2:2:74:.:.
gi|170676117|gb|AY905542.2|	482	.	C	.	4.70863e-18	.	DP=42;DPB=42;EPPR=37.9607;GTI=0;MQMR=60;NS=6;NUMALT=0;ODDS=0;PAIREDR=0.97619;PQR=0;PRO=0;QR=1515;RO=42;RPPR=49.5419	GT:DP:AD:RO:QR:AO:QA	0/0/0/0/0/0/0/0/0:9:9:9:323:.:.	0/0/0/0/0/0/0/0/0/0:3:3:3:107:.:.	0/0/0/0/0/0/0/0/0:5:5:5:165:.:.	0/0/0/0/0/0/0/0/0/0:13:13:13:473:.:.	0/0/0/0/0/0/0/0/0/0:10:10:10:373:.:.	0/0/0/0/0/0/0/0/0/0:2:2:2:74:.:.
gi|170676117|gb|AY905542.2|	483	.	T	.	4.70863e-18	.	DP=42;DPB=42;EPPR=37.9607;GTI=0;MQMR=60;NS=6;NUMALT=0;ODDS=0;PAIREDR=0.97619;PQR=0;PRO=0;QR=1545;RO=42;RPPR=49.5419	GT:DP:AD:RO:QR:AO:QA	0/0/0/0/0/0/0/0/0:9:9:9:329:.:.	0/0/0/0/0/0/0/0/0/0:3:3:3:107:.:.	0/0/0/0/0/0/0/0/0:5:5:5:175:.:.	0/0/0/0/0/0/0/0/0/0:13:13:13:487:.:.	0/0/0/0/0/0/0/0/0/0:10:10:10:373:.:.	0/0/0/0/0/0/0/0/0/0:2:2:2:74:.:.
gi|170676117|gb|AY905542.2|	484	.	T	.	1.0359e-17	.	DP=43;DPB=43;EPPR=39.8243;GTI=0;MQMR=60;NS=6;NUMALT=0;ODDS=0;PAIREDR=0.976744;PQR=0;PRO=0;QR=1595;RO=43;RPPR=51.5402	GT:DP:AD:RO:QR:AO:QA	0/0/0/0/0/0/0/0/0:10:10:10:366:.:.	0/0/0/0/0/0/0/0/0/0:3:3:3:110:.:.	0/0/0/0/0/0/0/0/0:5:5:5:170:.:.	0/0/0/0/0/0/0/0/0/0:13:13:13:496:.:.	0/0/0/0/0/0/0/0/0/0:10:10:10:379:.:.	0/0/0/0/0/0/0/0/0/0:2:2:2:74:.:.
gi|170676117|gb|AY905542.2|	485	.	T	.	4.70863e-18	.	DP=42;DPB=42;EPPR=37.9607;GTI=0;MQMR=60;NS=6;NUMALT=0;ODDS=0;PAIREDR=0.97619;PQR=0;PRO=0;QR=1570;RO=42;RPPR=49.5419	GT:DP:AD:RO:QR:AO:QA	0/0/0/0/0/0/0/0/0:9:9:9:339:.:.	0/0/0/0/0/0/0/0/0/0:3:3:3:110:.:.	0/0/0/0/0/0/0/0/0:5:5:5:175:.:.	0/0/0/0/0/0/0/0/0/0:13:13:13:496:.:.	0/0/0/0/0/0/0/0/0/0:10:10:10:376:.:.	0/0/0/0/0/0/0/0/0/0:2:2:2:74:.:.
gi|170676117|gb|AY905542.2|	486	.	T	.	4.70863e-18	.	DP=42;DPB=42;EPPR=37.9607;GTI=0;MQMR=60;NS=6;NUMALT=0;ODDS=0;PAIREDR=0.97619;PQR=0;PRO=0;QR=1548;RO=42;RPPR=55.9529	GT:DP:AD:RO:QR:AO:QA	0/0/0/0/0/0/0/0/0:10:10:10:362:.:.	0/0/0/0/0/0/0/0/0/0:2:2:2:77:.:.	0/0/0/0/0/0/0/0/0:5:5:5:160:.:.	0/0/0/0/0/0/0/0/0/0:13:13:13:496:.:.	0/0/0/0/0/0/0/0/0/0:10:10:10:379:.:.	0/0/0/0/0/0/0/0/0/0:2:2:2:74:.:.
gi|170676117|gb|AY905542.2|	487	.	T	.	0	.	DP=41;DPB=41;EPPR=36.112;GTI=0;MQMR=60;NS=6;NUMALT=0;ODDS=0;PAIREDR=0.97561;PQR=0;PRO=0;QR=1536;RO=41;RPPR=53.9075	GT:DP:AD:RO:QR:AO:QA	0/0/0/0/0/0/0/0/0:9:9:9:342:.:.	0/0/0/0/0/0/0/0/0/0:2:2:2:73:.:.	0/0/0/0/0/0/0/0/0:5:5:5:175:.:.	0/0/0/0/0/0/0/0/0/0:13:13:13:496:.:.	0/0/0/0/0/0/0/0/0/0:10:10:10:376:.:.	0/0/0/0/0/0/0/0/0/0:2:2:2:74:.:.
gi|170676117|gb|AY905542.2|	488	.	C	.	0	.	DP=41;DPB=41;EPPR=41.6201;GTI=0;MQMR=60;NS=6;NUMALT=0;ODDS=0;PAIREDR=0.97561;PQR=0;PRO=0;QR=1523;RO=41;RPPR=60.6867	GT:DP:AD:RO:QR:AO:QA	0/0/0/0/0/0/0/0/0:10:10:10:365:.:.	0/0/0/0/0/0/0/0/0/0:1:1:1:40:.:.	0/0/0/0/0/0/0/0/0:5:5:5:175:.:.	0/0/0/0/0/0/0/0/0/0:13:13:13:490:.:.	0/0/0/0/0/0/0/0/0/0:10:10:10:379:.:.	0/0/0/0/0/0/0/0/0/0:2:2:2:74:.:.
gi|170676117|gb|AY905542.2|	489	.	T	.	0	.	DP=41;DPB=41;EPPR=36.112;GTI=0;MQMR=60;NS=6;NUMALT=0;ODDS=0;PAIREDR=0.97561;PQR=0;PRO=0;QR=1529;RO=41;RPPR=53.9075	GT:DP:AD:RO:QR:AO:QA	0/0/0/0/0/0/0/0/0:10:10:10:372:.:.	0/0/0/0/0/0/0/0/0/0:2:2:2:64:.:.	0/0/0/0/0/0/0/0/0:4:4:4:144:.:.	0/0/0/0/0/0/0/0/0/0:13:13:13:499:.:.	0/0/0/0/0/0/0/0/0/0:10:10:10:376:.:.	0/0/0/0/0/0/0/0/0/0:2:2:2:74:.:.
gi|170676117|gb|AY905542.2|	490	.	T	.	0	.	DP=39;DPB=39;EPPR=37.8095;GTI=0;MQMR=60;NS=6;NUMALT=0;ODDS=0;PAIREDR=0.974359;PQR=0;PRO=0;QR=1443;RO=39;RPPR=56.5176	GT:DP:AD:RO:QR:AO:QA	0/0/0/0/0/0/0/0/0:9:9:9:336:.:.	0/0/0/0/0/0/0/0/0/0:1:1:1:37:.:.	0/0/0/0/0/0/0/0/0:4:4:4:134:.:.	0/0/0/0/0/0/0/0/0/0:13:13:13:486:.:.	0/0/0/0/0/0/0/0/0/0:10:10:10:376:.:.	0/0/0/0/0/0/0/0/0/0:2:2:2:74:.:.
gi|170676117|gb|AY905542.2|	491	.	A	.	0	.	DP=40;DPB=40;EPPR=34.2795;GTI=0;MQMR=60;NS=6;NUMALT=0;ODDS=0;PAIREDR=1;PQR=0;PRO=0;QR=1449;RO=40;RPPR=51.8684	GT:DP:AD:RO:QR:AO:QA	0/0/0/0/0/0/0/0/0:9:9:9:333:.:.	0/0/0/0/0/0/0/0/0/0:2:2:2:60:.:.	0/0/0/0/0/0/0/0/0:4:4:4:144:.:.	0/0/0/0/0/0/0/0/0/0:13:13:13:472:.:.	0/0/0/0/0/0/0/0/0/0:10:10:10:366:.:.	0/0/0/0/0/0/0/0/0/0:2:2:2:74:.:.
gi|170676117|gb|AY905542.2|	492	.	C	.	4.70863e-18	.	DP=42;DPB=42;EPPR=37.9607;GTI=0;MQMR=60;NS=6;NUMALT=0;ODDS=0;PAIREDR=0.97619;PQR=0;PRO=0;QR=1555;RO=42;RPPR=55.9529	GT:DP:AD:RO:QR:AO:QA	0/0/0/0/0/0/0/0/0:10:10:10:375:.:.	0/0/0/0/0/0/0/0/0/0:2:2:2:73:.:.	0/0/0/0/0/0/0/0/0:5:5:5:167:.:.	0/0/0/0/0/0/0/0/0/0:13:13:13:493:.:.	0/0/0/0/0/0/0/0/0/0:10:10:10:373:.:.	0/0/0/0/0/0/0/0/0/0:2:2:2:74:.:.
gi|170676117|gb|AY905542.2|	493	.	C	.	4.70863e-18	.	DP=42;DPB=42;EPPR=37.9607;GTI=0;MQMR=60;NS=6;NUMALT=0;ODDS=0;PAIREDR=1;PQR=0;PRO=0;QR=1561;RO=42;RPPR=55.9529	GT:DP:AD:RO:QR:AO:QA	0/0/0/0/0/0/0/0/0:11:11:11:412:.:.	0/0/0/0/0/0/0/0/0/0:2:2:2:77:.:.	0/0/0/0/0/0/0/0/0:4:4:4:140:.:.	0/0/0/0/0/0/0/0/0/0:13:13:13:489:.:.	0/0/0/0/0/0/0/0/0/0:10:10:10:369:.:.	0/0/0/0/0/0/0/0/0/0:2:2:2:74:.:.
gi|170676117|gb|AY905542.2|	494	.	A	.	4.70863e-18	.	DP=42;DPB=42;EPPR=23.691;GTI=0;MQMR=60;NS=6;NUMALT=0;ODDS=0;PAIREDR=1;PQR=0;PRO=0;QR=1553;RO=42;RPPR=37.9607	GT:DP:AD:RO:QR:AO:QA	0/0/0/0/0/0/0/0/0:11:11:11:416:.:.	0/0/0/0/0/0/0/0/0/0:2:2:2:67:.:.	0/0/0/0/0/0/0/0/0:4:4:4:144:.:.	0/0/0/0/0/0/0/0/0/0:13:13:13:479:.:.	0/0/0/0/0/0/0/0/0/0:10:10:10:373:.:.	0/0/0/0/0/0/0/0/0/0:2:2:2:74:.:.
gi|170676117|gb|AY905542.2|	495	.	T	.	4.70863e-18	.	DP=42;DPB=42;EPPR=23.691;GTI=0;MQMR=60;NS=6;NUMALT=0;ODDS=0;PAIREDR=0.97619;PQR=0;PRO=0;QR=1547;RO=42;RPPR=37.9607	GT:DP:AD:RO:QR:AO:QA	0/0/0/0/0/0/0/0/0:10:10:10:369:.:.	0/0/0/0/0/0/0/0/0/0:1:1:1:40:.:.	0/0/0/0/0/0/0/0/0:5:5:5:165:.:.	0/0/0/0/0/0/0/0/0/0:13:13:13:489:.:.	0/0/0/0/0/0/0/0/0/0:11:11:11:410:.:.	0/0/0/0/0/0/0/0/0/0:2:2:2:74:.:.
gi|170676117|gb|AY905542.2|	496	.	G	.	0	.	DP=109;DPB=109;EPPR=153.798;GTI=0;MQMR=60;NS=6;NUMALT=0;ODDS=0;PAIREDR=0.93578;PQR=0;PRO=0;QR=3963;RO=109;RPPR=175.314	GT:DP:AD:RO:QR:AO:QA	0/0/0/0/0/0/0/0/0:27:27:27:980:.:.	0/0/0/0/0/0/0/0/0/0:12:12:12:425:.:.	0/0/0/0/0/0/0/0/0:15:15:15:547:.:.	0/0/0/0/0/0/0/0/0/0:19:19:19:707:.:.	0/0/0/0/0/0/0/0/0/0:20:20:20:726:.:.	0/0/0/0/0/0/0/0/0/0:16:16:16:578:.:.
gi|170676117|gb|AY905542.2|	497	.	G	.	5.88579e-18	.	DP=120;DPB=120;EPPR=176.8;GTI=0;MQMR=60;NS=6;NUMALT=0;ODDS=0;PAIREDR=0.933333;PQR=0;PRO=0;QR=4366;RO=120;RPPR=198.732	GT:DP:AD:RO:QR:AO:QA	0/0/0/0/0/0/0/0/0:25:25:25:920:.:.	0/0/0/0/0/0/0/0/0/0:18:18:18:647:.:.	0/0/0/0/0/0/0/0/0:16:16:16:588:.:.	0/0/0/0/0/0/0/0/0/0:20:20:20:727:.:.	0/0/0/0/0/0/0/0/0/0:25:25:25:904:.:.	0/0/0/0/0/0/0/0/0/0:16:16:16:580:.:.
gi|170676117|gb|AY905542.2|	498	.	A	.	0	.	DP=119;DPB=119;EPPR=181.856;GTI=0;MQMR=60;NS=6;NUMALT=0;ODDS=0;PAIREDR=0.941176;PQR=0;PRO=0;QR=4314;RO=119;RPPR=211.928	GT:DP:AD:RO:QR:AO:QA	0/0/0/0/0/0/0/0/0:26:26:26:953:.:.	0/0/0/0/0/0/0/0/0/0:18:18:18:657:.:.	0/0/0/0/0/0/0/0/0:16:16:16:572:.:.	0/0/0/0/0/0/0/0/0/0:20:20:20:701:.:.	0/0/0/0/0/0/0/0/0/0:23:23:23:843:.:.	0/0/0/0/0/0/0/0/0/0:16:16:16:588:.:.
gi|170676117|gb|AY905542.2|	499	.	G	.	0	.	DP=118;DPB=118;EPPR=172.606;GTI=0;MQMR=60;NS=6;NUMALT=0;ODDS=0;PAIREDR=0.923729;PQR=0;PRO=0;QR=4332;RO=118;RPPR=202.05	GT:DP:AD:RO:QR:AO:QA	0/0/0/0/0/0/0/0/0:26:26:26:951:.:.	0/0/0/0/0/0/0/0/0/0:18:18:18:657:.:.	0/0/0/0/0/0/0/0/0:15:15:15:547:.:.	0/0/0/0/0/0/0/0/0/0:19:19:19:703:.:.	0/0/0/0/0/0/0/0/0/0:25:25:25:931:.:.	0/0/0/0/0/0/0/0/0/0:15:15:15:543:.:.
gi|170676117|gb|AY905542.2|	500	.	T	.	0	.	DP=123;DPB=123;EPPR=176.04;GTI=0;MQMR=60;NS=6;NUMALT=0;ODDS=0;PAIREDR=0.926829;PQR=0;PRO=0;QR=4498;RO=123;RPPR=205.134	GT:DP:AD:RO:QR:AO:QA	0/0/0/0/0/0/0/0/0:27:27:27:1008:.:.	0/0/0/0/0/0/0/0/0/0:19:19:19:691:.:.	0/0/0/0/0/0/0/0/0:16:16:16:572:.:.	0/0/0/0/0/0/0/0/0/0:20:20:20:730:.:.	0/0/0/0/0/0/0/0/0/0:25:25:25:909:.:.	0/0/0/0/0/0/0/0/0/0:16:16:16:588:.:.
gi|170676117|gb|AY905542.2|	501	.	T	.	0	.	DP=122;DPB=122;EPPR=173.951;GTI=0;MQMR=60;NS=6;NUMALT=0;ODDS=0;PAIREDR=0.934426;PQR=0;PRO=0;QR=4484;RO=122;RPPR=202.999	GT:DP:AD:RO:QR:AO:QA	0/0/0/0/0/0/0/0/0:27:27:27:1004:.:.	0/0/0/0/0/0/0/0/0/0:19:19:19:676:.:.	0/0/0/0/0/0/0/0/0:16:16:16:588:.:.	0/0/0/0/0/0/0/0/0/0:20:20:20:745:.:.	0/0/0/0/0/0/0/0/0/0:24:24:24:887:.:.	0/0/0/0/0/0/0/0/0/0:16:16:16:584:.:.
gi|170676117|gb|AY905542.2|	502	.	T	.	0	.	DP=123;DPB=123;EPPR=176.04;GTI=0;MQMR=60;NS=6;NUMALT=0;ODDS=0;PAIREDR=0.926829;PQR=0;PRO=0;QR=4536;RO=123;RPPR=205.134	GT:DP:AD:RO:QR:AO:QA	0/0/0/0/0/0/0/0/0:27:27:27:1004:.:.	0/0/0/0/0/0/0/0/0/0:19:19:19:688:.:.	0/0/0/0/0/0/0/0/0:16:16:16:573:.:.	0/0/0/0/0/0/0/0/0/0:20:20:20:752:.:.	0/0/0/0/0/0/0/0/0/0:25:25:25:927:.:.	0/0/0/0/0/0/0/0/0/0:16:16:16:592:.:.
gi|170676117|gb|AY905542.2|	503	.	G	.	0	.	DP=122;DPB=122;EPPR=181;GTI=0;MQMR=60;NS=6;NUMALT=0;ODDS=0;PAIREDR=0.918033;PQR=0;PRO=0;QR=4519;RO=122;RPPR=210.617	GT:DP:AD:RO:QR:AO:QA	0/0/0/0/0/0/0/0/0:26:26:26:971:.:.	0/0/0/0/0/0/0/0/0/0:19:19:19:698:.:.	0/0/0/0/0/0/0/0/0:16:16:16:569:.:.	0/0/0/0/0/0/0/0/0/0:20:20:20:758:.:.	0/0/0/0/0/0/0/0/0/0:25:25:25:931:.:.	0/0/0/0/0/0/0/0/0/0:16:16:16:592:.:.
gi|170676117|gb|AY905542.2|	504	.	C	T	4066.97	.	AB=0;ABP=0;AC=58;AF=1;AN=58;AO=122;CIGAR=1X;DP=122;DPB=122;DPRA=0;EPP=173.951;EPPR=0;GTI=0;LEN=1;MEANALT=1;MQM=60;MQMR=0;NS=6;NUMALT=1;ODDS=6.27355;PAIRED=0.92623;PAIREDR=0;PAO=0;PQA=0;PQR=0;PRO=0;QA=4497;QR=0;RO=0;RPL=8;RPP=202.999;RPPR=0;RPR=114;RUN=1;SAF=6;SAP=218.378;SAR=116;SRF=0;SRP=0;SRR=0;TYPE=snp;technology.Illumina=1	GT:DP:AD:RO:QR:AO:QA	1/1/1/1/1/1/1/1/1:27:0,27:0:0:27:1005	1/1/1/1/1/1/1/1/1/1:19:0,19:0:0:19:684	1/1/1/1/1/1/1/1/1:15:0,15:0:0:15:555	1/1/1/1/1/1/1/1/1/1:20:0,20:0:0:20:734	1/1/1/1/1/1/1/1/1/1:25:0,25:0:0:25:927	1/1/1/1/1/1/1/1/1/1:16:0,16:0:0:16:592
gi|170676117|gb|AY905542.2|	505	.	A	.	1.2007e-17	.	DP=121;DPB=121;EPPR=171.865;GTI=0;MQMR=60;NS=6;NUMALT=0;ODDS=0;PAIREDR=0.917355;PQR=0;PRO=0;QR=4444;RO=121;RPPR=200.866	GT:DP:AD:RO:QR:AO:QA	0/0/0/0/0/0/0/0/0:26:26:26:967:.:.	0/0/0/0/0/0/0/0/0/0:20:20:20:735:.:.	0/0/0/0/0/0/0/0/0:15:15:15:541:.:.	0/0/0/0/0/0/0/0/0/0:19:19:19:696:.:.	0/0/0/0/0/0/0/0/0/0:25:25:25:917:.:.	0/0/0/0/0/0/0/0/0/0:16:16:16:588:.:.
gi|170676117|gb|AY905542.2|	506	.	T	.	0	.	DP=122;DPB=122;EPPR=140.845;GTI=0;MQMR=60;NS=6;NUMALT=0;ODDS=0;PAIREDR=0.909836;PQR=0;PRO=0;QR=4466;RO=122;RPPR=167.045	GT:DP:AD:RO:QR:AO:QA	0/0/0/0/0/0/0/0/0:27:27:27:1004:.:.	0/0/0/0/0/0/0/0/0/0:19:19:19:680:.:.	0/0/0/0/0/0/0/0/0:16:16:16:573:.:.	0/0/0/0/0/0/0/0/0/0:19:19:19:704:.:.	0/0/0/0/0/0/0/0/0/0:25:25:25:913:.:.	0/0/0/0/0/0/0/0/0/0:16:16:16:592:.:.
gi|170676117|gb|AY905542.2|	507	.	G	.	0	.	DP=119;DPB=119;EPPR=54.268;GTI=0;MQMR=60;NS=6;NUMALT=0;ODDS=0;PAIREDR=0.92437;PQR=0;PRO=0;QR=4337;RO=119;RPPR=70.9099	GT:DP:AD:RO:QR:AO:QA	0/0/0/0/0/0/0/0/0:26:26:26:953:.:.	0/0/0/0/0/0/0/0/0/0:20:20:20:715:.:.	0/0/0/0/0/0/0/0/0:13:13:13:463:.:.	0/0/0/0/0/0/0/0/0/0:19:19:19:708:.:.	0/0/0/0/0/0/0/0/0/0:25:25:25:906:.:.	0/0/0/0/0/0/0/0/0/0:16:16:16:592:.:.
gi|170676117|gb|AY905542.2|	508	.	G	.	0	.	DP=118;DPB=118;EPPR=52.7701;GTI=0;MQMR=60;NS=6;NUMALT=0;ODDS=0;PAIREDR=0.932203;PQR=0;PRO=0;QR=4343;RO=118;RPPR=52.7701	GT:DP:AD:RO:QR:AO:QA	0/0/0/0/0/0/0/0/0:26:26:26:950:.:.	0/0/0/0/0/0/0/0/0/0:18:18:18:647:.:.	0/0/0/0/0/0/0/0/0:15:15:15:555:.:.	0/0/0/0/0/0/0/0/0/0:19:19:19:708:.:.	0/0/0/0/0/0/0/0/0/0:24:24:24:891:.:.	0/0/0/0/0/0/0/0/0/0:16:16:16:592:.:.
gi|170676117|gb|AY905542.2|	509	.	A	.	1.2007e-17	.	DP=121;DPB=121;EPPR=61.317;GTI=0;MQMR=60;NS=6;NUMALT=0;ODDS=0;PAIREDR=0.917355;PQR=0;PRO=0;QR=4422;RO=121;RPPR=53.4208	GT:DP:AD:RO:QR:AO:QA	0/0/0/0/0/0/0/0/0:27:27:27:998:.:.	0/0/0/0/0/0/0/0/0/0:20:20:20:717:.:.	0/0/0/0/0/0/0/0/0:15:15:15:537:.:.	0/0/0/0/0/0/0/0/0/0:19:19:19:692:.:.	0/0/0/0/0/0/0/0/0/0:24:24:24:886:.:.	0/0/0/0/0/0/0/0/0/0:16:16:16:592:.:.
gi|170676117|gb|AY905542.2|	510	.	T	.	0	.	DP=123;DPB=123;EPPR=62.886;GTI=0;MQMR=60;NS=6;NUMALT=0;ODDS=0;PAIREDR=0.909836;PQR=0;PRO=0;QR=4493;RO=122;RPPR=54.9121	GT:DP:AD:RO:QR:AO:QA	0/0/0/0/0/0/0/0/0:28:28:28:1024:.:.	0/0/0/0/0/0/0/0/0/0:20:20:20:735:.:.	0/0/0/0/0/0/0/0/0:16:15:15:540:.:.	0/0/0/0/0/0/0/0/0/0:19:19:19:715:.:.	0/0/0/0/0/0/0/0/0/0:25:25:25:924:.:.	0/0/0/0/0/0/0/0/0/0:15:15:15:555:.:.
gi|170676117|gb|AY905542.2|	511	.	T	.	0	.	DP=123;DPB=123;EPPR=68.7018;GTI=0;MQMR=60;NS=6;NUMALT=0;ODDS=0;PAIREDR=0.918699;PQR=0;PRO=0;QR=4557;RO=123;RPPR=52.6011	GT:DP:AD:RO:QR:AO:QA	0/0/0/0/0/0/0/0/0:28:28:28:1035:.:.	0/0/0/0/0/0/0/0/0/0:20:20:20:731:.:.	0/0/0/0/0/0/0/0/0:15:15:15:551:.:.	0/0/0/0/0/0/0/0/0/0:19:19:19:718:.:.	0/0/0/0/0/0/0/0/0/0:25:25:25:930:.:.	0/0/0/0/0/0/0/0/0/0:16:16:16:592:.:.
gi|170676117|gb|AY905542.2|	512	.	T	.	7.06295e-19	.	DP=124;DPB=124;EPPR=70.3259;GTI=0;MQMR=60;NS=6;NUMALT=0;ODDS=0;PAIREDR=0.91129;PQR=0;PRO=0;QR=4587;RO=124;RPPR=46.79	GT:DP:AD:RO:QR:AO:QA	0/0/0/0/0/0/0/0/0:28:28:28:1037:.:.	0/0/0/0/0/0/0/0/0/0:20:20:20:739:.:.	0/0/0/0/0/0/0/0/0:16:16:16:584:.:.	0/0/0/0/0/0/0/0/0/0:19:19:19:721:.:.	0/0/0/0/0/0/0/0/0/0:25:25:25:918:.:.	0/0/0/0/0/0/0/0/0/0:16:16:16:588:.:.
gi|170676117|gb|AY905542.2|	513	.	T	.	6.59208e-18	.	DP=125;DPB=125;EPPR=76.4061;GTI=0;MQMR=60;NS=6;NUMALT=0;ODDS=0;PAIREDR=0.912;PQR=0;PRO=0;QR=4620;RO=125;RPPR=51.8076	GT:DP:AD:RO:QR:AO:QA	0/0/0/0/0/0/0/0/0:28:28:28:1045:.:.	0/0/0/0/0/0/0/0/0/0:19:19:19:698:.:.	0/0/0/0/0/0/0/0/0:16:16:16:574:.:.	0/0/0/0/0/0/0/0/0/0:19:19:19:718:.:.	0/0/0/0/0/0/0/0/0/0:27:27:27:997:.:.	0/0/0/0/0/0/0/0/0/0:16:16:16:588:.:.
gi|170676117|gb|AY905542.2|	514	.	G	.	0	.	DP=123;DPB=123;EPPR=77.5995;GTI=0;MQMR=60;NS=6;NUMALT=0;ODDS=0;PAIREDR=0.918699;PQR=0;PRO=0;QR=4537;RO=123;RPPR=52.6011	GT:DP:AD:RO:QR:AO:QA	0/0/0/0/0/0/0/0/0:29:29:29:1057:.:.	0/0/0/0/0/0/0/0/0/0:19:19:19:702:.:.	0/0/0/0/0/0/0/0/0:14:14:14:510:.:.	0/0/0/0/0/0/0/0/0/0:19:19:19:715:.:.	0/0/0/0/0/0/0/0/0/0:27:27:27:998:.:.	0/0/0/0/0/0/0/0/0/0:15:15:15:555:.:.
gi|170676117|gb|AY905542.2|	515	.	C	.	6.59208e-18	.	DP=125;DPB=125;EPPR=71.9589;GTI=0;MQMR=60;NS=6;NUMALT=0;ODDS=0;PAIREDR=0.912;PQR=0;PRO=0;QR=4582;RO=125;RPPR=48.1943	GT:DP:AD:RO:QR:AO:QA	0/0/0/0/0/0/0/0/0:29:29:29:1043:.:.	0/0/0/0/0/0/0/0/0/0:19:19:19:702:.:.	0/0/0/0/0/0/0/0/0:16:16:16:573:.:.	0/0/0/0/0/0/0/0/0/0:19:19:19:715:.:.	0/0/0/0/0/0/0/0/0/0:26:26:26:961:.:.	0/0/0/0/0/0/0/0/0/0:16:16:16:588:.:.
gi|170676117|gb|AY905542.2|	516	.	C	.	1.29487e-17	.	DP=126;DPB=126;EPPR=73.6004;GTI=0;MQMR=60;NS=6;NUMALT=0;ODDS=0;PAIREDR=0.912698;PQR=0;PRO=0;QR=4595;RO=126;RPPR=49.6108	GT:DP:AD:RO:QR:AO:QA	0/0/0/0/0/0/0/0/0:29:29:29:1057:.:.	0/0/0/0/0/0/0/0/0/0:20:20:20:707:.:.	0/0/0/0/0/0/0/0/0:16:16:16:557:.:.	0/0/0/0/0/0/0/0/0/0:19:19:19:715:.:.	0/0/0/0/0/0/0/0/0/0:26:26:26:971:.:.	0/0/0/0/0/0/0/0/0/0:16:16:16:588:.:.
gi|170676117|gb|AY905542.2|	517	.	A	.	6.59208e-18	.	DP=125;DPB=125;EPPR=71.9589;GTI=0;MQMR=60;NS=6;NUMALT=0;ODDS=0;PAIREDR=0.912;PQR=0;PRO=0;QR=4626;RO=125;RPPR=51.8076	GT:DP:AD:RO:QR:AO:QA	0/0/0/0/0/0/0/0/0:28:28:28:1045:.:.	0/0/0/0/0/0/0/0/0/0:20:20:20:739:.:.	0/0/0/0/0/0/0/0/0:16:16:16:578:.:.	0/0/0/0/0/0/0/0/0/0:19:19:19:721:.:.	0/0/0/0/0/0/0/0/0/0:26:26:26:951:.:.	0/0/0/0/0/0/0/0/0/0:16:16:16:592:.:.
gi|170676117|gb|AY905542.2|	518	.	T	.	6.59208e-18	.	DP=125;DPB=125;EPPR=67.6507;GTI=0;MQMR=60;NS=6;NUMALT=0;ODDS=0;PAIREDR=0.92;PQR=0;PRO=0;QR=4628;RO=125;RPPR=48.1943	GT:DP:AD:RO:QR:AO:QA	0/0/0/0/0/0/0/0/0:28:28:28:1041:.:.	0/0/0/0/0/0/0/0/0/0:20:20:20:730:.:.	0/0/0/0/0/0/0/0/0:16:16:16:588:.:.	0/0/0/0/0/0/0/0/0/0:19:19:19:701:.:.	0/0/0/0/0/0/0/0/0/0:26:26:26:976:.:.	0/0/0/0/0/0/0/0/0/0:16:16:16:592:.:.
gi|170676117|gb|AY905542.2|	519	.	T	.	0	.	DP=123;DPB=123;EPPR=64.4647;GTI=0;MQMR=60;NS=6;NUMALT=0;ODDS=0;PAIREDR=0.926829;PQR=0;PRO=0;QR=4545;RO=123;RPPR=45.3981	GT:DP:AD:RO:QR:AO:QA	0/0/0/0/0/0/0/0/0:28:28:28:1037:.:.	0/0/0/0/0/0/0/0/0/0:19:19:19:695:.:.	0/0/0/0/0/0/0/0/0:16:16:16:588:.:.	0/0/0/0/0/0/0/0/0/0:19:19:19:702:.:.	0/0/0/0/0/0/0/0/0/0:25:25:25:935:.:.	0/0/0/0/0/0/0/0/0/0:16:16:16:588:.:.
gi|170676117|gb|AY905542.2|	520	.	T	.	1.2007e-17	.	DP=121;DPB=121;EPPR=69.7876;GTI=0;MQMR=60;NS=6;NUMALT=0;ODDS=0;PAIREDR=0.917355;PQR=0;PRO=0;QR=4478;RO=121;RPPR=49.688	GT:DP:AD:RO:QR:AO:QA	0/0/0/0/0/0/0/0/0:28:28:28:995:.:.	0/0/0/0/0/0/0/0/0/0:17:17:17:644:.:.	0/0/0/0/0/0/0/0/0:16:16:16:584:.:.	0/0/0/0/0/0/0/0/0/0:18:18:18:684:.:.	0/0/0/0/0/0/0/0/0/0:26:26:26:979:.:.	0/0/0/0/0/0/0/0/0/0:16:16:16:592:.:.
gi|170676117|gb|AY905542.2|	521	.	T	.	6.25777e-16	.	DP=120;DPB=120;EPPR=66.5304;GTI=0;MQMR=60;NS=6;NUMALT=0;ODDS=0;PAIREDR=0.915966;PQR=0;PRO=0;QR=4425;RO=119;RPPR=46.8229	GT:DP:AD:RO:QR:AO:QA	0/0/0/0/0/0/0/0/0:27:27:27:1008:.:.	0/0/0/0/0/0/0/0/0/0:18:17:17:619:.:.	0/0/0/0/0/0/0/0/0:15:15:15:555:.:.	0/0/0/0/0/0/0/0/0/0:18:18:18:684:.:.	0/0/0/0/0/0/0/0/0/0:26:26:26:967:.:.	0/0/0/0/0/0/0/0/0/0:16:16:16:592:.:.
gi|170676117|gb|AY905542.2|	522	.	A	.	0	.	DP=123;DPB=123;EPPR=73.08;GTI=0;MQMR=60;NS=6;NUMALT=0;ODDS=0;PAIREDR=0.918699;PQR=0;PRO=0;QR=4584;RO=123;RPPR=52.6011	GT:DP:AD:RO:QR:AO:QA	0/0/0/0/0/0/0/0/0:29:29:29:1054:.:.	0/0/0/0/0/0/0/0/0/0:18:18:18:680:.:.	0/0/0/0/0/0/0/0/0:15:15:15:555:.:.	0/0/0/0/0/0/0/0/0/0:19:19:19:724:.:.	0/0/0/0/0/0/0/0/0/0:26:26:26:979:.:.	0/0/0/0/0/0/0/0/0/0:16:16:16:592:.:.
gi|170676117|gb|AY905542.2|	523	.	A	.	0	.	DP=122;DPB=122;EPPR=62.886;GTI=0;MQMR=60;NS=6;NUMALT=0;ODDS=0;PAIREDR=0.918033;PQR=0;PRO=0;QR=4531;RO=122;RPPR=44.0191	GT:DP:AD:RO:QR:AO:QA	0/0/0/0/0/0/0/0/0:29:29:29:1074:.:.	0/0/0/0/0/0/0/0/0/0:17:17:17:626:.:.	0/0/0/0/0/0/0/0/0:16:16:16:588:.:.	0/0/0/0/0/0/0/0/0/0:19:19:19:717:.:.	0/0/0/0/0/0/0/0/0/0:25:25:25:938:.:.	0/0/0/0/0/0/0/0/0/0:16:16:16:588:.:.
gi|170676117|gb|AY905542.2|	524	.	G	.	1.2007e-17	.	DP=121;DPB=121;EPPR=65.4805;GTI=0;MQMR=60;NS=6;NUMALT=0;ODDS=0;PAIREDR=0.92562;PQR=0;PRO=0;QR=4474;RO=121;RPPR=46.0988	GT:DP:AD:RO:QR:AO:QA	0/0/0/0/0/0/0/0/0:29:29:29:1054:.:.	0/0/0/0/0/0/0/0/0/0:17:17:17:632:.:.	0/0/0/0/0/0/0/0/0:15:15:15:541:.:.	0/0/0/0/0/0/0/0/0/0:19:19:19:720:.:.	0/0/0/0/0/0/0/0/0/0:26:26:26:972:.:.	0/0/0/0/0/0/0/0/0/0:15:15:15:555:.:.
gi|170676117|gb|AY905542.2|	525	.	G	.	0	.	DP=123;DPB=123;EPPR=68.7018;GTI=0;MQMR=60;NS=6;NUMALT=0;ODDS=0;PAIREDR=0.918699;PQR=0;PRO=0;QR=4536;RO=123;RPPR=48.929	GT:DP:AD:RO:QR:AO:QA	0/0/0/0/0/0/0/0/0:29:29:29:1064:.:.	0/0/0/0/0/0/0/0/0/0:18:18:18:646:.:.	0/0/0/0/0/0/0/0/0:15:15:15:547:.:.	0/0/0/0/0/0/0/0/0/0:19:19:19:718:.:.	0/0/0/0/0/0/0/0/0/0:26:26:26:973:.:.	0/0/0/0/0/0/0/0/0/0:16:16:16:588:.:.
gi|170676117|gb|AY905542.2|	526	.	T	.	7.06295e-19	.	DP=124;DPB=124;EPPR=66.053;GTI=0;MQMR=60;NS=6;NUMALT=0;ODDS=0;PAIREDR=0.919355;PQR=0;PRO=0;QR=4579;RO=124;RPPR=46.79	GT:DP:AD:RO:QR:AO:QA	0/0/0/0/0/0/0/0/0:29:29:29:1049:.:.	0/0/0/0/0/0/0/0/0/0:18:18:18:670:.:.	0/0/0/0/0/0/0/0/0:16:16:16:578:.:.	0/0/0/0/0/0/0/0/0/0:19:19:19:711:.:.	0/0/0/0/0/0/0/0/0/0:26:26:26:979:.:.	0/0/0/0/0/0/0/0/0/0:16:16:16:592:.:.
gi|170676117|gb|AY905542.2|	527	.	T	.	0	.	DP=122;DPB=122;EPPR=62.886;GTI=0;MQMR=60;NS=6;NUMALT=0;ODDS=0;PAIREDR=0.909836;PQR=0;PRO=0;QR=4492;RO=122;RPPR=44.0191	GT:DP:AD:RO:QR:AO:QA	0/0/0/0/0/0/0/0/0:29:29:29:1049:.:.	0/0/0/0/0/0/0/0/0/0:17:17:17:630:.:.	0/0/0/0/0/0/0/0/0:16:16:16:578:.:.	0/0/0/0/0/0/0/0/0/0:18:18:18:668:.:.	0/0/0/0/0/0/0/0/0/0:26:26:26:979:.:.	0/0/0/0/0/0/0/0/0/0:16:16:16:588:.:.
gi|170676117|gb|AY905542.2|	528	.	A	.	0	.	DP=122;DPB=122;EPPR=62.886;GTI=0;MQMR=60;NS=6;NUMALT=0;ODDS=0;PAIREDR=0.909836;PQR=0;PRO=0;QR=4499;RO=122;RPPR=44.0191	GT:DP:AD:RO:QR:AO:QA	0/0/0/0/0/0/0/0/0:27:27:27:985:.:.	0/0/0/0/0/0/0/0/0/0:19:19:19:708:.:.	0/0/0/0/0/0/0/0/0:15:15:15:545:.:.	0/0/0/0/0/0/0/0/0/0:19:19:19:709:.:.	0/0/0/0/0/0/0/0/0/0:26:26:26:960:.:.	0/0/0/0/0/0/0/0/0/0:16:16:16:592:.:.
gi|170676117|gb|AY905542.2|	529	.	C	.	0	.	DP=123;DPB=123;EPPR=68.7018;GTI=0;MQMR=60;NS=6;NUMALT=0;ODDS=0;PAIREDR=0.910569;PQR=0;PRO=0;QR=4545;RO=123;RPPR=48.929	GT:DP:AD:RO:QR:AO:QA	0/0/0/0/0/0/0/0/0:29:29:29:1061:.:.	0/0/0/0/0/0/0/0/0/0:19:19:19:705:.:.	0/0/0/0/0/0/0/0/0:15:15:15:551:.:.	0/0/0/0/0/0/0/0/0/0:19:19:19:715:.:.	0/0/0/0/0/0/0/0/0/0:25:25:25:925:.:.	0/0/0/0/0/0/0/0/0/0:16:16:16:588:.:.
gi|170676117|gb|AY905542.2|	530	.	A	.	0	.	DP=123;DPB=123;EPPR=73.08;GTI=0;MQMR=60;NS=6;NUMALT=0;ODDS=0;PAIREDR=0.918699;PQR=0;PRO=0;QR=4463;RO=123;RPPR=52.6011	GT:DP:AD:RO:QR:AO:QA	0/0/0/0/0/0/0/0/0:28:28:28:1013:.:.	0/0/0/0/0/0/0/0/0/0:18:18:18:646:.:.	0/0/0/0/0/0/0/0/0:16:16:16:578:.:.	0/0/0/0/0/0/0/0/0/0:19:19:19:705:.:.	0/0/0/0/0/0/0/0/0/0:26:26:26:953:.:.	0/0/0/0/0/0/0/0/0/0:16:16:16:568:.:.
gi|170676117|gb|AY905542.2|	531	.	C	.	0	.	DP=127;DPB=127;EPPR=70.8731;GTI=0;MQMR=60;NS=6;NUMALT=0;ODDS=0;PAIREDR=0.913386;PQR=0;PRO=0;QR=4688;RO=127;RPPR=51.0392	GT:DP:AD:RO:QR:AO:QA	0/0/0/0/0/0/0/0/0:29:29:29:1064:.:.	0/0/0/0/0/0/0/0/0/0:19:19:19:709:.:.	0/0/0/0/0/0/0/0/0:17:17:17:606:.:.	0/0/0/0/0/0/0/0/0/0:20:20:20:752:.:.	0/0/0/0/0/0/0/0/0/0:26:26:26:973:.:.	0/0/0/0/0/0/0/0/0/0:16:16:16:584:.:.
gi|170676117|gb|AY905542.2|	532	.	T	.	6.59208e-18	.	DP=125;DPB=125;EPPR=71.9589;GTI=0;MQMR=60;NS=6;NUMALT=0;ODDS=0;PAIREDR=0.92;PQR=0;PRO=0;QR=4612;RO=125;RPPR=51.8076	GT:DP:AD:RO:QR:AO:QA	0/0/0/0/0/0/0/0/0:28:28:28:1027:.:.	0/0/0/0/0/0/0/0/0/0:19:19:19:711:.:.	0/0/0/0/0/0/0/0/0:16:16:16:567:.:.	0/0/0/0/0/0/0/0/0/0:20:20:20:749:.:.	0/0/0/0/0/0/0/0/0/0:26:26:26:966:.:.	0/0/0/0/0/0/0/0/0/0:16:16:16:592:.:.
gi|170676117|gb|AY905542.2|	533	.	T	.	7.06295e-19	.	DP=124;DPB=124;EPPR=66.053;GTI=0;MQMR=60;NS=6;NUMALT=0;ODDS=0;PAIREDR=0.927419;PQR=0;PRO=0;QR=4630;RO=124;RPPR=46.79	GT:DP:AD:RO:QR:AO:QA	0/0/0/0/0/0/0/0/0:28:28:28:1041:.:.	0/0/0/0/0/0/0/0/0/0:17:17:17:644:.:.	0/0/0/0/0/0/0/0/0:17:17:17:629:.:.	0/0/0/0/0/0/0/0/0/0:20:20:20:755:.:.	0/0/0/0/0/0/0/0/0/0:26:26:26:969:.:.	0/0/0/0/0/0/0/0/0/0:16:16:16:592:.:.
gi|170676117|gb|AY905542.2|	534	.	A	.	0	.	DP=127;DPB=127;EPPR=70.8731;GTI=0;MQMR=60;NS=6;NUMALT=0;ODDS=0;PAIREDR=0.913386;PQR=0;PRO=0;QR=4728;RO=127;RPPR=51.0392	GT:DP:AD:RO:QR:AO:QA	0/0/0/0/0/0/0/0/0:29:29:29:1076:.:.	0/0/0/0/0/0/0/0/0/0:19:19:19:704:.:.	0/0/0/0/0/0/0/0/0:17:17:17:625:.:.	0/0/0/0/0/0/0/0/0/0:20:20:20:752:.:.	0/0/0/0/0/0/0/0/0/0:26:26:26:979:.:.	0/0/0/0/0/0/0/0/0/0:16:16:16:592:.:.
gi|170676117|gb|AY905542.2|	535	.	G	.	0	.	DP=123;DPB=123;EPPR=73.08;GTI=0;MQMR=60;NS=6;NUMALT=0;ODDS=0;PAIREDR=0.926829;PQR=0;PRO=0;QR=4569;RO=123;RPPR=52.6011	GT:DP:AD:RO:QR:AO:QA	0/0/0/0/0/0/0/0/0:28:28:28:1021:.:.	0/0/0/0/0/0/0/0/0/0:18:18:18:677:.:.	0/0/0/0/0/0/0/0/0:15:15:15:555:.:.	0/0/0/0/0/0/0/0/0/0:20:20:20:749:.:.	0/0/0/0/0/0/0/0/0/0:26:26:26:975:.:.	0/0/0/0/0/0/0/0/0/0:16:16:16:592:.:.
gi|170676117|gb|AY905542.2|	536	.	C	.	1.29487e-17	.	DP=126;DPB=126;EPPR=69.2574;GTI=0;MQMR=60;NS=6;NUMALT=0;ODDS=0;PAIREDR=0.920635;PQR=0;PRO=0;QR=4652;RO=126;RPPR=49.6108	GT:DP:AD:RO:QR:AO:QA	0/0/0/0/0/0/0/0/0:29:29:29:1072:.:.	0/0/0/0/0/0/0/0/0/0:18:18:18:680:.:.	0/0/0/0/0/0/0/0/0:17:17:17:611:.:.	0/0/0/0/0/0/0/0/0/0:20:20:20:736:.:.	0/0/0/0/0/0/0/0/0/0:26:26:26:961:.:.	0/0/0/0/0/0/0/0/0/0:16:16:16:592:.:.
gi|170676117|gb|AY905542.2|	537	.	A	.	1.29487e-17	.	DP=126;DPB=126;EPPR=73.6004;GTI=0;MQMR=60;NS=6;NUMALT=0;ODDS=0;PAIREDR=0.912698;PQR=0;PRO=0;QR=4690;RO=126;RPPR=53.2644	GT:DP:AD:RO:QR:AO:QA	0/0/0/0/0/0/0/0/0:28:28:28:1041:.:.	0/0/0/0/0/0/0/0/0/0:19:19:19:717:.:.	0/0/0/0/0/0/0/0/0:17:17:17:629:.:.	0/0/0/0/0/0/0/0/0/0:20:20:20:741:.:.	0/0/0/0/0/0/0/0/0/0:26:26:26:970:.:.	0/0/0/0/0/0/0/0/0/0:16:16:16:592:.:.
gi|170676117|gb|AY905542.2|	538	.	G	.	1.29487e-17	.	DP=126;DPB=126;EPPR=69.2574;GTI=0;MQMR=60;NS=6;NUMALT=0;ODDS=0;PAIREDR=0.912698;PQR=0;PRO=0;QR=4667;RO=126;RPPR=49.6108	GT:DP:AD:RO:QR:AO:QA	0/0/0/0/0/0/0/0/0:28:28:28:1025:.:.	0/0/0/0/0/0/0/0/0/0:19:19:19:724:.:.	0/0/0/0/0/0/0/0/0:17:17:17:629:.:.	0/0/0/0/0/0/0/0/0/0:20:20:20:737:.:.	0/0/0/0/0/0/0/0/0/0:26:26:26:960:.:.	0/0/0/0/0/0/0/0/0/0:16:16:16:592:.:.
gi|170676117|gb|AY905542.2|	539	.	G	.	1.29487e-17	.	DP=126;DPB=126;EPPR=69.2574;GTI=0;MQMR=60;NS=6;NUMALT=0;ODDS=0;PAIREDR=0.912698;PQR=0;PRO=0;QR=4682;RO=126;RPPR=49.6108	GT:DP:AD:RO:QR:AO:QA	0/0/0/0/0/0/0/0/0:28:28:28:1035:.:.	0/0/0/0/0/0/0/0/0/0:19:19:19:717:.:.	0/0/0/0/0/0/0/0/0:17:17:17:625:.:.	0/0/0/0/0/0/0/0/0/0:20:20:20:735:.:.	0/0/0/0/0/0/0/0/0/0:26:26:26:978:.:.	0/0/0/0/0/0/0/0/0/0:16:16:16:592:.:.
gi|170676117|gb|AY905542.2|	540	.	T	.	0	.	DP=122;DPB=122;EPPR=75.9148;GTI=0;MQMR=60;NS=6;NUMALT=0;ODDS=0;PAIREDR=0.918033;PQR=0;PRO=0;QR=4542;RO=122;RPPR=58.8278	GT:DP:AD:RO:QR:AO:QA	0/0/0/0/0/0/0/0/0:29:29:29:1082:.:.	0/0/0/0/0/0/0/0/0/0:19:19:19:717:.:.	0/0/0/0/0/0/0/0/0:15:15:15:545:.:.	0/0/0/0/0/0/0/0/0/0:19:19:19:704:.:.	0/0/0/0/0/0/0/0/0/0:24:24:24:902:.:.	0/0/0/0/0/0/0/0/0/0:16:16:16:592:.:.
gi|170676117|gb|AY905542.2|	541	.	A	.	0	.	DP=123;DPB=123;EPPR=68.7018;GTI=0;MQMR=60;NS=6;NUMALT=0;ODDS=0;PAIREDR=0.918699;PQR=0;PRO=0;QR=4577;RO=123;RPPR=48.929	GT:DP:AD:RO:QR:AO:QA	0/0/0/0/0/0/0/0/0:29:29:29:1078:.:.	0/0/0/0/0/0/0/0/0/0:18:18:18:680:.:.	0/0/0/0/0/0/0/0/0:16:16:16:592:.:.	0/0/0/0/0/0/0/0/0/0:20:20:20:731:.:.	0/0/0/0/0/0/0/0/0/0:24:24:24:904:.:.	0/0/0/0/0/0/0/0/0/0:16:16:16:592:.:.
gi|170676117|gb|AY905542.2|	542	.	T	.	0	.	DP=123;DPB=123;EPPR=3.87536;GTI=0;MQMR=60;NS=6;NUMALT=0;ODDS=0;PAIREDR=0.910569;PQR=0;PRO=0;QR=4576;RO=123;RPPR=8.11238	GT:DP:AD:RO:QR:AO:QA	0/0/0/0/0/0/0/0/0:29:29:29:1066:.:.	0/0/0/0/0/0/0/0/0/0:19:19:19:724:.:.	0/0/0/0/0/0/0/0/0:16:16:16:588:.:.	0/0/0/0/0/0/0/0/0/0:19:19:19:704:.:.	0/0/0/0/0/0/0/0/0/0:24:24:24:902:.:.	0/0/0/0/0/0/0/0/0/0:16:16:16:592:.:.
gi|170676117|gb|AY905542.2|	543	.	T	.	0	.	DP=122;DPB=122;EPPR=167.045;GTI=0;MQMR=60;NS=6;NUMALT=0;ODDS=0;PAIREDR=0.909836;PQR=0;PRO=0;QR=4538;RO=122;RPPR=202.999	GT:DP:AD:RO:QR:AO:QA	0/0/0/0/0/0/0/0/0:28:28:28:1021:.:.	0/0/0/0/0/0/0/0/0/0:19:19:19:721:.:.	0/0/0/0/0/0/0/0/0:16:16:16:584:.:.	0/0/0/0/0/0/0/0/0/0:19:19:19:708:.:.	0/0/0/0/0/0/0/0/0/0:24:24:24:912:.:.	0/0/0/0/0/0/0/0/0/0:16:16:16:592:.:.
gi|170676117|gb|AY905542.2|	544	.	A	.	0	.	DP=122;DPB=122;EPPR=173.951;GTI=0;MQMR=60;NS=6;NUMALT=0;ODDS=0;PAIREDR=0.909836;PQR=0;PRO=0;QR=4542;RO=122;RPPR=210.617	GT:DP:AD:RO:QR:AO:QA	0/0/0/0/0/0/0/0/0:29:29:29:1071:.:.	0/0/0/0/0/0/0/0/0/0:19:19:19:714:.:.	0/0/0/0/0/0/0/0/0:15:15:15:555:.:.	0/0/0/0/0/0/0/0/0/0:19:19:19:708:.:.	0/0/0/0/0/0/0/0/0/0:24:24:24:902:.:.	0/0/0/0/0/0/0/0/0/0:16:16:16:592:.:.
gi|170676117|gb|AY905542.2|	545	.	G	.	5.88579e-18	.	DP=120;DPB=120;EPPR=169.779;GTI=0;MQMR=60;NS=6;NUMALT=0;ODDS=0;PAIREDR=0.908333;PQR=0;PRO=0;QR=4435;RO=120;RPPR=206.332	GT:DP:AD:RO:QR:AO:QA	0/0/0/0/0/0/0/0/0:28:28:28:1041:.:.	0/0/0/0/0/0/0/0/0/0:19:19:19:701:.:.	0/0/0/0/0/0/0/0/0:15:15:15:547:.:.	0/0/0/0/0/0/0/0/0/0:19:19:19:704:.:.	0/0/0/0/0/0/0/0/0/0:24:24:24:887:.:.	0/0/0/0/0/0/0/0/0/0:15:15:15:555:.:.
gi|170676117|gb|AY905542.2|	546	.	G	.	0	.	DP=118;DPB=118;EPPR=179.746;GTI=0;MQMR=60;NS=6;NUMALT=0;ODDS=0;PAIREDR=0.90678;PQR=0;PRO=0;QR=4368;RO=118;RPPR=217.655	GT:DP:AD:RO:QR:AO:QA	0/0/0/0/0/0/0/0/0:26:26:26:971:.:.	0/0/0/0/0/0/0/0/0/0:19:19:19:696:.:.	0/0/0/0/0/0/0/0/0:15:15:15:545:.:.	0/0/0/0/0/0/0/0/0/0:19:19:19:708:.:.	0/0/0/0/0/0/0/0/0/0:23:23:23:856:.:.	0/0/0/0/0/0/0/0/0/0:16:16:16:592:.:.
gi|170676117|gb|AY905542.2|	547	.	T	.	0	.	DP=122;DPB=122;EPPR=181;GTI=0;MQMR=60;NS=6;NUMALT=0;ODDS=0;PAIREDR=0.909836;PQR=0;PRO=0;QR=4484;RO=122;RPPR=218.378	GT:DP:AD:RO:QR:AO:QA	0/0/0/0/0/0/0/0/0:28:28:28:1020:.:.	0/0/0/0/0/0/0/0/0/0:19:19:19:712:.:.	0/0/0/0/0/0/0/0/0:16:16:16:574:.:.	0/0/0/0/0/0/0/0/0/0:19:19:19:694:.:.	0/0/0/0/0/0/0/0/0/0:24:24:24:892:.:.	0/0/0/0/0/0/0/0/0/0:16:16:16:592:.:.
gi|170676117|gb|AY905542.2|	548	.	C	.	1.2007e-17	.	DP=121;DPB=121;EPPR=186.078;GTI=0;MQMR=60;NS=6;NUMALT=0;ODDS=0;PAIREDR=0.909091;PQR=0;PRO=0;QR=4429;RO=121;RPPR=224.124	GT:DP:AD:RO:QR:AO:QA	0/0/0/0/0/0/0/0/0:27:27:27:985:.:.	0/0/0/0/0/0/0/0/0/0:19:19:19:683:.:.	0/0/0/0/0/0/0/0/0:16:16:16:582:.:.	0/0/0/0/0/0/0/0/0/0:19:19:19:695:.:.	0/0/0/0/0/0/0/0/0/0:24:24:24:892:.:.	0/0/0/0/0/0/0/0/0/0:16:16:16:592:.:.
gi|170676117|gb|AY905542.2|	549	.	T	.	5.88579e-18	.	DP=120;DPB=120;EPPR=191.277;GTI=0;MQMR=60;NS=6;NUMALT=0;ODDS=0;PAIREDR=0.908333;PQR=0;PRO=0;QR=4377;RO=120;RPPR=230.002	GT:DP:AD:RO:QR:AO:QA	0/0/0/0/0/0/0/0/0:28:28:28:1014:.:.	0/0/0/0/0/0/0/0/0/0:18:18:18:665:.:.	0/0/0/0/0/0/0/0/0:16:16:16:564:.:.	0/0/0/0/0/0/0/0/0/0:19:19:19:678:.:.	0/0/0/0/0/0/0/0/0/0:23:23:23:864:.:.	0/0/0/0/0/0/0/0/0/0:16:16:16:592:.:.
gi|170676117|gb|AY905542.2|	550	.	A	.	0	.	DP=119;DPB=119;EPPR=181.856;GTI=0;MQMR=60;NS=6;NUMALT=0;ODDS=0;PAIREDR=0.915966;PQR=0;PRO=0;QR=4328;RO=119;RPPR=219.811	GT:DP:AD:RO:QR:AO:QA	0/0/0/0/0/0/0/0/0:27:27:27:991:.:.	0/0/0/0/0/0/0/0/0/0:19:19:19:675:.:.	0/0/0/0/0/0/0/0/0:15:15:15:545:.:.	0/0/0/0/0/0/0/0/0/0:18:18:18:653:.:.	0/0/0/0/0/0/0/0/0/0:24:24:24:882:.:.	0/0/0/0/0/0/0/0/0/0:16:16:16:582:.:.
gi|170676117|gb|AY905542.2|	551	.	T	.	0	.	DP=117;DPB=117;EPPR=177.638;GTI=0;MQMR=60;NS=6;NUMALT=0;ODDS=0;PAIREDR=0.91453;PQR=0;PRO=0;QR=4267;RO=117;RPPR=215.499	GT:DP:AD:RO:QR:AO:QA	0/0/0/0/0/0/0/0/0:25:25:25:897:.:.	0/0/0/0/0/0/0/0/0/0:19:19:19:697:.:.	0/0/0/0/0/0/0/0/0:14:14:14:514:.:.	0/0/0/0/0/0/0/0/0/0:19:19:19:698:.:.	0/0/0/0/0/0/0/0/0/0:24:24:24:873:.:.	0/0/0/0/0/0/0/0/0/0:16:16:16:588:.:.
gi|170676117|gb|AY905542.2|	552	.	T	.	0	.	DP=113;DPB=113;EPPR=176.44;GTI=0;MQMR=60;NS=6;NUMALT=0;ODDS=0;PAIREDR=0.902655;PQR=0;PRO=0;QR=4181;RO=113;RPPR=214.873	GT:DP:AD:RO:QR:AO:QA	0/0/0/0/0/0/0/0/0:25:25:25:921:.:.	0/0/0/0/0/0/0/0/0/0:19:19:19:698:.:.	0/0/0/0/0/0/0/0/0:13:13:13:477:.:.	0/0/0/0/0/0/0/0/0/0:19:19:19:698:.:.	0/0/0/0/0/0/0/0/0/0:21:21:21:795:.:.	0/0/0/0/0/0/0/0/0/0:16:16:16:592:.:.
gi|170676117|gb|AY905542.2|	553	.	T	.	1.0359e-17	.	DP=111;DPB=111;EPPR=165.01;GTI=0;MQMR=60;NS=6;NUMALT=0;ODDS=0;PAIREDR=0.900901;PQR=0;PRO=0;QR=4127;RO=111;RPPR=202.571	GT:DP:AD:RO:QR:AO:QA	0/0/0/0/0/0/0/0/0:24:24:24:880:.:.	0/0/0/0/0/0/0/0/0/0:18:18:18:671:.:.	0/0/0/0/0/0/0/0/0:12:12:12:444:.:.	0/0/0/0/0/0/0/0/0/0:19:19:19:702:.:.	0/0/0/0/0/0/0/0/0/0:22:22:22:838:.:.	0/0/0/0/0/0/0/0/0/0:16:16:16:592:.:.
gi|170676117|gb|AY905542.2|	554	.	T	.	7.76924e-18	.	DP=96;DPB=96;EPPR=133.661;GTI=0;MQMR=60;NS=6;NUMALT=0;ODDS=0;PAIREDR=0.90625;PQR=0;PRO=0;QR=3568;RO=96;RPPR=170.304	GT:DP:AD:RO:QR:AO:QA	0/0/0/0/0/0/0/0/0:19:19:19:699:.:.	0/0/0/0/0/0/0/0/0/0:17:17:17:643:.:.	0/0/0/0/0/0/0/0/0:12:12:12:444:.:.	0/0/0/0/0/0/0/0/0/0:12:12:12:433:.:.	0/0/0/0/0/0/0/0/0/0:21:21:21:798:.:.	0/0/0/0/0/0/0/0/0/0:15:15:15:551:.:.
gi|170676117|gb|AY905542.2|	555	.	C	.	0	.	DP=94;DPB=94;EPPR=143.555;GTI=0;MQMR=60;NS=6;NUMALT=0;ODDS=0;PAIREDR=0.893617;PQR=0;PRO=0;QR=3488;RO=94;RPPR=166.009	GT:DP:AD:RO:QR:AO:QA	0/0/0/0/0/0/0/0/0:18:18:18:656:.:.	0/0/0/0/0/0/0/0/0/0:18:18:18:670:.:.	0/0/0/0/0/0/0/0/0:12:12:12:444:.:.	0/0/0/0/0/0/0/0/0/0:10:10:10:369:.:.	0/0/0/0/0/0/0/0/0/0:21:21:21:794:.:.	0/0/0/0/0/0/0/0/0/0:15:15:15:555:.:.
gi|170676117|gb|AY905542.2|	556	.	A	.	0	.	DP=94;DPB=94;EPPR=150.855;GTI=0;MQMR=60;NS=6;NUMALT=0;ODDS=0;PAIREDR=0.893617;PQR=0;PRO=0;QR=3475;RO=94;RPPR=166.009	GT:DP:AD:RO:QR:AO:QA	0/0/0/0/0/0/0/0/0:19:19:19:689:.:.	0/0/0/0/0/0/0/0/0/0:18:18:18:674:.:.	0/0/0/0/0/0/0/0/0:12:12:12:444:.:.	0/0/0/0/0/0/0/0/0/0:9:9:9:329:.:.	0/0/0/0/0/0/0/0/0/0:21:21:21:794:.:.	0/0/0/0/0/0/0/0/0/0:15:15:15:545:.:.
gi|170676117|gb|AY905542.2|	557	.	G	.	0	.	DP=93;DPB=93;EPPR=148.732;GTI=0;MQMR=60;NS=6;NUMALT=0;ODDS=0;PAIREDR=0.892473;PQR=0;PRO=0;QR=3438;RO=93;RPPR=163.863	GT:DP:AD:RO:QR:AO:QA	0/0/0/0/0/0/0/0/0:18:18:18:648:.:.	0/0/0/0/0/0/0/0/0/0:18:18:18:680:.:.	0/0/0/0/0/0/0/0/0:12:12:12:444:.:.	0/0/0/0/0/0/0/0/0/0:9:9:9:333:.:.	0/0/0/0/0/0/0/0/0/0:21:21:21:778:.:.	0/0/0/0/0/0/0/0/0/0:15:15:15:555:.:.
gi|170676117|gb|AY905542.2|	558	.	G	.	1.34196e-17	.	DP=92;DPB=92;EPPR=169.553;GTI=0;MQMR=60;NS=6;NUMALT=0;ODDS=0;PAIREDR=0.891304;PQR=0;PRO=0;QR=3416;RO=92;RPPR=169.553	GT:DP:AD:RO:QR:AO:QA	0/0/0/0/0/0/0/0/0:19:19:19:683:.:.	0/0/0/0/0/0/0/0/0/0:18:18:18:674:.:.	0/0/0/0/0/0/0/0/0:12:12:12:444:.:.	0/0/0/0/0/0/0/0/0/0:8:8:8:299:.:.	0/0/0/0/0/0/0/0/0/0:20:20:20:761:.:.	0/0/0/0/0/0/0/0/0/0:15:15:15:555:.:.
gi|170676117|gb|AY905542.2|	559	.	T	.	0	.	DP=88;DPB=88;EPPR=168.931;GTI=0;MQMR=60;NS=6;NUMALT=0;ODDS=0;PAIREDR=0.897727;PQR=0;PRO=0;QR=3262;RO=88;RPPR=168.931	GT:DP:AD:RO:QR:AO:QA	0/0/0/0/0/0/0/0/0:17:17:17:621:.:.	0/0/0/0/0/0/0/0/0/0:17:17:17:619:.:.	0/0/0/0/0/0/0/0/0:11:11:11:407:.:.	0/0/0/0/0/0/0/0/0/0:8:8:8:299:.:.	0/0/0/0/0/0/0/0/0/0:20:20:20:761:.:.	0/0/0/0/0/0/0/0/0/0:15:15:15:555:.:.
gi|170676117|gb|AY905542.2|	560	.	C	.	1.34196e-17	.	DP=92;DPB=92;EPPR=177.578;GTI=0;MQMR=60;NS=6;NUMALT=0;ODDS=0;PAIREDR=0.891304;PQR=0;PRO=0;QR=3372;RO=92;RPPR=177.578	GT:DP:AD:RO:QR:AO:QA	0/0/0/0/0/0/0/0/0:19:19:19:685:.:.	0/0/0/0/0/0/0/0/0/0:18:18:18:649:.:.	0/0/0/0/0/0/0/0/0:12:12:12:444:.:.	0/0/0/0/0/0/0/0/0/0:8:8:8:296:.:.	0/0/0/0/0/0/0/0/0/0:20:20:20:743:.:.	0/0/0/0/0/0/0/0/0/0:15:15:15:555:.:.
gi|170676117|gb|AY905542.2|	561	.	T	.	7.06295e-19	.	DP=90;DPB=90;EPPR=181.457;GTI=0;MQMR=60;NS=6;NUMALT=0;ODDS=0;PAIREDR=0.9;PQR=0;PRO=0;QR=3368;RO=90;RPPR=181.457	GT:DP:AD:RO:QR:AO:QA	0/0/0/0/0/0/0/0/0:17:17:17:629:.:.	0/0/0/0/0/0/0/0/0/0:18:18:18:677:.:.	0/0/0/0/0/0/0/0/0:12:12:12:444:.:.	0/0/0/0/0/0/0/0/0/0:8:8:8:302:.:.	0/0/0/0/0/0/0/0/0/0:20:20:20:761:.:.	0/0/0/0/0/0/0/0/0/0:15:15:15:555:.:.
gi|170676117|gb|AY905542.2|	562	.	A	.	1.34196e-17	.	DP=92;DPB=92;EPPR=185.792;GTI=0;MQMR=60;NS=6;NUMALT=0;ODDS=0;PAIREDR=0.891304;PQR=0;PRO=0;QR=3409;RO=92;RPPR=185.792	GT:DP:AD:RO:QR:AO:QA	0/0/0/0/0/0/0/0/0:19:19:19:703:.:.	0/0/0/0/0/0/0/0/0/0:18:18:18:671:.:.	0/0/0/0/0/0/0/0/0:12:12:12:424:.:.	0/0/0/0/0/0/0/0/0/0:8:8:8:302:.:.	0/0/0/0/0/0/0/0/0/0:20:20:20:754:.:.	0/0/0/0/0/0/0/0/0/0:15:15:15:555:.:.
gi|170676117|gb|AY905542.2|	563	.	T	.	0	.	DP=89;DPB=89;EPPR=179.29;GTI=0;MQMR=60;NS=6;NUMALT=0;ODDS=0;PAIREDR=0.921348;PQR=0;PRO=0;QR=3329;RO=89;RPPR=179.29	GT:DP:AD:RO:QR:AO:QA	0/0/0/0/0/0/0/0/0:18:18:18:666:.:.	0/0/0/0/0/0/0/0/0/0:17:17:17:644:.:.	0/0/0/0/0/0/0/0/0:12:12:12:444:.:.	0/0/0/0/0/0/0/0/0/0:8:8:8:302:.:.	0/0/0/0/0/0/0/0/0/0:19:19:19:718:.:.	0/0/0/0/0/0/0/0/0/0:15:15:15:555:.:.
gi|170676117|gb|AY905542.2|	564	.	T	C	80.8973	.	AB=0.266667;ABP=10.1038;AC=3;AF=0.0517241;AN=58;AO=4;CIGAR=1X;DP=91;DPB=91;DPRA=0.986842;EPP=11.6962;EPPR=174.956;GTI=1;LEN=1;MEANALT=1;MQM=60;MQMR=60;NS=6;NUMALT=1;ODDS=0.234431;PAIRED=1;PAIREDR=0.885057;PAO=0;PQA=0;PQR=0;PRO=0;QA=148;QR=3234;RO=87;RPL=4;RPP=11.6962;RPPR=174.956;RPR=0;RUN=1;SAF=0;SAP=11.6962;SAR=4;SRF=0;SRP=191.928;SRR=87;TYPE=snp;technology.Illumina=1	GT:DP:AD:RO:QR:AO:QA	0/0/0/0/0/0/0/0/0:19:19,0:19:703:0:0	0/0/0/0/0/0/0/0/0/0:18:18,0:18:667:0:0	0/0/0/0/0/0/0/0/0:12:12,0:12:444:0:0	0/0/0/0/0/0/0/0/0/0:8:8,0:8:302:0:0	0/0/0/0/0/0/0/0/0/0:19:19,0:19:711:0:0	0/0/0/0/0/0/0/1/1/1:15:11,4:11:407:4:148
gi|170676117|gb|AY905542.2|	565	.	A	.	6.59208e-18	.	DP=91;DPB=91;EPPR=183.624;GTI=0;MQMR=60;NS=6;NUMALT=0;ODDS=0;PAIREDR=0.89011;PQR=0;PRO=0;QR=3385;RO=91;RPPR=183.624	GT:DP:AD:RO:QR:AO:QA	0/0/0/0/0/0/0/0/0:19:19:19:703:.:.	0/0/0/0/0/0/0/0/0/0:18:18:18:676:.:.	0/0/0/0/0/0/0/0/0:12:12:12:444:.:.	0/0/0/0/0/0/0/0/0/0:8:8:8:302:.:.	0/0/0/0/0/0/0/0/0/0:19:19:19:709:.:.	0/0/0/0/0/0/0/0/0/0:15:15:15:551:.:.
gi|170676117|gb|AY905542.2|	566	.	A	.	6.59208e-18	.	DP=91;DPB=91;EPPR=183.624;GTI=0;MQMR=60;NS=6;NUMALT=0;ODDS=0;PAIREDR=0.89011;PQR=0;PRO=0;QR=3405;RO=91;RPPR=183.624	GT:DP:AD:RO:QR:AO:QA	0/0/0/0/0/0/0/0/0:19:19:19:703:.:.	0/0/0/0/0/0/0/0/0/0:18:18:18:680:.:.	0/0/0/0/0/0/0/0/0:12:12:12:444:.:.	0/0/0/0/0/0/0/0/0/0:8:8:8:302:.:.	0/0/0/0/0/0/0/0/0/0:19:19:19:721:.:.	0/0/0/0/0/0/0/0/0/0:15:15:15:555:.:.
gi|170676117|gb|AY905542.2|	567	.	T	.	6.59208e-18	.	DP=91;DPB=91;EPPR=183.624;GTI=0;MQMR=60;NS=6;NUMALT=0;ODDS=0;PAIREDR=0.89011;PQR=0;PRO=0;QR=3382;RO=91;RPPR=183.624	GT:DP:AD:RO:QR:AO:QA	0/0/0/0/0/0/0/0/0:19:19:19:695:.:.	0/0/0/0/0/0/0/0/0/0:18:18:18:672:.:.	0/0/0/0/0/0/0/0/0:12:12:12:444:.:.	0/0/0/0/0/0/0/0/0/0:8:8:8:302:.:.	0/0/0/0/0/0/0/0/0/0:19:19:19:714:.:.	0/0/0/0/0/0/0/0/0/0:15:15:15:555:.:.
gi|170676117|gb|AY905542.2|	568	.	T	.	6.59208e-18	.	DP=91;DPB=91;EPPR=183.624;GTI=0;MQMR=60;NS=6;NUMALT=0;ODDS=0;PAIREDR=0.89011;PQR=0;PRO=0;QR=3388;RO=91;RPPR=183.624	GT:DP:AD:RO:QR:AO:QA	0/0/0/0/0/0/0/0/0:19:19:19:699:.:.	0/0/0/0/0/0/0/0/0/0:18:18:18:674:.:.	0/0/0/0/0/0/0/0/0:12:12:12:444:.:.	0/0/0/0/0/0/0/0/0/0:8:8:8:302:.:.	0/0/0/0/0/0/0/0/0/0:19:19:19:714:.:.	0/0/0/0/0/0/0/0/0/0:15:15:15:555:.:.
gi|170676117|gb|AY905542.2|	569	.	T	.	0	.	DP=89;DPB=89;EPPR=179.29;GTI=0;MQMR=60;NS=6;NUMALT=0;ODDS=0;PAIREDR=0.88764;PQR=0;PRO=0;QR=3324;RO=89;RPPR=179.29	GT:DP:AD:RO:QR:AO:QA	0/0/0/0/0/0/0/0/0:18:18:18:662:.:.	0/0/0/0/0/0/0/0/0/0:17:17:17:640:.:.	0/0/0/0/0/0/0/0/0:12:12:12:444:.:.	0/0/0/0/0/0/0/0/0/0:8:8:8:302:.:.	0/0/0/0/0/0/0/0/0/0:19:19:19:721:.:.	0/0/0/0/0/0/0/0/0/0:15:15:15:555:.:.
gi|170676117|gb|AY905542.2|	570	.	T	.	0	.	DP=90;DPB=90;EPPR=179.29;GTI=0;MQMR=60;NS=6;NUMALT=0;ODDS=0;PAIREDR=0.88764;PQR=0;PRO=0;QR=3301;RO=89;RPPR=179.29	GT:DP:AD:RO:QR:AO:QA	0/0/0/0/0/0/0/0/0:19:18:18:652:.:.	0/0/0/0/0/0/0/0/0/0:18:18:18:671:.:.	0/0/0/0/0/0/0/0/0:12:12:12:444:.:.	0/0/0/0/0/0/0/0/0/0:8:8:8:302:.:.	0/0/0/0/0/0/0/0/0/0:19:19:19:714:.:.	0/0/0/0/0/0/0/0/0/0:14:14:14:518:.:.
gi|170676117|gb|AY905542.2|	571	.	A	.	7.06295e-19	.	DP=90;DPB=90;EPPR=181.457;GTI=0;MQMR=60;NS=6;NUMALT=0;ODDS=0;PAIREDR=0.888889;PQR=0;PRO=0;QR=3366;RO=90;RPPR=181.457	GT:DP:AD:RO:QR:AO:QA	0/0/0/0/0/0/0/0/0:19:19:19:703:.:.	0/0/0/0/0/0/0/0/0/0:18:18:18:681:.:.	0/0/0/0/0/0/0/0/0:12:12:12:444:.:.	0/0/0/0/0/0/0/0/0/0:8:8:8:302:.:.	0/0/0/0/0/0/0/0/0/0:19:19:19:718:.:.	0/0/0/0/0/0/0/0/0/0:14:14:14:518:.:.
gi|170676117|gb|AY905542.2|	572	.	T	.	0	.	DP=90;DPB=90;EPPR=179.29;GTI=0;MQMR=60;NS=6;NUMALT=0;ODDS=0;PAIREDR=0.88764;PQR=0;PRO=0;QR=3325;RO=89;RPPR=179.29	GT:DP:AD:RO:QR:AO:QA	0/0/0/0/0/0/0/0/0:19:19:19:699:.:.	0/0/0/0/0/0/0/0/0/0:18:17:17:644:.:.	0/0/0/0/0/0/0/0/0:12:12:12:444:.:.	0/0/0/0/0/0/0/0/0/0:8:8:8:302:.:.	0/0/0/0/0/0/0/0/0/0:19:19:19:718:.:.	0/0/0/0/0/0/0/0/0/0:14:14:14:518:.:.
gi|170676117|gb|AY905542.2|	573	.	A	.	7.06295e-19	.	DP=90;DPB=90;EPPR=181.457;GTI=0;MQMR=60;NS=6;NUMALT=0;ODDS=0;PAIREDR=0.888889;PQR=0;PRO=0;QR=3354;RO=90;RPPR=181.457	GT:DP:AD:RO:QR:AO:QA	0/0/0/0/0/0/0/0/0:19:19:19:695:.:.	0/0/0/0/0/0/0/0/0/0:18:18:18:678:.:.	0/0/0/0/0/0/0/0/0:12:12:12:444:.:.	0/0/0/0/0/0/0/0/0/0:8:8:8:302:.:.	0/0/0/0/0/0/0/0/0/0:19:19:19:721:.:.	0/0/0/0/0/0/0/0/0/0:14:14:14:514:.:.
gi|170676117|gb|AY905542.2|	574	.	G	.	7.06295e-19	.	DP=90;DPB=90;EPPR=181.457;GTI=0;MQMR=60;NS=6;NUMALT=0;ODDS=0;PAIREDR=0.888889;PQR=0;PRO=0;QR=3338;RO=90;RPPR=181.457	GT:DP:AD:RO:QR:AO:QA	0/0/0/0/0/0/0/0/0:19:19:19:685:.:.	0/0/0/0/0/0/0/0/0/0:18:18:18:668:.:.	0/0/0/0/0/0/0/0/0:12:12:12:444:.:.	0/0/0/0/0/0/0/0/0/0:8:8:8:302:.:.	0/0/0/0/0/0/0/0/0/0:19:19:19:721:.:.	0/0/0/0/0/0/0/0/0/0:14:14:14:518:.:.
gi|170676117|gb|AY905542.2|	575	.	T	.	1.24779e-17	.	DP=87;DPB=87;EPPR=174.956;GTI=0;MQMR=60;NS=6;NUMALT=0;ODDS=0;PAIREDR=0.885057;PQR=0;PRO=0;QR=3227;RO=87;RPPR=174.956	GT:DP:AD:RO:QR:AO:QA	0/0/0/0/0/0/0/0/0:16:16:16:582:.:.	0/0/0/0/0/0/0/0/0/0:18:18:18:664:.:.	0/0/0/0/0/0/0/0/0:12:12:12:444:.:.	0/0/0/0/0/0/0/0/0/0:8:8:8:302:.:.	0/0/0/0/0/0/0/0/0/0:19:19:19:721:.:.	0/0/0/0/0/0/0/0/0/0:14:14:14:514:.:.
gi|170676117|gb|AY905542.2|	576	.	A	.	0	.	DP=89;DPB=89;EPPR=187.683;GTI=0;MQMR=60;NS=6;NUMALT=0;ODDS=0;PAIREDR=0.88764;PQR=0;PRO=0;QR=3297;RO=89;RPPR=187.683	GT:DP:AD:RO:QR:AO:QA	0/0/0/0/0/0/0/0/0:18:18:18:662:.:.	0/0/0/0/0/0/0/0/0/0:18:18:18:657:.:.	0/0/0/0/0/0/0/0/0:12:12:12:444:.:.	0/0/0/0/0/0/0/0/0/0:8:8:8:299:.:.	0/0/0/0/0/0/0/0/0/0:19:19:19:717:.:.	0/0/0/0/0/0/0/0/0/0:14:14:14:518:.:.
gi|170676117|gb|AY905542.2|	577	.	A	.	7.06295e-19	.	DP=90;DPB=90;EPPR=198.443;GTI=0;MQMR=60;NS=6;NUMALT=0;ODDS=0;PAIREDR=0.888889;PQR=0;PRO=0;QR=3338;RO=90;RPPR=198.443	GT:DP:AD:RO:QR:AO:QA	0/0/0/0/0/0/0/0/0:19:19:19:695:.:.	0/0/0/0/0/0/0/0/0/0:18:18:18:675:.:.	0/0/0/0/0/0/0/0/0:12:12:12:444:.:.	0/0/0/0/0/0/0/0/0/0:8:8:8:299:.:.	0/0/0/0/0/0/0/0/0/0:19:19:19:711:.:.	0/0/0/0/0/0/0/0/0/0:14:14:14:514:.:.
gi|170676117|gb|AY905542.2|	578	.	C	.	3.57479e-15	.	DP=88;DPB=88;EPPR=191.928;GTI=0;MQMR=60;NS=6;NUMALT=0;ODDS=0;PAIREDR=0.885057;PQR=0;PRO=0;QR=3227;RO=87;RPPR=191.928	GT:DP:AD:RO:QR:AO:QA	0/0/0/0/0/0/0/0/0:18:18:18:656:.:.	0/0/0/0/0/0/0/0/0/0:18:18:18:670:.:.	0/0/0/0/0/0/0/0/0:12:12:12:444:.:.	0/0/0/0/0/0/0/0/0/0:8:7:7:265:.:.	0/0/0/0/0/0/0/0/0/0:18:18:18:674:.:.	0/0/0/0/0/0/0/0/0/0:14:14:14:518:.:.
gi|170676117|gb|AY905542.2|	579	.	C	.	0	.	DP=89;DPB=89;EPPR=196.271;GTI=0;MQMR=60;NS=6;NUMALT=0;ODDS=0;PAIREDR=0.88764;PQR=0;PRO=0;QR=3316;RO=89;RPPR=196.271	GT:DP:AD:RO:QR:AO:QA	0/0/0/0/0/0/0/0/0:18:18:18:666:.:.	0/0/0/0/0/0/0/0/0/0:18:18:18:673:.:.	0/0/0/0/0/0/0/0/0:12:12:12:444:.:.	0/0/0/0/0/0/0/0/0/0:8:8:8:302:.:.	0/0/0/0/0/0/0/0/0/0:19:19:19:713:.:.	0/0/0/0/0/0/0/0/0/0:14:14:14:518:.:.
gi|170676117|gb|AY905542.2|	580	.	A	.	0	.	DP=89;DPB=89;EPPR=196.271;GTI=0;MQMR=60;NS=6;NUMALT=0;ODDS=0;PAIREDR=0.88764;PQR=0;PRO=0;QR=3320;RO=89;RPPR=196.271	GT:DP:AD:RO:QR:AO:QA	0/0/0/0/0/0/0/0/0:19:19:19:695:.:.	0/0/0/0/0/0/0/0/0/0:17:17:17:640:.:.	0/0/0/0/0/0/0/0/0:12:12:12:444:.:.	0/0/0/0/0/0/0/0/0/0:8:8:8:302:.:.	0/0/0/0/0/0/0/0/0/0:19:19:19:721:.:.	0/0/0/0/0/0/0/0/0/0:14:14:14:518:.:.
gi|170676117|gb|AY905542.2|	581	.	T	.	7.06295e-19	.	DP=90;DPB=90;EPPR=198.443;GTI=0;MQMR=60;NS=6;NUMALT=0;ODDS=0;PAIREDR=0.888889;PQR=0;PRO=0;QR=3350;RO=90;RPPR=198.443	GT:DP:AD:RO:QR:AO:QA	0/0/0/0/0/0/0/0/0:19:19:19:689:.:.	0/0/0/0/0/0/0/0/0/0:18:18:18:677:.:.	0/0/0/0/0/0/0/0/0:12:12:12:444:.:.	0/0/0/0/0/0/0/0/0/0:8:8:8:302:.:.	0/0/0/0/0/0/0/0/0/0:19:19:19:724:.:.	0/0/0/0/0/0/0/0/0/0:14:14:14:514:.:.
gi|170676117|gb|AY905542.2|	582	.	T	.	0	.	DP=89;DPB=89;EPPR=194.1;GTI=0;MQMR=60;NS=6;NUMALT=0;ODDS=0;PAIREDR=0.886364;PQR=0;PRO=0;QR=3271;RO=88;RPPR=194.1	GT:DP:AD:RO:QR:AO:QA	0/0/0/0/0/0/0/0/0:19:18:18:656:.:.	0/0/0/0/0/0/0/0/0/0:18:18:18:677:.:.	0/0/0/0/0/0/0/0/0:11:11:11:407:.:.	0/0/0/0/0/0/0/0/0/0:8:8:8:302:.:.	0/0/0/0/0/0/0/0/0/0:19:19:19:711:.:.	0/0/0/0/0/0/0/0/0/0:14:14:14:518:.:.
gi|170676117|gb|AY905542.2|	583	.	A	.	7.06295e-19	.	DP=90;DPB=90;EPPR=198.443;GTI=0;MQMR=60;NS=6;NUMALT=0;ODDS=0;PAIREDR=0.888889;PQR=0;PRO=0;QR=3368;RO=90;RPPR=198.443	GT:DP:AD:RO:QR:AO:QA	0/0/0/0/0/0/0/0/0:19:19:19:703:.:.	0/0/0/0/0/0/0/0/0/0:18:18:18:677:.:.	0/0/0/0/0/0/0/0/0:12:12:12:444:.:.	0/0/0/0/0/0/0/0/0/0:8:8:8:302:.:.	0/0/0/0/0/0/0/0/0/0:19:19:19:724:.:.	0/0/0/0/0/0/0/0/0/0:14:14:14:518:.:.
gi|170676117|gb|AY905542.2|	584	.	G	.	0	.	DP=89;DPB=89;EPPR=196.271;GTI=0;MQMR=60;NS=6;NUMALT=0;ODDS=0;PAIREDR=0.88764;PQR=0;PRO=0;QR=3275;RO=89;RPPR=196.271	GT:DP:AD:RO:QR:AO:QA	0/0/0/0/0/0/0/0/0:18:18:18:652:.:.	0/0/0/0/0/0/0/0/0/0:18:18:18:656:.:.	0/0/0/0/0/0/0/0/0:12:12:12:444:.:.	0/0/0/0/0/0/0/0/0/0:8:8:8:299:.:.	0/0/0/0/0/0/0/0/0/0:19:19:19:706:.:.	0/0/0/0/0/0/0/0/0/0:14:14:14:518:.:.
gi|170676117|gb|AY905542.2|	585	.	A	.	0	.	DP=88;DPB=88;EPPR=194.1;GTI=0;MQMR=60;NS=6;NUMALT=0;ODDS=0;PAIREDR=0.886364;PQR=0;PRO=0;QR=3228;RO=88;RPPR=194.1	GT:DP:AD:RO:QR:AO:QA	0/0/0/0/0/0/0/0/0:17:17:17:629:.:.	0/0/0/0/0/0/0/0/0/0:18:18:18:636:.:.	0/0/0/0/0/0/0/0/0:12:12:12:440:.:.	0/0/0/0/0/0/0/0/0/0:8:8:8:299:.:.	0/0/0/0/0/0/0/0/0/0:19:19:19:706:.:.	0/0/0/0/0/0/0/0/0/0:14:14:14:518:.:.
gi|170676117|gb|AY905542.2|	586	.	A	.	0	.	DP=89;DPB=89;EPPR=196.271;GTI=0;MQMR=60;NS=6;NUMALT=0;ODDS=0;PAIREDR=0.88764;PQR=0;PRO=0;QR=3281;RO=89;RPPR=196.271	GT:DP:AD:RO:QR:AO:QA	0/0/0/0/0/0/0/0/0:18:18:18:652:.:.	0/0/0/0/0/0/0/0/0/0:18:18:18:666:.:.	0/0/0/0/0/0/0/0/0:12:12:12:444:.:.	0/0/0/0/0/0/0/0/0/0:8:8:8:299:.:.	0/0/0/0/0/0/0/0/0/0:19:19:19:702:.:.	0/0/0/0/0/0/0/0/0/0:14:14:14:518:.:.
gi|170676117|gb|AY905542.2|	587	.	A	.	0	.	DP=85;DPB=85;EPPR=187.585;GTI=0;MQMR=60;NS=6;NUMALT=0;ODDS=0;PAIREDR=0.882353;PQR=0;PRO=0;QR=3122;RO=85;RPPR=187.585	GT:DP:AD:RO:QR:AO:QA	0/0/0/0/0/0/0/0/0:17:17:17:625:.:.	0/0/0/0/0/0/0/0/0/0:17:17:17:611:.:.	0/0/0/0/0/0/0/0/0:12:12:12:440:.:.	0/0/0/0/0/0/0/0/0/0:8:8:8:299:.:.	0/0/0/0/0/0/0/0/0/0:18:18:18:666:.:.	0/0/0/0/0/0/0/0/0/0:13:13:13:481:.:.
gi|170676117|gb|AY905542.2|	588	.	C	.	1.24779e-17	.	DP=53;DPB=53;EPPR=118.098;GTI=0;MQMR=60;NS=6;NUMALT=0;ODDS=0;PAIREDR=0.886792;PQR=0;PRO=0;QR=1953;RO=53;RPPR=118.098	GT:DP:AD:RO:QR:AO:QA	0/0/0/0/0/0/0/0/0:13:13:13:471:.:.	0/0/0/0/0/0/0/0/0/0:12:12:12:440:.:.	0/0/0/0/0/0/0/0/0:5:5:5:185:.:.	0/0/0/0/0/0/0/0/0/0:5:5:5:188:.:.	0/0/0/0/0/0/0/0/0/0:12:12:12:447:.:.	0/0/0/0/0/0/0/0/0/0:6:6:6:222:.:.
gi|170676117|gb|AY905542.2|	589	.	A	.	6.12122e-18	.	DP=52;DPB=52;EPPR=115.927;GTI=0;MQMR=60;NS=6;NUMALT=0;ODDS=0;PAIREDR=0.884615;PQR=0;PRO=0;QR=1922;RO=52;RPPR=115.927	GT:DP:AD:RO:QR:AO:QA	0/0/0/0/0/0/0/0/0:13:13:13:477:.:.	0/0/0/0/0/0/0/0/0/0:11:11:11:407:.:.	0/0/0/0/0/0/0/0/0:5:5:5:185:.:.	0/0/0/0/0/0/0/0/0/0:5:5:5:188:.:.	0/0/0/0/0/0/0/0/0/0:12:12:12:443:.:.	0/0/0/0/0/0/0/0/0/0:6:6:6:222:.:.
gi|170676117|gb|AY905542.2|	590	.	T	.	0	.	DP=5;DPB=5;EPPR=13.8677;GTI=0;MQMR=60;NS=6;NUMALT=0;ODDS=0;PAIREDR=1;PQR=0;PRO=0;QR=187;RO=5;RPPR=13.8677	GT:DP:AD:RO:QR:AO:QA	0/0/0/0/0/0/0/0/0:1:1:1:37:.:.	.	0/0/0/0/0/0/0/0/0:1:1:1:37:.:.	0/0/0/0/0/0/0/0/0/0:1:1:1:40:.:.	0/0/0/0/0/0/0/0/0/0:2:2:2:73:.:.	.
gi|170676117|gb|AY905542.2|	591	.	G	.	0	.	DP=5;DPB=5;EPPR=13.8677;GTI=0;MQMR=60;NS=6;NUMALT=0;ODDS=0;PAIREDR=1;PQR=0;PRO=0;QR=191;RO=5;RPPR=13.8677	GT:DP:AD:RO:QR:AO:QA	0/0/0/0/0/0/0/0/0:1:1:1:37:.:.	.	0/0/0/0/0/0/0/0/0:1:1:1:37:.:.	0/0/0/0/0/0/0/0/0/0:1:1:1:40:.:.	0/0/0/0/0/0/0/0/0/0:2:2:2:77:.:.	.
gi|170676117|gb|AY905542.2|	592	.	C	.	0	.	DP=5;DPB=5;EPPR=13.8677;GTI=0;MQMR=60;NS=6;NUMALT=0;ODDS=0;PAIREDR=1;PQR=0;PRO=0;QR=191;RO=5;RPPR=13.8677	GT:DP:AD:RO:QR:AO:QA	0/0/0/0/0/0/0/0/0:1:1:1:37:.:.	.	0/0/0/0/0/0/0/0/0:1:1:1:37:.:.	0/0/0/0/0/0/0/0/0/0:1:1:1:40:.:.	0/0/0/0/0/0/0/0/0/0:2:2:2:77:.:.	.
gi|170676117|gb|AY905542.2|	593	.	G	.	0	.	DP=5;DPB=5;EPPR=13.8677;GTI=0;MQMR=60;NS=6;NUMALT=0;ODDS=0;PAIREDR=1;PQR=0;PRO=0;QR=187;RO=5;RPPR=13.8677	GT:DP:AD:RO:QR:AO:QA	0/0/0/0/0/0/0/0/0:1:1:1:37:.:.	.	0/0/0/0/0/0/0/0/0:1:1:1:37:.:.	0/0/0/0/0/0/0/0/0/0:1:1:1:40:.:.	0/0/0/0/0/0/0/0/0/0:2:2:2:73:.:.	.
gi|170676117|gb|AY905542.2|	594	.	A	.	0	.	DP=5;DPB=5;EPPR=13.8677;GTI=0;MQMR=60;NS=6;NUMALT=0;ODDS=0;PAIREDR=1;PQR=0;PRO=0;QR=194;RO=5;RPPR=13.8677	GT:DP:AD:RO:QR:AO:QA	0/0/0/0/0/0/0/0/0:1:1:1:37:.:.	.	0/0/0/0/0/0/0/0/0:1:1:1:37:.:.	0/0/0/0/0/0/0/0/0/0:1:1:1:40:.:.	0/0/0/0/0/0/0/0/0/0:2:2:2:80:.:.	.
gi|170676117|gb|AY905542.2|	595	.	T	.	0	.	DP=5;DPB=5;EPPR=13.8677;GTI=0;MQMR=60;NS=6;NUMALT=0;ODDS=0;PAIREDR=1;PQR=0;PRO=0;QR=191;RO=5;RPPR=13.8677	GT:DP:AD:RO:QR:AO:QA	0/0/0/0/0/0/0/0/0:1:1:1:37:.:.	.	0/0/0/0/0/0/0/0/0:1:1:1:37:.:.	0/0/0/0/0/0/0/0/0/0:1:1:1:40:.:.	0/0/0/0/0/0/0/0/0/0:2:2:2:77:.:.	.
gi|170676117|gb|AY905542.2|	596	.	C	.	0	.	DP=5;DPB=5;EPPR=13.8677;GTI=0;MQMR=60;NS=6;NUMALT=0;ODDS=0;PAIREDR=1;PQR=0;PRO=0;QR=191;RO=5;RPPR=13.8677	GT:DP:AD:RO:QR:AO:QA	0/0/0/0/0/0/0/0/0:1:1:1:37:.:.	.	0/0/0/0/0/0/0/0/0:1:1:1:37:.:.	0/0/0/0/0/0/0/0/0/0:1:1:1:40:.:.	0/0/0/0/0/0/0/0/0/0:2:2:2:77:.:.	.
gi|170676117|gb|AY905542.2|	597	.	T	.	0	.	DP=5;DPB=5;EPPR=13.8677;GTI=0;MQMR=60;NS=6;NUMALT=0;ODDS=0;PAIREDR=1;PQR=0;PRO=0;QR=184;RO=5;RPPR=13.8677	GT:DP:AD:RO:QR:AO:QA	0/0/0/0/0/0/0/0/0:1:1:1:37:.:.	.	0/0/0/0/0/0/0/0/0:1:1:1:27:.:.	0/0/0/0/0/0/0/0/0/0:1:1:1:40:.:.	0/0/0/0/0/0/0/0/0/0:2:2:2:80:.:.	.
gi|170676117|gb|AY905542.2|	598	.	G	.	0	.	DP=5;DPB=5;EPPR=13.8677;GTI=0;MQMR=60;NS=6;NUMALT=0;ODDS=0;PAIREDR=1;PQR=0;PRO=0;QR=194;RO=5;RPPR=13.8677	GT:DP:AD:RO:QR:AO:QA	0/0/0/0/0/0/0/0/0:1:1:1:37:.:.	.	0/0/0/0/0/0/0/0/0:1:1:1:37:.:.	0/0/0/0/0/0/0/0/0/0:1:1:1:40:.:.	0/0/0/0/0/0/0/0/0/0:2:2:2:80:.:.	.
gi|170676117|gb|AY905542.2|	599	.	T	.	0	.	DP=5;DPB=5;EPPR=13.8677;GTI=0;MQMR=60;NS=6;NUMALT=0;ODDS=0;PAIREDR=1;PQR=0;PRO=0;QR=191;RO=5;RPPR=13.8677	GT:DP:AD:RO:QR:AO:QA	0/0/0/0/0/0/0/0/0:1:1:1:37:.:.	.	0/0/0/0/0/0/0/0/0:1:1:1:37:.:.	0/0/0/0/0/0/0/0/0/0:1:1:1:40:.:.	0/0/0/0/0/0/0/0/0/0:2:2:2:77:.:.	.
gi|170676117|gb|AY905542.2|	600	.	T	.	0	.	DP=7;DPB=7;EPPR=18.2106;GTI=0;MQMR=60;NS=6;NUMALT=0;ODDS=0;PAIREDR=1;PQR=0;PRO=0;QR=262;RO=7;RPPR=5.80219	GT:DP:AD:RO:QR:AO:QA	0/0/0/0/0/0/0/0/0:1:1:1:37:.:.	.	0/0/0/0/0/0/0/0/0:1:1:1:37:.:.	0/0/0/0/0/0/0/0/0/0:2:2:2:77:.:.	0/0/0/0/0/0/0/0/0/0:2:2:2:74:.:.	0/0/0/0/0/0/0/0/0/0:1:1:1:37:.:.
gi|170676117|gb|AY905542.2|	601	.	G	.	0	.	DP=7;DPB=7;EPPR=18.2106;GTI=0;MQMR=60;NS=6;NUMALT=0;ODDS=0;PAIREDR=1;PQR=0;PRO=0;QR=262;RO=7;RPPR=5.80219	GT:DP:AD:RO:QR:AO:QA	0/0/0/0/0/0/0/0/0:1:1:1:37:.:.	.	0/0/0/0/0/0/0/0/0:1:1:1:37:.:.	0/0/0/0/0/0/0/0/0/0:2:2:2:77:.:.	0/0/0/0/0/0/0/0/0/0:2:2:2:74:.:.	0/0/0/0/0/0/0/0/0/0:1:1:1:37:.:.
gi|170676117|gb|AY905542.2|	602	.	G	.	4.70863e-18	.	DP=8;DPB=8;EPPR=20.3821;GTI=0;MQMR=60;NS=6;NUMALT=0;ODDS=0;PAIREDR=1;PQR=0;PRO=0;QR=299;RO=8;RPPR=4.09604	GT:DP:AD:RO:QR:AO:QA	0/0/0/0/0/0/0/0/0:1:1:1:37:.:.	.	0/0/0/0/0/0/0/0/0:1:1:1:37:.:.	0/0/0/0/0/0/0/0/0/0:2:2:2:77:.:.	0/0/0/0/0/0/0/0/0/0:3:3:3:111:.:.	0/0/0/0/0/0/0/0/0/0:1:1:1:37:.:.
gi|170676117|gb|AY905542.2|	603	.	G	A	288.043	.	AB=0;ABP=0;AC=48;AF=1;AN=48;AO=8;CIGAR=1X;DP=8;DPB=8;DPRA=0;EPP=20.3821;EPPR=0;GTI=0;LEN=1;MEANALT=1;MQM=60;MQMR=0;NS=6;NUMALT=1;ODDS=4.58778;PAIRED=1;PAIREDR=0;PAO=0;PQA=0;PQR=0;PRO=0;QA=299;QR=0;RO=0;RPL=5;RPP=4.09604;RPPR=0;RPR=3;RUN=1;SAF=3;SAP=4.09604;SAR=5;SRF=0;SRP=0;SRR=0;TYPE=snp;technology.Illumina=1	GT:DP:AD:RO:QR:AO:QA	1/1/1/1/1/1/1/1/1:1:0,1:0:0:1:37	.	1/1/1/1/1/1/1/1/1:1:0,1:0:0:1:37	1/1/1/1/1/1/1/1/1/1:2:0,2:0:0:2:77	1/1/1/1/1/1/1/1/1/1:3:0,3:0:0:3:111	1/1/1/1/1/1/1/1/1/1:1:0,1:0:0:1:37
gi|170676117|gb|AY905542.2|	604	.	G	.	4.70863e-18	.	DP=8;DPB=8;EPPR=12.7819;GTI=0;MQMR=60;NS=6;NUMALT=0;ODDS=0;PAIREDR=1;PQR=0;PRO=0;QR=295;RO=8;RPPR=3.0103	GT:DP:AD:RO:QR:AO:QA	0/0/0/0/0/0/0/0/0:1:1:1:37:.:.	.	0/0/0/0/0/0/0/0/0:2:2:2:74:.:.	0/0/0/0/0/0/0/0/0/0:2:2:2:77:.:.	0/0/0/0/0/0/0/0/0/0:2:2:2:74:.:.	0/0/0/0/0/0/0/0/0/0:1:1:1:33:.:.
gi|170676117|gb|AY905542.2|	605	.	G	.	4.70863e-18	.	DP=8;DPB=8;EPPR=12.7819;GTI=0;MQMR=60;NS=6;NUMALT=0;ODDS=0;PAIREDR=1;PQR=0;PRO=0;QR=299;RO=8;RPPR=3.0103	GT:DP:AD:RO:QR:AO:QA	0/0/0/0/0/0/0/0/0:1:1:1:37:.:.	.	0/0/0/0/0/0/0/0/0:2:2:2:74:.:.	0/0/0/0/0/0/0/0/0/0:2:2:2:77:.:.	0/0/0/0/0/0/0/0/0/0:2:2:2:74:.:.	0/0/0/0/0/0/0/0/0/0:1:1:1:37:.:.
gi|170676117|gb|AY905542.2|	606	.	T	C	257.604	.	AB=0;ABP=0;AC=48;AF=1;AN=48;AO=7;CIGAR=1X;DP=7;DPB=7;DPRA=0;EPP=10.7656;EPPR=0;GTI=0;LEN=1;MEANALT=1;MQM=60;MQMR=0;NS=6;NUMALT=1;ODDS=4.58778;PAIRED=1;PAIREDR=0;PAO=0;PQA=0;PQR=0;PRO=0;QA=265;QR=0;RO=0;RPL=3;RPP=3.32051;RPPR=0;RPR=4;RUN=1;SAF=3;SAP=3.32051;SAR=4;SRF=0;SRP=0;SRR=0;TYPE=snp;technology.Illumina=1	GT:DP:AD:RO:QR:AO:QA	1/1/1/1/1/1/1/1/1:1:0,1:0:0:1:37	.	1/1/1/1/1/1/1/1/1:2:0,2:0:0:2:74	1/1/1/1/1/1/1/1/1/1:2:0,2:0:0:2:80	1/1/1/1/1/1/1/1/1/1:1:0,1:0:0:1:37	1/1/1/1/1/1/1/1/1/1:1:0,1:0:0:1:37
gi|170676117|gb|AY905542.2|	607	.	C	.	0	.	DP=6;DPB=6;EPPR=8.80089;GTI=0;MQMR=60;NS=6;NUMALT=0;ODDS=0;PAIREDR=1;PQR=0;PRO=0;QR=228;RO=6;RPPR=3.0103	GT:DP:AD:RO:QR:AO:QA	0/0/0/0/0/0/0/0/0:1:1:1:37:.:.	.	0/0/0/0/0/0/0/0/0:2:2:2:74:.:.	0/0/0/0/0/0/0/0/0/0:2:2:2:80:.:.	0/0/0/0/0/0/0/0/0/0:1:1:1:37:.:.	.
gi|170676117|gb|AY905542.2|	608	.	A	.	0	.	DP=6;DPB=6;EPPR=8.80089;GTI=0;MQMR=60;NS=6;NUMALT=0;ODDS=0;PAIREDR=1;PQR=0;PRO=0;QR=221;RO=6;RPPR=4.45795	GT:DP:AD:RO:QR:AO:QA	.	.	0/0/0/0/0/0/0/0/0:2:2:2:74:.:.	0/0/0/0/0/0/0/0/0/0:2:2:2:77:.:.	0/0/0/0/0/0/0/0/0/0:1:1:1:37:.:.	0/0/0/0/0/0/0/0/0/0:1:1:1:33:.:.
gi|170676117|gb|AY905542.2|	609	.	C	.	1.08298e-17	.	DP=9;DPB=9;EPPR=3.25157;GTI=0;MQMR=60;NS=6;NUMALT=0;ODDS=0;PAIREDR=1;PQR=0;PRO=0;QR=339;RO=9;RPPR=9.04217	GT:DP:AD:RO:QR:AO:QA	.	.	0/0/0/0/0/0/0/0/0:3:3:3:111:.:.	0/0/0/0/0/0/0/0/0/0:2:2:2:80:.:.	0/0/0/0/0/0/0/0/0/0:2:2:2:74:.:.	0/0/0/0/0/0/0/0/0/0:2:2:2:74:.:.
gi|170676117|gb|AY905542.2|	610	.	A	.	0	.	DP=15;DPB=15;EPPR=6.62942;GTI=0;MQMR=60;NS=6;NUMALT=0;ODDS=0;PAIREDR=1;PQR=0;PRO=0;QR=557;RO=15;RPPR=20.5268	GT:DP:AD:RO:QR:AO:QA	.	.	0/0/0/0/0/0/0/0/0:3:3:3:111:.:.	0/0/0/0/0/0/0/0/0/0:6:6:6:228:.:.	0/0/0/0/0/0/0/0/0/0:4:4:4:144:.:.	0/0/0/0/0/0/0/0/0/0:2:2:2:74:.:.
gi|170676117|gb|AY905542.2|	611	.	T	.	0	.	DP=15;DPB=15;EPPR=6.62942;GTI=0;MQMR=60;NS=6;NUMALT=0;ODDS=0;PAIREDR=1;PQR=0;PRO=0;QR=549;RO=15;RPPR=20.5268	GT:DP:AD:RO:QR:AO:QA	.	.	0/0/0/0/0/0/0/0/0:3:3:3:111:.:.	0/0/0/0/0/0/0/0/0/0:6:6:6:220:.:.	0/0/0/0/0/0/0/0/0/0:4:4:4:144:.:.	0/0/0/0/0/0/0/0/0/0:2:2:2:74:.:.
gi|170676117|gb|AY905542.2|	612	.	A	.	0	.	DP=15;DPB=15;EPPR=6.62942;GTI=0;MQMR=60;NS=6;NUMALT=0;ODDS=0;PAIREDR=1;PQR=0;PRO=0;QR=553;RO=15;RPPR=20.5268	GT:DP:AD:RO:QR:AO:QA	.	.	0/0/0/0/0/0/0/0/0:3:3:3:111:.:.	0/0/0/0/0/0/0/0/0/0:6:6:6:224:.:.	0/0/0/0/0/0/0/0/0/0:4:4:4:144:.:.	0/0/0/0/0/0/0/0/0/0:2:2:2:74:.:.
gi|170676117|gb|AY905542.2|	613	.	T	.	0	.	DP=15;DPB=15;EPPR=6.62942;GTI=0;MQMR=60;NS=6;NUMALT=0;ODDS=0;PAIREDR=1;PQR=0;PRO=0;QR=541;RO=15;RPPR=20.5268	GT:DP:AD:RO:QR:AO:QA	.	.	0/0/0/0/0/0/0/0/0:3:3:3:107:.:.	0/0/0/0/0/0/0/0/0/0:6:6:6:216:.:.	0/0/0/0/0/0/0/0/0/0:4:4:4:144:.:.	0/0/0/0/0/0/0/0/0/0:2:2:2:74:.:.
gi|170676117|gb|AY905542.2|	614	.	T	.	0	.	DP=15;DPB=15;EPPR=6.62942;GTI=0;MQMR=60;NS=6;NUMALT=0;ODDS=0;PAIREDR=1;PQR=0;PRO=0;QR=553;RO=15;RPPR=20.5268	GT:DP:AD:RO:QR:AO:QA	.	.	0/0/0/0/0/0/0/0/0:3:3:3:111:.:.	0/0/0/0/0/0/0/0/0/0:6:6:6:220:.:.	0/0/0/0/0/0/0/0/0/0:4:4:4:148:.:.	0/0/0/0/0/0/0/0/0/0:2:2:2:74:.:.
gi|170676117|gb|AY905542.2|	615	.	A	.	0	.	DP=15;DPB=15;EPPR=6.62942;GTI=0;MQMR=60;NS=6;NUMALT=0;ODDS=0;PAIREDR=1;PQR=0;PRO=0;QR=553;RO=15;RPPR=20.5268	GT:DP:AD:RO:QR:AO:QA	.	.	0/0/0/0/0/0/0/0/0:3:3:3:111:.:.	0/0/0/0/0/0/0/0/0/0:6:6:6:220:.:.	0/0/0/0/0/0/0/0/0/0:4:4:4:148:.:.	0/0/0/0/0/0/0/0/0/0:2:2:2:74:.:.
gi|170676117|gb|AY905542.2|	616	.	G	.	0	.	DP=15;DPB=15;EPPR=6.62942;GTI=0;MQMR=60;NS=6;NUMALT=0;ODDS=0;PAIREDR=1;PQR=0;PRO=0;QR=541;RO=15;RPPR=20.5268	GT:DP:AD:RO:QR:AO:QA	.	.	0/0/0/0/0/0/0/0/0:3:3:3:111:.:.	0/0/0/0/0/0/0/0/0/0:6:6:6:212:.:.	0/0/0/0/0/0/0/0/0/0:4:4:4:144:.:.	0/0/0/0/0/0/0/0/0/0:2:2:2:74:.:.
gi|170676117|gb|AY905542.2|	617	.	C	.	0	.	DP=15;DPB=15;EPPR=6.62942;GTI=0;MQMR=60;NS=6;NUMALT=0;ODDS=0;PAIREDR=1;PQR=0;PRO=0;QR=532;RO=15;RPPR=20.5268	GT:DP:AD:RO:QR:AO:QA	.	.	0/0/0/0/0/0/0/0/0:3:3:3:111:.:.	0/0/0/0/0/0/0/0/0/0:6:6:6:203:.:.	0/0/0/0/0/0/0/0/0/0:4:4:4:144:.:.	0/0/0/0/0/0/0/0/0/0:2:2:2:74:.:.
gi|170676117|gb|AY905542.2|	618	.	A	.	0	.	DP=15;DPB=15;EPPR=6.62942;GTI=0;MQMR=60;NS=6;NUMALT=0;ODDS=0;PAIREDR=1;PQR=0;PRO=0;QR=516;RO=15;RPPR=20.5268	GT:DP:AD:RO:QR:AO:QA	.	.	0/0/0/0/0/0/0/0/0:3:3:3:111:.:.	0/0/0/0/0/0/0/0/0/0:6:6:6:191:.:.	0/0/0/0/0/0/0/0/0/0:4:4:4:140:.:.	0/0/0/0/0/0/0/0/0/0:2:2:2:74:.:.
gi|170676117|gb|AY905542.2|	619	.	C	.	0	.	DP=15;DPB=15;EPPR=6.62942;GTI=0;MQMR=60;NS=6;NUMALT=0;ODDS=0;PAIREDR=1;PQR=0;PRO=0;QR=550;RO=15;RPPR=20.5268	GT:DP:AD:RO:QR:AO:QA	.	.	0/0/0/0/0/0/0/0/0:3:3:3:111:.:.	0/0/0/0/0/0/0/0/0/0:6:6:6:221:.:.	0/0/0/0/0/0/0/0/0/0:4:4:4:144:.:.	0/0/0/0/0/0/0/0/0/0:2:2:2:74:.:.
gi|170676117|gb|AY905542.2|	620	.	T	.	0	.	DP=15;DPB=15;EPPR=6.62942;GTI=0;MQMR=60;NS=6;NUMALT=0;ODDS=0;PAIREDR=1;PQR=0;PRO=0;QR=554;RO=15;RPPR=20.5268	GT:DP:AD:RO:QR:AO:QA	.	.	0/0/0/0/0/0/0/0/0:3:3:3:111:.:.	0/0/0/0/0/0/0/0/0/0:6:6:6:221:.:.	0/0/0/0/0/0/0/0/0/0:4:4:4:148:.:.	0/0/0/0/0/0/0/0/0/0:2:2:2:74:.:.
gi|170676117|gb|AY905542.2|	621	.	T	.	0	.	DP=15;DPB=15;EPPR=6.62942;GTI=0;MQMR=60;NS=6;NUMALT=0;ODDS=0;PAIREDR=1;PQR=0;PRO=0;QR=546;RO=15;RPPR=20.5268	GT:DP:AD:RO:QR:AO:QA	.	.	0/0/0/0/0/0/0/0/0:3:3:3:111:.:.	0/0/0/0/0/0/0/0/0/0:6:6:6:213:.:.	0/0/0/0/0/0/0/0/0/0:4:4:4:148:.:.	0/0/0/0/0/0/0/0/0/0:2:2:2:74:.:.
gi|170676117|gb|AY905542.2|	622	.	T	.	1.13007e-17	.	DP=14;DPB=14;EPPR=8.59409;GTI=0;MQMR=60;NS=6;NUMALT=0;ODDS=0;PAIREDR=1;PQR=0;PRO=0;QR=485;RO=14;RPPR=25.3454	GT:DP:AD:RO:QR:AO:QA	.	.	0/0/0/0/0/0/0/0/0:2:2:2:74:.:.	0/0/0/0/0/0/0/0/0/0:6:6:6:201:.:.	0/0/0/0/0/0/0/0/0/0:4:4:4:140:.:.	0/0/0/0/0/0/0/0/0/0:2:2:2:70:.:.
gi|170676117|gb|AY905542.2|	623	.	T	.	1.13007e-17	.	DP=14;DPB=14;EPPR=8.59409;GTI=0;MQMR=60;NS=6;NUMALT=0;ODDS=0;PAIREDR=1;PQR=0;PRO=0;QR=501;RO=14;RPPR=25.3454	GT:DP:AD:RO:QR:AO:QA	.	.	0/0/0/0/0/0/0/0/0:2:2:2:70:.:.	0/0/0/0/0/0/0/0/0/0:6:6:6:213:.:.	0/0/0/0/0/0/0/0/0/0:4:4:4:144:.:.	0/0/0/0/0/0/0/0/0/0:2:2:2:74:.:.
gi|170676117|gb|AY905542.2|	624	.	C	.	5.41492e-18	.	DP=13;DPB=13;EPPR=11.1951;GTI=0;MQMR=60;NS=6;NUMALT=0;ODDS=0;PAIREDR=1;PQR=0;PRO=0;QR=462;RO=13;RPPR=31.2394	GT:DP:AD:RO:QR:AO:QA	.	.	0/0/0/0/0/0/0/0/0:2:2:2:74:.:.	0/0/0/0/0/0/0/0/0/0:5:5:5:170:.:.	0/0/0/0/0/0/0/0/0/0:4:4:4:144:.:.	0/0/0/0/0/0/0/0/0/0:2:2:2:74:.:.
gi|170676117|gb|AY905542.2|	625	.	C	.	5.41492e-18	.	DP=13;DPB=13;EPPR=11.1951;GTI=0;MQMR=60;NS=6;NUMALT=0;ODDS=0;PAIREDR=1;PQR=0;PRO=0;QR=462;RO=13;RPPR=31.2394	GT:DP:AD:RO:QR:AO:QA	.	.	0/0/0/0/0/0/0/0/0:2:2:2:74:.:.	0/0/0/0/0/0/0/0/0/0:5:5:5:170:.:.	0/0/0/0/0/0/0/0/0/0:4:4:4:144:.:.	0/0/0/0/0/0/0/0/0/0:2:2:2:74:.:.
gi|170676117|gb|AY905542.2|	626	.	C	.	5.41492e-18	.	DP=13;DPB=13;EPPR=11.1951;GTI=0;MQMR=60;NS=6;NUMALT=0;ODDS=0;PAIREDR=1;PQR=0;PRO=0;QR=476;RO=13;RPPR=31.2394	GT:DP:AD:RO:QR:AO:QA	.	.	0/0/0/0/0/0/0/0/0:2:2:2:74:.:.	0/0/0/0/0/0/0/0/0/0:5:5:5:184:.:.	0/0/0/0/0/0/0/0/0/0:4:4:4:144:.:.	0/0/0/0/0/0/0/0/0/0:2:2:2:74:.:.
gi|170676117|gb|AY905542.2|	627	.	T	C	443.273	.	AB=0;ABP=0;AC=39;AF=1;AN=39;AO=13;CIGAR=1X;DP=13;DPB=13;DPRA=0;EPP=11.1951;EPPR=0;GTI=0;LEN=1;MEANALT=1;MQM=60;MQMR=0;NS=6;NUMALT=1;ODDS=4.58778;PAIRED=1;PAIREDR=0;PAO=0;PQA=0;PQR=0;PRO=0;QA=476;QR=0;RO=0;RPL=0;RPP=31.2394;RPPR=0;RPR=13;RUN=1;SAF=3;SAP=11.1951;SAR=10;SRF=0;SRP=0;SRR=0;TYPE=snp;technology.Illumina=1	GT:DP:AD:RO:QR:AO:QA	.	.	1/1/1/1/1/1/1/1/1:2:0,2:0:0:2:74	1/1/1/1/1/1/1/1/1/1:5:0,5:0:0:5:184	1/1/1/1/1/1/1/1/1/1:4:0,4:0:0:4:144	1/1/1/1/1/1/1/1/1/1:2:0,2:0:0:2:74
gi|170676117|gb|AY905542.2|	628	.	T	.	5.41492e-18	.	DP=13;DPB=13;EPPR=11.1951;GTI=0;MQMR=60;NS=6;NUMALT=0;ODDS=0;PAIREDR=1;PQR=0;PRO=0;QR=476;RO=13;RPPR=31.2394	GT:DP:AD:RO:QR:AO:QA	.	.	0/0/0/0/0/0/0/0/0:2:2:2:74:.:.	0/0/0/0/0/0/0/0/0/0:5:5:5:184:.:.	0/0/0/0/0/0/0/0/0/0:4:4:4:144:.:.	0/0/0/0/0/0/0/0/0/0:2:2:2:74:.:.
gi|170676117|gb|AY905542.2|	629	.	G	.	5.41492e-18	.	DP=13;DPB=13;EPPR=11.1951;GTI=0;MQMR=60;NS=6;NUMALT=0;ODDS=0;PAIREDR=1;PQR=0;PRO=0;QR=468;RO=13;RPPR=31.2394	GT:DP:AD:RO:QR:AO:QA	.	.	0/0/0/0/0/0/0/0/0:2:2:2:74:.:.	0/0/0/0/0/0/0/0/0/0:5:5:5:176:.:.	0/0/0/0/0/0/0/0/0/0:4:4:4:144:.:.	0/0/0/0/0/0/0/0/0/0:2:2:2:74:.:.
gi|170676117|gb|AY905542.2|	630	.	G	.	5.41492e-18	.	DP=13;DPB=13;EPPR=11.1951;GTI=0;MQMR=60;NS=6;NUMALT=0;ODDS=0;PAIREDR=1;PQR=0;PRO=0;QR=472;RO=13;RPPR=31.2394	GT:DP:AD:RO:QR:AO:QA	.	.	0/0/0/0/0/0/0/0/0:2:2:2:74:.:.	0/0/0/0/0/0/0/0/0/0:5:5:5:176:.:.	0/0/0/0/0/0/0/0/0/0:4:4:4:148:.:.	0/0/0/0/0/0/0/0/0/0:2:2:2:74:.:.
gi|170676117|gb|AY905542.2|	631	.	T	.	5.41492e-18	.	DP=13;DPB=13;EPPR=11.1951;GTI=0;MQMR=60;NS=6;NUMALT=0;ODDS=0;PAIREDR=1;PQR=0;PRO=0;QR=469;RO=13;RPPR=31.2394	GT:DP:AD:RO:QR:AO:QA	.	.	0/0/0/0/0/0/0/0/0:2:2:2:74:.:.	0/0/0/0/0/0/0/0/0/0:5:5:5:173:.:.	0/0/0/0/0/0/0/0/0/0:4:4:4:148:.:.	0/0/0/0/0/0/0/0/0/0:2:2:2:74:.:.
gi|170676117|gb|AY905542.2|	632	.	C	.	5.41492e-18	.	DP=13;DPB=13;EPPR=11.1951;GTI=0;MQMR=60;NS=6;NUMALT=0;ODDS=0;PAIREDR=1;PQR=0;PRO=0;QR=465;RO=13;RPPR=31.2394	GT:DP:AD:RO:QR:AO:QA	.	.	0/0/0/0/0/0/0/0/0:2:2:2:74:.:.	0/0/0/0/0/0/0/0/0/0:5:5:5:173:.:.	0/0/0/0/0/0/0/0/0/0:4:4:4:144:.:.	0/0/0/0/0/0/0/0/0/0:2:2:2:74:.:.
gi|170676117|gb|AY905542.2|	633	.	A	.	5.41492e-18	.	DP=13;DPB=13;EPPR=11.1951;GTI=0;MQMR=60;NS=6;NUMALT=0;ODDS=0;PAIREDR=1;PQR=0;PRO=0;QR=473;RO=13;RPPR=31.2394	GT:DP:AD:RO:QR:AO:QA	.	.	0/0/0/0/0/0/0/0/0:2:2:2:74:.:.	0/0/0/0/0/0/0/0/0/0:5:5:5:177:.:.	0/0/0/0/0/0/0/0/0/0:4:4:4:148:.:.	0/0/0/0/0/0/0/0/0/0:2:2:2:74:.:.
gi|170676117|gb|AY905542.2|	634	.	A	.	5.41492e-18	.	DP=13;DPB=13;EPPR=11.1951;GTI=0;MQMR=60;NS=6;NUMALT=0;ODDS=0;PAIREDR=1;PQR=0;PRO=0;QR=470;RO=13;RPPR=31.2394	GT:DP:AD:RO:QR:AO:QA	.	.	0/0/0/0/0/0/0/0/0:2:2:2:74:.:.	0/0/0/0/0/0/0/0/0/0:5:5:5:174:.:.	0/0/0/0/0/0/0/0/0/0:4:4:4:148:.:.	0/0/0/0/0/0/0/0/0/0:2:2:2:74:.:.
gi|170676117|gb|AY905542.2|	635	.	T	.	5.41492e-18	.	DP=13;DPB=13;EPPR=11.1951;GTI=0;MQMR=60;NS=6;NUMALT=0;ODDS=0;PAIREDR=1;PQR=0;PRO=0;QR=476;RO=13;RPPR=31.2394	GT:DP:AD:RO:QR:AO:QA	.	.	0/0/0/0/0/0/0/0/0:2:2:2:74:.:.	0/0/0/0/0/0/0/0/0/0:5:5:5:180:.:.	0/0/0/0/0/0/0/0/0/0:4:4:4:148:.:.	0/0/0/0/0/0/0/0/0/0:2:2:2:74:.:.
gi|170676117|gb|AY905542.2|	636	.	T	.	5.41492e-18	.	DP=13;DPB=13;EPPR=11.1951;GTI=0;MQMR=60;NS=6;NUMALT=0;ODDS=0;PAIREDR=1;PQR=0;PRO=0;QR=472;RO=13;RPPR=31.2394	GT:DP:AD:RO:QR:AO:QA	.	.	0/0/0/0/0/0/0/0/0:2:2:2:74:.:.	0/0/0/0/0/0/0/0/0/0:5:5:5:180:.:.	0/0/0/0/0/0/0/0/0/0:4:4:4:144:.:.	0/0/0/0/0/0/0/0/0/0:2:2:2:74:.:.
gi|170676117|gb|AY905542.2|	637	.	A	.	5.41492e-18	.	DP=13;DPB=13;EPPR=11.1951;GTI=0;MQMR=60;NS=6;NUMALT=0;ODDS=0;PAIREDR=1;PQR=0;PRO=0;QR=472;RO=13;RPPR=31.2394	GT:DP:AD:RO:QR:AO:QA	.	.	0/0/0/0/0/0/0/0/0:2:2:2:74:.:.	0/0/0/0/0/0/0/0/0/0:5:5:5:176:.:.	0/0/0/0/0/0/0/0/0/0:4:4:4:148:.:.	0/0/0/0/0/0/0/0/0/0:2:2:2:74:.:.
gi|170676117|gb|AY905542.2|	638	.	A	.	5.41492e-18	.	DP=13;DPB=13;EPPR=11.1951;GTI=0;MQMR=60;NS=6;NUMALT=0;ODDS=0;PAIREDR=1;PQR=0;PRO=0;QR=466;RO=13;RPPR=31.2394	GT:DP:AD:RO:QR:AO:QA	.	.	0/0/0/0/0/0/0/0/0:2:2:2:74:.:.	0/0/0/0/0/0/0/0/0/0:5:5:5:184:.:.	0/0/0/0/0/0/0/0/0/0:4:4:4:144:.:.	0/0/0/0/0/0/0/0/0/0:2:2:2:64:.:.
gi|170676117|gb|AY905542.2|	639	.	A	.	5.41492e-18	.	DP=13;DPB=13;EPPR=11.1951;GTI=0;MQMR=60;NS=6;NUMALT=0;ODDS=0;PAIREDR=1;PQR=0;PRO=0;QR=472;RO=13;RPPR=31.2394	GT:DP:AD:RO:QR:AO:QA	.	.	0/0/0/0/0/0/0/0/0:2:2:2:74:.:.	0/0/0/0/0/0/0/0/0/0:5:5:5:180:.:.	0/0/0/0/0/0/0/0/0/0:4:4:4:144:.:.	0/0/0/0/0/0/0/0/0/0:2:2:2:74:.:.
gi|170676117|gb|AY905542.2|	640	.	G	.	5.41492e-18	.	DP=13;DPB=13;EPPR=11.1951;GTI=0;MQMR=60;NS=6;NUMALT=0;ODDS=0;PAIREDR=1;PQR=0;PRO=0;QR=476;RO=13;RPPR=31.2394	GT:DP:AD:RO:QR:AO:QA	.	.	0/0/0/0/0/0/0/0/0:2:2:2:74:.:.	0/0/0/0/0/0/0/0/0/0:5:5:5:184:.:.	0/0/0/0/0/0/0/0/0/0:4:4:4:144:.:.	0/0/0/0/0/0/0/0/0/0:2:2:2:74:.:.
gi|170676117|gb|AY905542.2|	641	.	T	.	5.41492e-18	.	DP=13;DPB=13;EPPR=11.1951;GTI=0;MQMR=60;NS=6;NUMALT=0;ODDS=0;PAIREDR=1;PQR=0;PRO=0;QR=476;RO=13;RPPR=31.2394	GT:DP:AD:RO:QR:AO:QA	.	.	0/0/0/0/0/0/0/0/0:2:2:2:74:.:.	0/0/0/0/0/0/0/0/0/0:5:5:5:184:.:.	0/0/0/0/0/0/0/0/0/0:4:4:4:144:.:.	0/0/0/0/0/0/0/0/0/0:2:2:2:74:.:.
gi|170676117|gb|AY905542.2|	642	.	G	.	5.41492e-18	.	DP=13;DPB=13;EPPR=11.1951;GTI=0;MQMR=60;NS=6;NUMALT=0;ODDS=0;PAIREDR=1;PQR=0;PRO=0;QR=484;RO=13;RPPR=31.2394	GT:DP:AD:RO:QR:AO:QA	.	.	0/0/0/0/0/0/0/0/0:2:2:2:74:.:.	0/0/0/0/0/0/0/0/0/0:5:5:5:188:.:.	0/0/0/0/0/0/0/0/0/0:4:4:4:148:.:.	0/0/0/0/0/0/0/0/0/0:2:2:2:74:.:.
gi|170676117|gb|AY905542.2|	643	.	A	.	5.41492e-18	.	DP=13;DPB=13;EPPR=11.1951;GTI=0;MQMR=60;NS=6;NUMALT=0;ODDS=0;PAIREDR=1;PQR=0;PRO=0;QR=481;RO=13;RPPR=31.2394	GT:DP:AD:RO:QR:AO:QA	.	.	0/0/0/0/0/0/0/0/0:2:2:2:74:.:.	0/0/0/0/0/0/0/0/0/0:5:5:5:185:.:.	0/0/0/0/0/0/0/0/0/0:4:4:4:148:.:.	0/0/0/0/0/0/0/0/0/0:2:2:2:74:.:.
gi|170676117|gb|AY905542.2|	644	.	C	.	5.41492e-18	.	DP=13;DPB=13;EPPR=11.1951;GTI=0;MQMR=60;NS=6;NUMALT=0;ODDS=0;PAIREDR=1;PQR=0;PRO=0;QR=477;RO=13;RPPR=31.2394	GT:DP:AD:RO:QR:AO:QA	.	.	0/0/0/0/0/0/0/0/0:2:2:2:74:.:.	0/0/0/0/0/0/0/0/0/0:5:5:5:181:.:.	0/0/0/0/0/0/0/0/0/0:4:4:4:148:.:.	0/0/0/0/0/0/0/0/0/0:2:2:2:74:.:.
gi|170676117|gb|AY905542.2|	645	.	A	.	5.41492e-18	.	DP=13;DPB=13;EPPR=11.1951;GTI=0;MQMR=60;NS=6;NUMALT=0;ODDS=0;PAIREDR=1;PQR=0;PRO=0;QR=477;RO=13;RPPR=31.2394	GT:DP:AD:RO:QR:AO:QA	.	.	0/0/0/0/0/0/0/0/0:2:2:2:74:.:.	0/0/0/0/0/0/0/0/0/0:5:5:5:181:.:.	0/0/0/0/0/0/0/0/0/0:4:4:4:148:.:.	0/0/0/0/0/0/0/0/0/0:2:2:2:74:.:.
gi|170676117|gb|AY905542.2|	646	.	T	.	5.41492e-18	.	DP=13;DPB=13;EPPR=16.5402;GTI=0;MQMR=60;NS=6;NUMALT=0;ODDS=0;PAIREDR=1;PQR=0;PRO=0;QR=477;RO=13;RPPR=23.2217	GT:DP:AD:RO:QR:AO:QA	.	.	0/0/0/0/0/0/0/0/0:2:2:2:74:.:.	0/0/0/0/0/0/0/0/0/0:5:5:5:185:.:.	0/0/0/0/0/0/0/0/0/0:4:4:4:144:.:.	0/0/0/0/0/0/0/0/0/0:2:2:2:74:.:.
gi|170676117|gb|AY905542.2|	647	.	C	.	5.41492e-18	.	DP=13;DPB=13;EPPR=23.2217;GTI=0;MQMR=60;NS=6;NUMALT=0;ODDS=0;PAIREDR=1;PQR=0;PRO=0;QR=481;RO=13;RPPR=16.5402	GT:DP:AD:RO:QR:AO:QA	.	.	0/0/0/0/0/0/0/0/0:2:2:2:74:.:.	0/0/0/0/0/0/0/0/0/0:5:5:5:185:.:.	0/0/0/0/0/0/0/0/0/0:4:4:4:148:.:.	0/0/0/0/0/0/0/0/0/0:2:2:2:74:.:.
gi|170676117|gb|AY905542.2|	648	.	A	.	5.41492e-18	.	DP=13;DPB=13;EPPR=31.2394;GTI=0;MQMR=60;NS=6;NUMALT=0;ODDS=0;PAIREDR=1;PQR=0;PRO=0;QR=480;RO=13;RPPR=11.1951	GT:DP:AD:RO:QR:AO:QA	.	.	0/0/0/0/0/0/0/0/0:2:2:2:74:.:.	0/0/0/0/0/0/0/0/0/0:5:5:5:188:.:.	0/0/0/0/0/0/0/0/0/0:4:4:4:144:.:.	0/0/0/0/0/0/0/0/0/0:2:2:2:74:.:.
gi|170676117|gb|AY905542.2|	649	.	T	.	5.41492e-18	.	DP=13;DPB=13;EPPR=31.2394;GTI=0;MQMR=60;NS=6;NUMALT=0;ODDS=0;PAIREDR=1;PQR=0;PRO=0;QR=484;RO=13;RPPR=11.1951	GT:DP:AD:RO:QR:AO:QA	.	.	0/0/0/0/0/0/0/0/0:2:2:2:74:.:.	0/0/0/0/0/0/0/0/0/0:5:5:5:188:.:.	0/0/0/0/0/0/0/0/0/0:4:4:4:148:.:.	0/0/0/0/0/0/0/0/0/0:2:2:2:74:.:.
gi|170676117|gb|AY905542.2|	650	.	T	.	5.41492e-18	.	DP=13;DPB=13;EPPR=31.2394;GTI=0;MQMR=60;NS=6;NUMALT=0;ODDS=0;PAIREDR=1;PQR=0;PRO=0;QR=476;RO=13;RPPR=11.1951	GT:DP:AD:RO:QR:AO:QA	.	.	0/0/0/0/0/0/0/0/0:2:2:2:74:.:.	0/0/0/0/0/0/0/0/0/0:5:5:5:188:.:.	0/0/0/0/0/0/0/0/0/0:4:4:4:144:.:.	0/0/0/0/0/0/0/0/0/0:2:2:2:70:.:.
gi|170676117|gb|AY905542.2|	651	.	C	.	5.41492e-18	.	DP=13;DPB=13;EPPR=23.2217;GTI=0;MQMR=60;NS=6;NUMALT=0;ODDS=0;PAIREDR=1;PQR=0;PRO=0;QR=493;RO=13;RPPR=7.18621	GT:DP:AD:RO:QR:AO:QA	.	.	0/0/0/0/0/0/0/0/0:2:2:2:74:.:.	0/0/0/0/0/0/0/0/0/0:5:5:5:194:.:.	0/0/0/0/0/0/0/0/0/0:4:4:4:151:.:.	0/0/0/0/0/0/0/0/0/0:2:2:2:74:.:.
gi|170676117|gb|AY905542.2|	652	.	C	.	5.41492e-18	.	DP=13;DPB=13;EPPR=23.2217;GTI=0;MQMR=60;NS=6;NUMALT=0;ODDS=0;PAIREDR=1;PQR=0;PRO=0;QR=485;RO=13;RPPR=7.18621	GT:DP:AD:RO:QR:AO:QA	.	.	0/0/0/0/0/0/0/0/0:2:2:2:74:.:.	0/0/0/0/0/0/0/0/0/0:5:5:5:187:.:.	0/0/0/0/0/0/0/0/0/0:4:4:4:150:.:.	0/0/0/0/0/0/0/0/0/0:2:2:2:74:.:.
gi|170676117|gb|AY905542.2|	653	.	T	.	5.41492e-18	.	DP=13;DPB=13;EPPR=23.2217;GTI=0;MQMR=60;NS=6;NUMALT=0;ODDS=0;PAIREDR=1;PQR=0;PRO=0;QR=486;RO=13;RPPR=7.18621	GT:DP:AD:RO:QR:AO:QA	.	.	0/0/0/0/0/0/0/0/0:2:2:2:74:.:.	0/0/0/0/0/0/0/0/0/0:5:5:5:187:.:.	0/0/0/0/0/0/0/0/0/0:4:4:4:151:.:.	0/0/0/0/0/0/0/0/0/0:2:2:2:74:.:.
gi|170676117|gb|AY905542.2|	654	.	G	.	5.41492e-18	.	DP=13;DPB=13;EPPR=23.2217;GTI=0;MQMR=60;NS=6;NUMALT=0;ODDS=0;PAIREDR=1;PQR=0;PRO=0;QR=490;RO=13;RPPR=7.18621	GT:DP:AD:RO:QR:AO:QA	.	.	0/0/0/0/0/0/0/0/0:2:2:2:74:.:.	0/0/0/0/0/0/0/0/0/0:5:5:5:191:.:.	0/0/0/0/0/0/0/0/0/0:4:4:4:151:.:.	0/0/0/0/0/0/0/0/0/0:2:2:2:74:.:.
gi|170676117|gb|AY905542.2|	655	.	C	.	5.41492e-18	.	DP=13;DPB=13;EPPR=3.17734;GTI=0;MQMR=60;NS=6;NUMALT=0;ODDS=0;PAIREDR=1;PQR=0;PRO=0;QR=490;RO=13;RPPR=7.18621	GT:DP:AD:RO:QR:AO:QA	.	.	0/0/0/0/0/0/0/0/0:2:2:2:74:.:.	0/0/0/0/0/0/0/0/0/0:5:5:5:191:.:.	0/0/0/0/0/0/0/0/0/0:4:4:4:151:.:.	0/0/0/0/0/0/0/0/0/0:2:2:2:74:.:.
gi|170676117|gb|AY905542.2|	656	.	T	.	5.41492e-18	.	DP=13;DPB=13;EPPR=11.1951;GTI=0;MQMR=60;NS=6;NUMALT=0;ODDS=0;PAIREDR=1;PQR=0;PRO=0;QR=490;RO=13;RPPR=31.2394	GT:DP:AD:RO:QR:AO:QA	.	.	0/0/0/0/0/0/0/0/0:2:2:2:74:.:.	0/0/0/0/0/0/0/0/0/0:5:5:5:191:.:.	0/0/0/0/0/0/0/0/0/0:4:4:4:151:.:.	0/0/0/0/0/0/0/0/0/0:2:2:2:74:.:.
gi|170676117|gb|AY905542.2|	657	.	G	.	5.41492e-18	.	DP=13;DPB=13;EPPR=11.1951;GTI=0;MQMR=60;NS=6;NUMALT=0;ODDS=0;PAIREDR=1;PQR=0;PRO=0;QR=480;RO=13;RPPR=31.2394	GT:DP:AD:RO:QR:AO:QA	.	.	0/0/0/0/0/0/0/0/0:2:2:2:74:.:.	0/0/0/0/0/0/0/0/0/0:5:5:5:181:.:.	0/0/0/0/0/0/0/0/0/0:4:4:4:151:.:.	0/0/0/0/0/0/0/0/0/0:2:2:2:74:.:.
gi|170676117|gb|AY905542.2|	658	.	C	.	5.41492e-18	.	DP=13;DPB=13;EPPR=11.1951;GTI=0;MQMR=60;NS=6;NUMALT=0;ODDS=0;PAIREDR=1;PQR=0;PRO=0;QR=479;RO=13;RPPR=31.2394	GT:DP:AD:RO:QR:AO:QA	.	.	0/0/0/0/0/0/0/0/0:2:2:2:74:.:.	0/0/0/0/0/0/0/0/0/0:5:5:5:184:.:.	0/0/0/0/0/0/0/0/0/0:4:4:4:147:.:.	0/0/0/0/0/0/0/0/0/0:2:2:2:74:.:.
gi|170676117|gb|AY905542.2|	659	.	T	.	5.41492e-18	.	DP=13;DPB=13;EPPR=11.1951;GTI=0;MQMR=60;NS=6;NUMALT=0;ODDS=0;PAIREDR=1;PQR=0;PRO=0;QR=486;RO=13;RPPR=31.2394	GT:DP:AD:RO:QR:AO:QA	.	.	0/0/0/0/0/0/0/0/0:2:2:2:74:.:.	0/0/0/0/0/0/0/0/0/0:5:5:5:194:.:.	0/0/0/0/0/0/0/0/0/0:4:4:4:144:.:.	0/0/0/0/0/0/0/0/0/0:2:2:2:74:.:.
gi|170676117|gb|AY905542.2|	660	.	T	.	5.41492e-18	.	DP=13;DPB=13;EPPR=11.1951;GTI=0;MQMR=60;NS=6;NUMALT=0;ODDS=0;PAIREDR=1;PQR=0;PRO=0;QR=480;RO=13;RPPR=31.2394	GT:DP:AD:RO:QR:AO:QA	.	.	0/0/0/0/0/0/0/0/0:2:2:2:74:.:.	0/0/0/0/0/0/0/0/0/0:5:5:5:184:.:.	0/0/0/0/0/0/0/0/0/0:4:4:4:148:.:.	0/0/0/0/0/0/0/0/0/0:2:2:2:74:.:.
gi|170676117|gb|AY905542.2|	661	.	A	.	5.41492e-18	.	DP=13;DPB=13;EPPR=11.1951;GTI=0;MQMR=60;NS=6;NUMALT=0;ODDS=0;PAIREDR=1;PQR=0;PRO=0;QR=476;RO=13;RPPR=31.2394	GT:DP:AD:RO:QR:AO:QA	.	.	0/0/0/0/0/0/0/0/0:2:2:2:74:.:.	0/0/0/0/0/0/0/0/0/0:5:5:5:180:.:.	0/0/0/0/0/0/0/0/0/0:4:4:4:148:.:.	0/0/0/0/0/0/0/0/0/0:2:2:2:74:.:.
gi|170676117|gb|AY905542.2|	662	.	C	.	5.41492e-18	.	DP=13;DPB=13;EPPR=11.1951;GTI=0;MQMR=60;NS=6;NUMALT=0;ODDS=0;PAIREDR=1;PQR=0;PRO=0;QR=489;RO=13;RPPR=31.2394	GT:DP:AD:RO:QR:AO:QA	.	.	0/0/0/0/0/0/0/0/0:2:2:2:74:.:.	0/0/0/0/0/0/0/0/0/0:5:5:5:190:.:.	0/0/0/0/0/0/0/0/0/0:4:4:4:151:.:.	0/0/0/0/0/0/0/0/0/0:2:2:2:74:.:.
gi|170676117|gb|AY905542.2|	663	.	C	.	5.41492e-18	.	DP=13;DPB=13;EPPR=11.1951;GTI=0;MQMR=60;NS=6;NUMALT=0;ODDS=0;PAIREDR=1;PQR=0;PRO=0;QR=480;RO=13;RPPR=31.2394	GT:DP:AD:RO:QR:AO:QA	.	.	0/0/0/0/0/0/0/0/0:2:2:2:74:.:.	0/0/0/0/0/0/0/0/0/0:5:5:5:191:.:.	0/0/0/0/0/0/0/0/0/0:4:4:4:141:.:.	0/0/0/0/0/0/0/0/0/0:2:2:2:74:.:.
gi|170676117|gb|AY905542.2|	664	.	A	.	5.41492e-18	.	DP=13;DPB=13;EPPR=11.1951;GTI=0;MQMR=60;NS=6;NUMALT=0;ODDS=0;PAIREDR=1;PQR=0;PRO=0;QR=476;RO=13;RPPR=31.2394	GT:DP:AD:RO:QR:AO:QA	.	.	0/0/0/0/0/0/0/0/0:2:2:2:74:.:.	0/0/0/0/0/0/0/0/0/0:5:5:5:184:.:.	0/0/0/0/0/0/0/0/0/0:4:4:4:148:.:.	0/0/0/0/0/0/0/0/0/0:2:2:2:70:.:.
gi|170676117|gb|AY905542.2|	665	.	C	.	5.41492e-18	.	DP=13;DPB=13;EPPR=11.1951;GTI=0;MQMR=60;NS=6;NUMALT=0;ODDS=0;PAIREDR=1;PQR=0;PRO=0;QR=489;RO=13;RPPR=31.2394	GT:DP:AD:RO:QR:AO:QA	.	.	0/0/0/0/0/0/0/0/0:2:2:2:70:.:.	0/0/0/0/0/0/0/0/0/0:5:5:5:194:.:.	0/0/0/0/0/0/0/0/0/0:4:4:4:151:.:.	0/0/0/0/0/0/0/0/0/0:2:2:2:74:.:.
gi|170676117|gb|AY905542.2|	666	.	G	.	5.41492e-18	.	DP=13;DPB=13;EPPR=11.1951;GTI=0;MQMR=60;NS=6;NUMALT=0;ODDS=0;PAIREDR=1;PQR=0;PRO=0;QR=493;RO=13;RPPR=31.2394	GT:DP:AD:RO:QR:AO:QA	.	.	0/0/0/0/0/0/0/0/0:2:2:2:74:.:.	0/0/0/0/0/0/0/0/0/0:5:5:5:194:.:.	0/0/0/0/0/0/0/0/0/0:4:4:4:151:.:.	0/0/0/0/0/0/0/0/0/0:2:2:2:74:.:.
gi|170676117|gb|AY905542.2|	667	.	C	.	5.41492e-18	.	DP=13;DPB=13;EPPR=11.1951;GTI=0;MQMR=60;NS=6;NUMALT=0;ODDS=0;PAIREDR=1;PQR=0;PRO=0;QR=480;RO=13;RPPR=31.2394	GT:DP:AD:RO:QR:AO:QA	.	.	0/0/0/0/0/0/0/0/0:2:2:2:74:.:.	0/0/0/0/0/0/0/0/0/0:5:5:5:181:.:.	0/0/0/0/0/0/0/0/0/0:4:4:4:151:.:.	0/0/0/0/0/0/0/0/0/0:2:2:2:74:.:.
gi|170676117|gb|AY905542.2|	668	.	T	.	5.41492e-18	.	DP=13;DPB=13;EPPR=11.1951;GTI=0;MQMR=60;NS=6;NUMALT=0;ODDS=0;PAIREDR=1;PQR=0;PRO=0;QR=477;RO=13;RPPR=31.2394	GT:DP:AD:RO:QR:AO:QA	.	.	0/0/0/0/0/0/0/0/0:2:2:2:74:.:.	0/0/0/0/0/0/0/0/0/0:5:5:5:185:.:.	0/0/0/0/0/0/0/0/0/0:4:4:4:144:.:.	0/0/0/0/0/0/0/0/0/0:2:2:2:74:.:.
gi|170676117|gb|AY905542.2|	669	.	A	.	5.41492e-18	.	DP=13;DPB=13;EPPR=11.1951;GTI=0;MQMR=60;NS=6;NUMALT=0;ODDS=0;PAIREDR=1;PQR=0;PRO=0;QR=454;RO=13;RPPR=31.2394	GT:DP:AD:RO:QR:AO:QA	.	.	0/0/0/0/0/0/0/0/0:2:2:2:74:.:.	0/0/0/0/0/0/0/0/0/0:5:5:5:173:.:.	0/0/0/0/0/0/0/0/0/0:4:4:4:133:.:.	0/0/0/0/0/0/0/0/0/0:2:2:2:74:.:.
gi|170676117|gb|AY905542.2|	670	.	C	.	5.41492e-18	.	DP=13;DPB=13;EPPR=11.1951;GTI=0;MQMR=60;NS=6;NUMALT=0;ODDS=0;PAIREDR=1;PQR=0;PRO=0;QR=483;RO=13;RPPR=31.2394	GT:DP:AD:RO:QR:AO:QA	.	.	0/0/0/0/0/0/0/0/0:2:2:2:74:.:.	0/0/0/0/0/0/0/0/0/0:5:5:5:184:.:.	0/0/0/0/0/0/0/0/0/0:4:4:4:151:.:.	0/0/0/0/0/0/0/0/0/0:2:2:2:74:.:.
gi|170676117|gb|AY905542.2|	671	.	C	.	5.41492e-18	.	DP=13;DPB=13;EPPR=11.1951;GTI=0;MQMR=60;NS=6;NUMALT=0;ODDS=0;PAIREDR=1;PQR=0;PRO=0;QR=486;RO=13;RPPR=31.2394	GT:DP:AD:RO:QR:AO:QA	.	.	0/0/0/0/0/0/0/0/0:2:2:2:74:.:.	0/0/0/0/0/0/0/0/0/0:5:5:5:191:.:.	0/0/0/0/0/0/0/0/0/0:4:4:4:147:.:.	0/0/0/0/0/0/0/0/0/0:2:2:2:74:.:.
gi|170676117|gb|AY905542.2|	672	.	T	.	5.41492e-18	.	DP=13;DPB=13;EPPR=11.1951;GTI=0;MQMR=60;NS=6;NUMALT=0;ODDS=0;PAIREDR=1;PQR=0;PRO=0;QR=493;RO=13;RPPR=31.2394	GT:DP:AD:RO:QR:AO:QA	.	.	0/0/0/0/0/0/0/0/0:2:2:2:74:.:.	0/0/0/0/0/0/0/0/0/0:5:5:5:194:.:.	0/0/0/0/0/0/0/0/0/0:4:4:4:151:.:.	0/0/0/0/0/0/0/0/0/0:2:2:2:74:.:.
gi|170676117|gb|AY905542.2|	673	.	G	.	5.41492e-18	.	DP=13;DPB=13;EPPR=11.1951;GTI=0;MQMR=60;NS=6;NUMALT=0;ODDS=0;PAIREDR=1;PQR=0;PRO=0;QR=496;RO=13;RPPR=31.2394	GT:DP:AD:RO:QR:AO:QA	.	.	0/0/0/0/0/0/0/0/0:2:2:2:74:.:.	0/0/0/0/0/0/0/0/0/0:5:5:5:194:.:.	0/0/0/0/0/0/0/0/0/0:4:4:4:154:.:.	0/0/0/0/0/0/0/0/0/0:2:2:2:74:.:.
gi|170676117|gb|AY905542.2|	674	.	T	.	5.41492e-18	.	DP=13;DPB=13;EPPR=11.1951;GTI=0;MQMR=60;NS=6;NUMALT=0;ODDS=0;PAIREDR=1;PQR=0;PRO=0;QR=492;RO=13;RPPR=31.2394	GT:DP:AD:RO:QR:AO:QA	.	.	0/0/0/0/0/0/0/0/0:2:2:2:74:.:.	0/0/0/0/0/0/0/0/0/0:5:5:5:190:.:.	0/0/0/0/0/0/0/0/0/0:4:4:4:154:.:.	0/0/0/0/0/0/0/0/0/0:2:2:2:74:.:.
gi|170676117|gb|AY905542.2|	675	.	T	.	5.41492e-18	.	DP=13;DPB=13;EPPR=11.1951;GTI=0;MQMR=60;NS=6;NUMALT=0;ODDS=0;PAIREDR=1;PQR=0;PRO=0;QR=493;RO=13;RPPR=31.2394	GT:DP:AD:RO:QR:AO:QA	.	.	0/0/0/0/0/0/0/0/0:2:2:2:74:.:.	0/0/0/0/0/0/0/0/0/0:5:5:5:194:.:.	0/0/0/0/0/0/0/0/0/0:4:4:4:151:.:.	0/0/0/0/0/0/0/0/0/0:2:2:2:74:.:.
gi|170676117|gb|AY905542.2|	676	.	C	.	5.41492e-18	.	DP=13;DPB=13;EPPR=11.1951;GTI=0;MQMR=60;NS=6;NUMALT=0;ODDS=0;PAIREDR=1;PQR=0;PRO=0;QR=496;RO=13;RPPR=31.2394	GT:DP:AD:RO:QR:AO:QA	.	.	0/0/0/0/0/0/0/0/0:2:2:2:74:.:.	0/0/0/0/0/0/0/0/0/0:5:5:5:194:.:.	0/0/0/0/0/0/0/0/0/0:4:4:4:154:.:.	0/0/0/0/0/0/0/0/0/0:2:2:2:74:.:.
gi|170676117|gb|AY905542.2|	677	.	T	.	5.41492e-18	.	DP=13;DPB=13;EPPR=11.1951;GTI=0;MQMR=60;NS=6;NUMALT=0;ODDS=0;PAIREDR=1;PQR=0;PRO=0;QR=493;RO=13;RPPR=31.2394	GT:DP:AD:RO:QR:AO:QA	.	.	0/0/0/0/0/0/0/0/0:2:2:2:74:.:.	0/0/0/0/0/0/0/0/0/0:5:5:5:191:.:.	0/0/0/0/0/0/0/0/0/0:4:4:4:154:.:.	0/0/0/0/0/0/0/0/0/0:2:2:2:74:.:.
gi|170676117|gb|AY905542.2|	678	.	A	.	5.41492e-18	.	DP=13;DPB=13;EPPR=11.1951;GTI=0;MQMR=60;NS=6;NUMALT=0;ODDS=0;PAIREDR=1;PQR=0;PRO=0;QR=493;RO=13;RPPR=31.2394	GT:DP:AD:RO:QR:AO:QA	.	.	0/0/0/0/0/0/0/0/0:2:2:2:74:.:.	0/0/0/0/0/0/0/0/0/0:5:5:5:194:.:.	0/0/0/0/0/0/0/0/0/0:4:4:4:151:.:.	0/0/0/0/0/0/0/0/0/0:2:2:2:74:.:.
gi|170676117|gb|AY905542.2|	679	.	G	.	5.41492e-18	.	DP=13;DPB=13;EPPR=11.1951;GTI=0;MQMR=60;NS=6;NUMALT=0;ODDS=0;PAIREDR=1;PQR=0;PRO=0;QR=493;RO=13;RPPR=31.2394	GT:DP:AD:RO:QR:AO:QA	.	.	0/0/0/0/0/0/0/0/0:2:2:2:74:.:.	0/0/0/0/0/0/0/0/0/0:5:5:5:194:.:.	0/0/0/0/0/0/0/0/0/0:4:4:4:151:.:.	0/0/0/0/0/0/0/0/0/0:2:2:2:74:.:.
gi|170676117|gb|AY905542.2|	680	.	C	.	5.41492e-18	.	DP=13;DPB=13;EPPR=11.1951;GTI=0;MQMR=60;NS=6;NUMALT=0;ODDS=0;PAIREDR=1;PQR=0;PRO=0;QR=493;RO=13;RPPR=31.2394	GT:DP:AD:RO:QR:AO:QA	.	.	0/0/0/0/0/0/0/0/0:2:2:2:74:.:.	0/0/0/0/0/0/0/0/0/0:5:5:5:194:.:.	0/0/0/0/0/0/0/0/0/0:4:4:4:151:.:.	0/0/0/0/0/0/0/0/0/0:2:2:2:74:.:.
gi|170676117|gb|AY905542.2|	681	.	T	.	5.41492e-18	.	DP=13;DPB=13;EPPR=11.1951;GTI=0;MQMR=60;NS=6;NUMALT=0;ODDS=0;PAIREDR=1;PQR=0;PRO=0;QR=493;RO=13;RPPR=31.2394	GT:DP:AD:RO:QR:AO:QA	.	.	0/0/0/0/0/0/0/0/0:2:2:2:74:.:.	0/0/0/0/0/0/0/0/0/0:5:5:5:194:.:.	0/0/0/0/0/0/0/0/0/0:4:4:4:151:.:.	0/0/0/0/0/0/0/0/0/0:2:2:2:74:.:.
gi|170676117|gb|AY905542.2|	682	.	G	.	5.41492e-18	.	DP=13;DPB=13;EPPR=11.1951;GTI=0;MQMR=60;NS=6;NUMALT=0;ODDS=0;PAIREDR=1;PQR=0;PRO=0;QR=493;RO=13;RPPR=31.2394	GT:DP:AD:RO:QR:AO:QA	.	.	0/0/0/0/0/0/0/0/0:2:2:2:74:.:.	0/0/0/0/0/0/0/0/0/0:5:5:5:191:.:.	0/0/0/0/0/0/0/0/0/0:4:4:4:154:.:.	0/0/0/0/0/0/0/0/0/0:2:2:2:74:.:.
gi|170676117|gb|AY905542.2|	683	.	G	.	5.41492e-18	.	DP=13;DPB=13;EPPR=11.1951;GTI=0;MQMR=60;NS=6;NUMALT=0;ODDS=0;PAIREDR=1;PQR=0;PRO=0;QR=476;RO=13;RPPR=31.2394	GT:DP:AD:RO:QR:AO:QA	.	.	0/0/0/0/0/0/0/0/0:2:2:2:74:.:.	0/0/0/0/0/0/0/0/0/0:5:5:5:177:.:.	0/0/0/0/0/0/0/0/0/0:4:4:4:151:.:.	0/0/0/0/0/0/0/0/0/0:2:2:2:74:.:.
gi|170676117|gb|AY905542.2|	684	.	C	.	5.41492e-18	.	DP=13;DPB=13;EPPR=11.1951;GTI=0;MQMR=60;NS=6;NUMALT=0;ODDS=0;PAIREDR=1;PQR=0;PRO=0;QR=490;RO=13;RPPR=31.2394	GT:DP:AD:RO:QR:AO:QA	.	.	0/0/0/0/0/0/0/0/0:2:2:2:74:.:.	0/0/0/0/0/0/0/0/0/0:5:5:5:191:.:.	0/0/0/0/0/0/0/0/0/0:4:4:4:151:.:.	0/0/0/0/0/0/0/0/0/0:2:2:2:74:.:.
gi|170676117|gb|AY905542.2|	685	.	G	.	5.41492e-18	.	DP=13;DPB=13;EPPR=11.1951;GTI=0;MQMR=60;NS=6;NUMALT=0;ODDS=0;PAIREDR=1;PQR=0;PRO=0;QR=490;RO=13;RPPR=31.2394	GT:DP:AD:RO:QR:AO:QA	.	.	0/0/0/0/0/0/0/0/0:2:2:2:74:.:.	0/0/0/0/0/0/0/0/0/0:5:5:5:191:.:.	0/0/0/0/0/0/0/0/0/0:4:4:4:151:.:.	0/0/0/0/0/0/0/0/0/0:2:2:2:74:.:.
gi|170676117|gb|AY905542.2|	686	.	G	.	5.41492e-18	.	DP=13;DPB=13;EPPR=11.1951;GTI=0;MQMR=60;NS=6;NUMALT=0;ODDS=0;PAIREDR=1;PQR=0;PRO=0;QR=493;RO=13;RPPR=31.2394	GT:DP:AD:RO:QR:AO:QA	.	.	0/0/0/0/0/0/0/0/0:2:2:2:74:.:.	0/0/0/0/0/0/0/0/0/0:5:5:5:194:.:.	0/0/0/0/0/0/0/0/0/0:4:4:4:151:.:.	0/0/0/0/0/0/0/0/0/0:2:2:2:74:.:.
gi|170676117|gb|AY905542.2|	687	.	G	.	5.41492e-18	.	DP=13;DPB=13;EPPR=11.1951;GTI=0;MQMR=60;NS=6;NUMALT=0;ODDS=0;PAIREDR=1;PQR=0;PRO=0;QR=496;RO=13;RPPR=31.2394	GT:DP:AD:RO:QR:AO:QA	.	.	0/0/0/0/0/0/0/0/0:2:2:2:74:.:.	0/0/0/0/0/0/0/0/0/0:5:5:5:194:.:.	0/0/0/0/0/0/0/0/0/0:4:4:4:154:.:.	0/0/0/0/0/0/0/0/0/0:2:2:2:74:.:.
gi|170676117|gb|AY905542.2|	688	.	C	.	5.41492e-18	.	DP=13;DPB=13;EPPR=11.1951;GTI=0;MQMR=60;NS=6;NUMALT=0;ODDS=0;PAIREDR=1;PQR=0;PRO=0;QR=489;RO=13;RPPR=31.2394	GT:DP:AD:RO:QR:AO:QA	.	.	0/0/0/0/0/0/0/0/0:2:2:2:74:.:.	0/0/0/0/0/0/0/0/0/0:5:5:5:187:.:.	0/0/0/0/0/0/0/0/0/0:4:4:4:154:.:.	0/0/0/0/0/0/0/0/0/0:2:2:2:74:.:.
gi|170676117|gb|AY905542.2|	689	.	T	.	5.41492e-18	.	DP=13;DPB=13;EPPR=11.1951;GTI=0;MQMR=60;NS=6;NUMALT=0;ODDS=0;PAIREDR=1;PQR=0;PRO=0;QR=487;RO=13;RPPR=31.2394	GT:DP:AD:RO:QR:AO:QA	.	.	0/0/0/0/0/0/0/0/0:2:2:2:74:.:.	0/0/0/0/0/0/0/0/0/0:5:5:5:188:.:.	0/0/0/0/0/0/0/0/0/0:4:4:4:151:.:.	0/0/0/0/0/0/0/0/0/0:2:2:2:74:.:.
gi|170676117|gb|AY905542.2|	690	.	T	.	5.41492e-18	.	DP=13;DPB=13;EPPR=11.1951;GTI=0;MQMR=60;NS=6;NUMALT=0;ODDS=0;PAIREDR=1;PQR=0;PRO=0;QR=483;RO=13;RPPR=31.2394	GT:DP:AD:RO:QR:AO:QA	.	.	0/0/0/0/0/0/0/0/0:2:2:2:74:.:.	0/0/0/0/0/0/0/0/0/0:5:5:5:184:.:.	0/0/0/0/0/0/0/0/0/0:4:4:4:151:.:.	0/0/0/0/0/0/0/0/0/0:2:2:2:74:.:.
gi|170676117|gb|AY905542.2|	691	.	A	.	5.41492e-18	.	DP=13;DPB=13;EPPR=11.1951;GTI=0;MQMR=60;NS=6;NUMALT=0;ODDS=0;PAIREDR=1;PQR=0;PRO=0;QR=473;RO=13;RPPR=31.2394	GT:DP:AD:RO:QR:AO:QA	.	.	0/0/0/0/0/0/0/0/0:2:2:2:74:.:.	0/0/0/0/0/0/0/0/0/0:5:5:5:178:.:.	0/0/0/0/0/0/0/0/0/0:4:4:4:147:.:.	0/0/0/0/0/0/0/0/0/0:2:2:2:74:.:.
gi|170676117|gb|AY905542.2|	692	.	C	.	5.41492e-18	.	DP=13;DPB=13;EPPR=11.1951;GTI=0;MQMR=60;NS=6;NUMALT=0;ODDS=0;PAIREDR=1;PQR=0;PRO=0;QR=487;RO=13;RPPR=31.2394	GT:DP:AD:RO:QR:AO:QA	.	.	0/0/0/0/0/0/0/0/0:2:2:2:74:.:.	0/0/0/0/0/0/0/0/0/0:5:5:5:188:.:.	0/0/0/0/0/0/0/0/0/0:4:4:4:151:.:.	0/0/0/0/0/0/0/0/0/0:2:2:2:74:.:.
gi|170676117|gb|AY905542.2|	693	.	T	.	0	.	DP=12;DPB=12;EPPR=14.5915;GTI=0;MQMR=60;NS=6;NUMALT=0;ODDS=0;PAIREDR=1;PQR=0;PRO=0;QR=452;RO=12;RPPR=29.068	GT:DP:AD:RO:QR:AO:QA	.	.	0/0/0/0/0/0/0/0/0:2:2:2:74:.:.	0/0/0/0/0/0/0/0/0/0:4:4:4:157:.:.	0/0/0/0/0/0/0/0/0/0:4:4:4:147:.:.	0/0/0/0/0/0/0/0/0/0:2:2:2:74:.:.
gi|170676117|gb|AY905542.2|	694	.	A	.	0	.	DP=10;DPB=10;EPPR=24.725;GTI=0;MQMR=60;NS=6;NUMALT=0;ODDS=0;PAIREDR=1;PQR=0;PRO=0;QR=375;RO=10;RPPR=24.725	GT:DP:AD:RO:QR:AO:QA	.	.	0/0/0/0/0/0/0/0/0:2:2:2:74:.:.	0/0/0/0/0/0/0/0/0/0:4:4:4:154:.:.	0/0/0/0/0/0/0/0/0/0:3:3:3:110:.:.	0/0/0/0/0/0/0/0/0/0:1:1:1:37:.:.
gi|170676117|gb|AY905542.2|	695	.	T	.	0	.	DP=10;DPB=10;EPPR=24.725;GTI=0;MQMR=60;NS=6;NUMALT=0;ODDS=0;PAIREDR=1;PQR=0;PRO=0;QR=385;RO=10;RPPR=24.725	GT:DP:AD:RO:QR:AO:QA	.	.	0/0/0/0/0/0/0/0/0:2:2:2:74:.:.	0/0/0/0/0/0/0/0/0/0:4:4:4:157:.:.	0/0/0/0/0/0/0/0/0/0:3:3:3:117:.:.	0/0/0/0/0/0/0/0/0/0:1:1:1:37:.:.
gi|170676117|gb|AY905542.2|	696	.	G	.	3.02883e-15	.	DP=10;DPB=10;EPPR=22.5536;GTI=0;MQMR=60;NS=6;NUMALT=0;ODDS=0;PAIREDR=1;PQR=0;PRO=0;QR=345;RO=9;RPPR=22.5536	GT:DP:AD:RO:QR:AO:QA	.	.	0/0/0/0/0/0/0/0/0:2:2:2:74:.:.	0/0/0/0/0/0/0/0/0/0:4:4:4:154:.:.	0/0/0/0/0/0/0/0/0/0:3:2:2:80:.:.	0/0/0/0/0/0/0/0/0/0:1:1:1:37:.:.
gi|170676117|gb|AY905542.2|	697	.	C	.	0	.	DP=10;DPB=10;EPPR=24.725;GTI=0;MQMR=60;NS=6;NUMALT=0;ODDS=0;PAIREDR=1;PQR=0;PRO=0;QR=370;RO=10;RPPR=24.725	GT:DP:AD:RO:QR:AO:QA	.	.	0/0/0/0/0/0/0/0/0:2:2:2:74:.:.	0/0/0/0/0/0/0/0/0/0:4:4:4:148:.:.	0/0/0/0/0/0/0/0/0/0:3:3:3:111:.:.	0/0/0/0/0/0/0/0/0/0:1:1:1:37:.:.
gi|170676117|gb|AY905542.2|	698	.	T	.	1.08298e-17	.	DP=9;DPB=9;EPPR=22.5536;GTI=0;MQMR=60;NS=6;NUMALT=0;ODDS=0;PAIREDR=1;PQR=0;PRO=0;QR=325;RO=9;RPPR=22.5536	GT:DP:AD:RO:QR:AO:QA	.	.	0/0/0/0/0/0/0/0/0:1:1:1:37:.:.	0/0/0/0/0/0/0/0/0/0:4:4:4:144:.:.	0/0/0/0/0/0/0/0/0/0:3:3:3:107:.:.	0/0/0/0/0/0/0/0/0/0:1:1:1:37:.:.
gi|170676117|gb|AY905542.2|	699	.	C	.	1.08298e-17	.	DP=9;DPB=9;EPPR=22.5536;GTI=0;MQMR=60;NS=6;NUMALT=0;ODDS=0;PAIREDR=1;PQR=0;PRO=0;QR=329;RO=9;RPPR=22.5536	GT:DP:AD:RO:QR:AO:QA	.	.	0/0/0/0/0/0/0/0/0:1:1:1:37:.:.	0/0/0/0/0/0/0/0/0/0:4:4:4:144:.:.	0/0/0/0/0/0/0/0/0/0:3:3:3:111:.:.	0/0/0/0/0/0/0/0/0/0:1:1:1:37:.:.
gi|170676117|gb|AY905542.2|	700	.	C	.	1.08298e-17	.	DP=9;DPB=9;EPPR=22.5536;GTI=0;MQMR=60;NS=6;NUMALT=0;ODDS=0;PAIREDR=1;PQR=0;PRO=0;QR=333;RO=9;RPPR=22.5536	GT:DP:AD:RO:QR:AO:QA	.	.	0/0/0/0/0/0/0/0/0:1:1:1:37:.:.	0/0/0/0/0/0/0/0/0/0:4:4:4:148:.:.	0/0/0/0/0/0/0/0/0/0:3:3:3:111:.:.	0/0/0/0/0/0/0/0/0/0:1:1:1:37:.:.
gi|170676117|gb|AY905542.2|	701	.	T	.	1.01236e-17	.	DP=4;DPB=4;EPPR=11.6962;GTI=0;MQMR=60;NS=6;NUMALT=0;ODDS=0;PAIREDR=1;PQR=0;PRO=0;QR=148;RO=4;RPPR=11.6962	GT:DP:AD:RO:QR:AO:QA	.	.	0/0/0/0/0/0/0/0/0:1:1:1:37:.:.	.	0/0/0/0/0/0/0/0/0/0:3:3:3:111:.:.	.
gi|170676117|gb|AY905542.2|	702	.	T	.	1.01236e-17	.	DP=4;DPB=4;EPPR=11.6962;GTI=0;MQMR=60;NS=6;NUMALT=0;ODDS=0;PAIREDR=1;PQR=0;PRO=0;QR=148;RO=4;RPPR=11.6962	GT:DP:AD:RO:QR:AO:QA	.	.	0/0/0/0/0/0/0/0/0:1:1:1:37:.:.	.	0/0/0/0/0/0/0/0/0/0:3:3:3:111:.:.	.
gi|170676117|gb|AY905542.2|	712	.	C	.	0	.	DP=1;DPB=1;EPPR=5.18177;GTI=0;MQMR=60;NS=4;NUMALT=0;ODDS=0;PAIREDR=1;PQR=0;PRO=0;QR=37;RO=1;RPPR=5.18177	GT:DP:AD:RO:QR:AO:QA	.	.	.	0/0/0/0/0/0/0/0/0/0:1:1:1:37:.:.	.	.
gi|170676117|gb|AY905542.2|	713	.	A	.	6.59208e-18	.	DP=91;DPB=91;EPPR=192.024;GTI=0;MQMR=60;NS=6;NUMALT=0;ODDS=0;PAIREDR=0.989011;PQR=0;PRO=0;QR=3313;RO=91;RPPR=200.614	GT:DP:AD:RO:QR:AO:QA	0/0/0/0/0/0/0/0/0:23:23:23:839:.:.	0/0/0/0/0/0/0/0/0/0:17:17:17:629:.:.	0/0/0/0/0/0/0/0/0:18:18:18:666:.:.	0/0/0/0/0/0/0/0/0/0:8:8:8:286:.:.	0/0/0/0/0/0/0/0/0/0:10:10:10:366:.:.	0/0/0/0/0/0/0/0/0/0:15:15:15:527:.:.
gi|170676117|gb|AY905542.2|	714	.	T	C	161.023	.	AB=0.121212;ABP=85.263;AC=6;AF=0.103448;AN=58;AO=8;CIGAR=1X;DP=93;DPB=93;DPRA=1.22222;EPP=20.3821;EPPR=179.002;GTI=0;LEN=1;MEANALT=1;MQM=60;MQMR=60;NS=6;NUMALT=1;ODDS=0.118402;PAIRED=0.875;PAIREDR=1;PAO=0;PQA=0;PQR=0;PRO=0;QA=296;QR=3111;RO=85;RPL=0;RPP=20.3821;RPPR=187.585;RPR=8;RUN=1;SAF=8;SAP=20.3821;SAR=0;SRF=84;SRP=179.002;SRR=1;TYPE=snp;technology.Illumina=1	GT:DP:AD:RO:QR:AO:QA	0/0/0/0/0/0/0/0/1:24:22,2:22:806:2:74	0/0/0/0/0/0/0/0/0/1:16:14,2:14:518:2:74	0/0/0/0/0/0/0/0/0:19:19,0:19:693:0:0	0/0/0/0/0/0/0/0/0/0:8:8,0:8:296:0:0	0/0/0/0/0/0/0/1/1/1:10:7,3:7:255:3:111	0/0/0/0/0/0/0/0/0/1:16:15,1:15:543:1:37
gi|170676117|gb|AY905542.2|	715	.	T	.	0	.	DP=152;DPB=152;EPPR=324.445;GTI=0;MQMR=60;NS=6;NUMALT=0;ODDS=0;PAIREDR=0.986842;PQR=0;PRO=0;QR=5594;RO=152;RPPR=333.074	GT:DP:AD:RO:QR:AO:QA	0/0/0/0/0/0/0/0/0:39:39:39:1435:.:.	0/0/0/0/0/0/0/0/0/0:28:28:28:1036:.:.	0/0/0/0/0/0/0/0/0:34:34:34:1250:.:.	0/0/0/0/0/0/0/0/0/0:10:10:10:370:.:.	0/0/0/0/0/0/0/0/0/0:14:14:14:518:.:.	0/0/0/0/0/0/0/0/0/0:27:27:27:985:.:.
gi|170676117|gb|AY905542.2|	716	.	T	.	0	.	DP=153;DPB=153;EPPR=326.616;GTI=0;MQMR=60;NS=6;NUMALT=0;ODDS=0;PAIREDR=0.986928;PQR=0;PRO=0;QR=5649;RO=153;RPPR=335.246	GT:DP:AD:RO:QR:AO:QA	0/0/0/0/0/0/0/0/0:39:39:39:1443:.:.	0/0/0/0/0/0/0/0/0/0:28:28:28:1036:.:.	0/0/0/0/0/0/0/0/0:34:34:34:1250:.:.	0/0/0/0/0/0/0/0/0/0:10:10:10:370:.:.	0/0/0/0/0/0/0/0/0/0:14:14:14:518:.:.	0/0/0/0/0/0/0/0/0/0:28:28:28:1032:.:.
gi|170676117|gb|AY905542.2|	717	.	C	T	30.893	.	AB=0.2;ABP=10.8276;AC=2;AF=0.0344828;AN=58;AO=2;CIGAR=1X;DP=151;DPB=151;DPRA=0.35461;EPP=7.35324;EPPR=317.932;GTI=1;LEN=1;MEANALT=1;MQM=60;MQMR=60;NS=6;NUMALT=1;ODDS=0.231418;PAIRED=1;PAIREDR=0.986577;PAO=0;PQA=0;PQR=0;PRO=0;QA=74;QR=5479;RO=149;RPL=0;RPP=7.35324;RPPR=326.56;RPR=2;RUN=1;SAF=2;SAP=7.35324;SAR=0;SRF=148;SRP=317.932;SRR=1;TYPE=snp;technology.Illumina=1	GT:DP:AD:RO:QR:AO:QA	0/0/0/0/0/0/0/0/0:39:39,0:39:1431:0:0	0/0/0/0/0/0/0/0/0/0:28:28,0:28:1036:0:0	0/0/0/0/0/0/0/0/0:32:32,0:32:1184:0:0	0/0/0/0/0/0/0/0/1/1:10:8,2:8:296:2:74	0/0/0/0/0/0/0/0/0/0:14:14,0:14:514:0:0	0/0/0/0/0/0/0/0/0/0:28:28,0:28:1018:0:0
gi|170676117|gb|AY905542.2|	718	.	A	.	1.08298e-17	.	DP=150;DPB=150;EPPR=320.103;GTI=0;MQMR=60;NS=6;NUMALT=0;ODDS=0;PAIREDR=0.986667;PQR=0;PRO=0;QR=5536;RO=150;RPPR=328.731	GT:DP:AD:RO:QR:AO:QA	0/0/0/0/0/0/0/0/0:38:38:38:1402:.:.	0/0/0/0/0/0/0/0/0/0:28:28:28:1036:.:.	0/0/0/0/0/0/0/0/0:33:33:33:1221:.:.	0/0/0/0/0/0/0/0/0/0:10:10:10:370:.:.	0/0/0/0/0/0/0/0/0/0:14:14:14:518:.:.	0/0/0/0/0/0/0/0/0/0:27:27:27:989:.:.
gi|170676117|gb|AY905542.2|	719	.	A	.	1.2007e-17	.	DP=155;DPB=155;EPPR=330.959;GTI=0;MQMR=60;NS=6;NUMALT=0;ODDS=0;PAIREDR=0.987097;PQR=0;PRO=0;QR=5752;RO=155;RPPR=339.589	GT:DP:AD:RO:QR:AO:QA	0/0/0/0/0/0/0/0/0:40:40:40:1473:.:.	0/0/0/0/0/0/0/0/0/0:29:29:29:1081:.:.	0/0/0/0/0/0/0/0/0:34:34:34:1258:.:.	0/0/0/0/0/0/0/0/0/0:10:10:10:373:.:.	0/0/0/0/0/0/0/0/0/0:14:14:14:536:.:.	0/0/0/0/0/0/0/0/0/0:28:28:28:1031:.:.
gi|170676117|gb|AY905542.2|	720	.	T	C	214.445	.	AB=0.100917;ABP=153.798;AC=6;AF=0.103448;AN=58;AO=11;CIGAR=1X;DP=153;DPB=153;DPRA=1.23864;EPP=26.8965;EPPR=302.735;GTI=0;LEN=1;MEANALT=1;MQM=60;MQMR=60;NS=6;NUMALT=1;ODDS=0.123273;PAIRED=0.909091;PAIREDR=0.992958;PAO=0;PQA=0;PQR=0;PRO=0;QA=409;QR=5269;RO=142;RPL=0;RPP=26.8965;RPPR=311.359;RPR=11;RUN=1;SAF=11;SAP=26.8965;SAR=0;SRF=141;SRP=302.735;SRR=1;TYPE=snp;technology.Illumina=1	GT:DP:AD:RO:QR:AO:QA	0/0/0/0/0/0/0/0/1:39:35,4:35:1294:4:144	0/0/0/0/0/0/0/0/0/1:29:27,2:27:1011:2:74	0/0/0/0/0/0/0/0/0:34:34,0:34:1258:0:0	0/0/0/0/0/0/0/0/0/0:10:10,0:10:366:0:0	0/0/0/0/0/0/0/1/1/1:14:10,4:10:379:4:154	0/0/0/0/0/0/0/0/0/1:27:26,1:26:961:1:37
gi|170676117|gb|AY905542.2|	721	.	A	.	0	.	DP=151;DPB=151;EPPR=322.274;GTI=0;MQMR=60;NS=6;NUMALT=0;ODDS=0;PAIREDR=0.986755;PQR=0;PRO=0;QR=5587;RO=151;RPPR=330.903	GT:DP:AD:RO:QR:AO:QA	0/0/0/0/0/0/0/0/0:39:39:39:1438:.:.	0/0/0/0/0/0/0/0/0/0:27:27:27:1011:.:.	0/0/0/0/0/0/0/0/0:33:33:33:1221:.:.	0/0/0/0/0/0/0/0/0/0:10:10:10:373:.:.	0/0/0/0/0/0/0/0/0/0:14:14:14:529:.:.	0/0/0/0/0/0/0/0/0/0:28:28:28:1015:.:.
gi|170676117|gb|AY905542.2|	722	.	C	.	1.2007e-17	.	DP=155;DPB=155;EPPR=330.959;GTI=0;MQMR=60;NS=6;NUMALT=0;ODDS=0;PAIREDR=0.987097;PQR=0;PRO=0;QR=5728;RO=155;RPPR=339.589	GT:DP:AD:RO:QR:AO:QA	0/0/0/0/0/0/0/0/0:40:40:40:1475:.:.	0/0/0/0/0/0/0/0/0/0:29:29:29:1088:.:.	0/0/0/0/0/0/0/0/0:34:34:34:1244:.:.	0/0/0/0/0/0/0/0/0/0:10:10:10:373:.:.	0/0/0/0/0/0/0/0/0/0:14:14:14:529:.:.	0/0/0/0/0/0/0/0/0/0:28:28:28:1019:.:.
gi|170676117|gb|AY905542.2|	723	.	A	.	0	.	DP=151;DPB=151;EPPR=322.274;GTI=0;MQMR=60;NS=6;NUMALT=0;ODDS=0;PAIREDR=0.986755;PQR=0;PRO=0;QR=5598;RO=151;RPPR=330.903	GT:DP:AD:RO:QR:AO:QA	0/0/0/0/0/0/0/0/0:40:40:40:1473:.:.	0/0/0/0/0/0/0/0/0/0:28:28:28:1051:.:.	0/0/0/0/0/0/0/0/0:33:33:33:1221:.:.	0/0/0/0/0/0/0/0/0/0:10:10:10:366:.:.	0/0/0/0/0/0/0/0/0/0:14:14:14:532:.:.	0/0/0/0/0/0/0/0/0/0:26:26:26:955:.:.
gi|170676117|gb|AY905542.2|	724	.	T	.	5.88579e-18	.	DP=154;DPB=154;EPPR=328.788;GTI=0;MQMR=60;NS=6;NUMALT=0;ODDS=0;PAIREDR=0.987013;PQR=0;PRO=0;QR=5661;RO=154;RPPR=337.417	GT:DP:AD:RO:QR:AO:QA	0/0/0/0/0/0/0/0/0:40:40:40:1455:.:.	0/0/0/0/0/0/0/0/0/0:29:29:29:1078:.:.	0/0/0/0/0/0/0/0/0:33:33:33:1211:.:.	0/0/0/0/0/0/0/0/0/0:10:10:10:373:.:.	0/0/0/0/0/0/0/0/0/0:14:14:14:509:.:.	0/0/0/0/0/0/0/0/0/0:28:28:28:1035:.:.
gi|170676117|gb|AY905542.2|	725	.	C	.	5.88579e-18	.	DP=154;DPB=154;EPPR=328.788;GTI=0;MQMR=60;NS=6;NUMALT=0;ODDS=0;PAIREDR=0.987013;PQR=0;PRO=0;QR=5697;RO=154;RPPR=337.417	GT:DP:AD:RO:QR:AO:QA	0/0/0/0/0/0/0/0/0:40:40:40:1465:.:.	0/0/0/0/0/0/0/0/0/0:29:29:29:1084:.:.	0/0/0/0/0/0/0/0/0:33:33:33:1221:.:.	0/0/0/0/0/0/0/0/0/0:10:10:10:370:.:.	0/0/0/0/0/0/0/0/0/0:14:14:14:532:.:.	0/0/0/0/0/0/0/0/0/0:28:28:28:1025:.:.
gi|170676117|gb|AY905542.2|	726	.	G	.	5.88579e-18	.	DP=154;DPB=154;EPPR=328.788;GTI=0;MQMR=60;NS=6;NUMALT=0;ODDS=0;PAIREDR=0.987013;PQR=0;PRO=0;QR=5673;RO=154;RPPR=337.417	GT:DP:AD:RO:QR:AO:QA	0/0/0/0/0/0/0/0/0:40:40:40:1483:.:.	0/0/0/0/0/0/0/0/0/0:30:30:30:1115:.:.	0/0/0/0/0/0/0/0/0:33:33:33:1198:.:.	0/0/0/0/0/0/0/0/0/0:10:10:10:373:.:.	0/0/0/0/0/0/0/0/0/0:14:14:14:536:.:.	0/0/0/0/0/0/0/0/0/0:27:27:27:968:.:.
gi|170676117|gb|AY905542.2|	727	.	T	.	5.17949e-18	.	DP=149;DPB=149;EPPR=317.932;GTI=0;MQMR=60;NS=6;NUMALT=0;ODDS=0;PAIREDR=0.986577;PQR=0;PRO=0;QR=5465;RO=149;RPPR=326.56	GT:DP:AD:RO:QR:AO:QA	0/0/0/0/0/0/0/0/0:39:39:39:1429:.:.	0/0/0/0/0/0/0/0/0/0:28:28:28:1028:.:.	0/0/0/0/0/0/0/0/0:33:33:33:1207:.:.	0/0/0/0/0/0/0/0/0/0:10:10:10:369:.:.	0/0/0/0/0/0/0/0/0/0:14:14:14:508:.:.	0/0/0/0/0/0/0/0/0/0:25:25:25:924:.:.
gi|170676117|gb|AY905542.2|	728	.	T	.	5.88579e-18	.	DP=154;DPB=154;EPPR=328.788;GTI=0;MQMR=60;NS=6;NUMALT=0;ODDS=0;PAIREDR=0.987013;PQR=0;PRO=0;QR=5665;RO=154;RPPR=337.417	GT:DP:AD:RO:QR:AO:QA	0/0/0/0/0/0/0/0/0:39:39:39:1415:.:.	0/0/0/0/0/0/0/0/0/0:30:30:30:1102:.:.	0/0/0/0/0/0/0/0/0:34:34:34:1250:.:.	0/0/0/0/0/0/0/0/0/0:10:10:10:373:.:.	0/0/0/0/0/0/0/0/0/0:14:14:14:523:.:.	0/0/0/0/0/0/0/0/0/0:27:27:27:1002:.:.
gi|170676117|gb|AY905542.2|	729	.	T	.	5.88579e-18	.	DP=154;DPB=154;EPPR=328.788;GTI=0;MQMR=60;NS=6;NUMALT=0;ODDS=0;PAIREDR=0.987013;PQR=0;PRO=0;QR=5718;RO=154;RPPR=337.417	GT:DP:AD:RO:QR:AO:QA	0/0/0/0/0/0/0/0/0:39:39:39:1436:.:.	0/0/0/0/0/0/0/0/0/0:30:30:30:1120:.:.	0/0/0/0/0/0/0/0/0:34:34:34:1258:.:.	0/0/0/0/0/0/0/0/0/0:10:10:10:373:.:.	0/0/0/0/0/0/0/0/0/0:13:13:13:502:.:.	0/0/0/0/0/0/0/0/0/0:28:28:28:1029:.:.
gi|170676117|gb|AY905542.2|	730	.	T	.	5.88579e-18	.	DP=154;DPB=154;EPPR=328.788;GTI=0;MQMR=60;NS=6;NUMALT=0;ODDS=0;PAIREDR=0.987013;PQR=0;PRO=0;QR=5674;RO=154;RPPR=337.417	GT:DP:AD:RO:QR:AO:QA	0/0/0/0/0/0/0/0/0:40:40:40:1475:.:.	0/0/0/0/0/0/0/0/0/0:30:30:30:1113:.:.	0/0/0/0/0/0/0/0/0:34:34:34:1258:.:.	0/0/0/0/0/0/0/0/0/0:10:10:10:370:.:.	0/0/0/0/0/0/0/0/0/0:14:14:14:518:.:.	0/0/0/0/0/0/0/0/0/0:26:26:26:940:.:.
gi|170676117|gb|AY905542.2|	731	.	T	.	1.2007e-17	.	DP=155;DPB=155;EPPR=330.959;GTI=0;MQMR=60;NS=6;NUMALT=0;ODDS=0;PAIREDR=0.987097;PQR=0;PRO=0;QR=5702;RO=155;RPPR=339.589	GT:DP:AD:RO:QR:AO:QA	0/0/0/0/0/0/0/0/0:40:40:40:1461:.:.	0/0/0/0/0/0/0/0/0/0:30:30:30:1118:.:.	0/0/0/0/0/0/0/0/0:34:34:34:1244:.:.	0/0/0/0/0/0/0/0/0/0:10:10:10:369:.:.	0/0/0/0/0/0/0/0/0/0:14:14:14:536:.:.	0/0/0/0/0/0/0/0/0/0:27:27:27:974:.:.
gi|170676117|gb|AY905542.2|	732	.	T	.	1.2007e-17	.	DP=155;DPB=155;EPPR=330.959;GTI=0;MQMR=60;NS=6;NUMALT=0;ODDS=0;PAIREDR=0.987097;PQR=0;PRO=0;QR=5714;RO=155;RPPR=339.589	GT:DP:AD:RO:QR:AO:QA	0/0/0/0/0/0/0/0/0:39:39:39:1434:.:.	0/0/0/0/0/0/0/0/0/0:30:30:30:1120:.:.	0/0/0/0/0/0/0/0/0:34:34:34:1250:.:.	0/0/0/0/0/0/0/0/0/0:10:10:10:369:.:.	0/0/0/0/0/0/0/0/0/0:14:14:14:536:.:.	0/0/0/0/0/0/0/0/0/0:28:28:28:1005:.:.
gi|170676117|gb|AY905542.2|	733	.	G	.	0	.	DP=153;DPB=153;EPPR=326.616;GTI=0;MQMR=60;NS=6;NUMALT=0;ODDS=0;PAIREDR=0.986928;PQR=0;PRO=0;QR=5652;RO=153;RPPR=335.246	GT:DP:AD:RO:QR:AO:QA	0/0/0/0/0/0/0/0/0:39:39:39:1446:.:.	0/0/0/0/0/0/0/0/0/0:30:30:30:1118:.:.	0/0/0/0/0/0/0/0/0:33:33:33:1221:.:.	0/0/0/0/0/0/0/0/0/0:10:10:10:356:.:.	0/0/0/0/0/0/0/0/0/0:13:13:13:492:.:.	0/0/0/0/0/0/0/0/0/0:28:28:28:1019:.:.
gi|170676117|gb|AY905542.2|	734	.	A	.	0	.	DP=153;DPB=153;EPPR=326.616;GTI=0;MQMR=60;NS=6;NUMALT=0;ODDS=0;PAIREDR=0.986928;PQR=0;PRO=0;QR=5633;RO=153;RPPR=335.246	GT:DP:AD:RO:QR:AO:QA	0/0/0/0/0/0/0/0/0:39:39:39:1428:.:.	0/0/0/0/0/0/0/0/0/0:30:30:30:1111:.:.	0/0/0/0/0/0/0/0/0:34:34:34:1244:.:.	0/0/0/0/0/0/0/0/0/0:10:10:10:370:.:.	0/0/0/0/0/0/0/0/0/0:13:13:13:488:.:.	0/0/0/0/0/0/0/0/0/0:27:27:27:992:.:.
gi|170676117|gb|AY905542.2|	735	.	C	.	1.2007e-17	.	DP=155;DPB=155;EPPR=330.959;GTI=0;MQMR=60;NS=6;NUMALT=0;ODDS=0;PAIREDR=0.987097;PQR=0;PRO=0;QR=5718;RO=155;RPPR=339.589	GT:DP:AD:RO:QR:AO:QA	0/0/0/0/0/0/0/0/0:40:40:40:1469:.:.	0/0/0/0/0/0/0/0/0/0:30:30:30:1111:.:.	0/0/0/0/0/0/0/0/0:34:34:34:1254:.:.	0/0/0/0/0/0/0/0/0/0:10:10:10:373:.:.	0/0/0/0/0/0/0/0/0/0:14:14:14:519:.:.	0/0/0/0/0/0/0/0/0/0:27:27:27:992:.:.
gi|170676117|gb|AY905542.2|	736	.	C	.	0	.	DP=156;DPB=156;EPPR=333.13;GTI=0;MQMR=60;NS=6;NUMALT=0;ODDS=0;PAIREDR=0.987179;PQR=0;PRO=0;QR=5744;RO=156;RPPR=341.76	GT:DP:AD:RO:QR:AO:QA	0/0/0/0/0/0/0/0/0:40:40:40:1455:.:.	0/0/0/0/0/0/0/0/0/0:30:30:30:1115:.:.	0/0/0/0/0/0/0/0/0:34:34:34:1244:.:.	0/0/0/0/0/0/0/0/0/0:10:10:10:373:.:.	0/0/0/0/0/0/0/0/0/0:14:14:14:532:.:.	0/0/0/0/0/0/0/0/0/0:28:28:28:1025:.:.
gi|170676117|gb|AY905542.2|	737	.	C	.	0	.	DP=153;DPB=153;EPPR=326.616;GTI=0;MQMR=60;NS=6;NUMALT=0;ODDS=0;PAIREDR=0.986928;PQR=0;PRO=0;QR=5614;RO=153;RPPR=335.246	GT:DP:AD:RO:QR:AO:QA	0/0/0/0/0/0/0/0/0:40:40:40:1459:.:.	0/0/0/0/0/0/0/0/0/0:30:30:30:1115:.:.	0/0/0/0/0/0/0/0/0:32:32:32:1164:.:.	0/0/0/0/0/0/0/0/0/0:10:10:10:373:.:.	0/0/0/0/0/0/0/0/0/0:14:14:14:515:.:.	0/0/0/0/0/0/0/0/0/0:27:27:27:988:.:.
gi|170676117|gb|AY905542.2|	738	.	T	.	0	.	DP=152;DPB=152;EPPR=324.445;GTI=0;MQMR=60;NS=6;NUMALT=0;ODDS=0;PAIREDR=0.986842;PQR=0;PRO=0;QR=5608;RO=152;RPPR=333.074	GT:DP:AD:RO:QR:AO:QA	0/0/0/0/0/0/0/0/0:39:39:39:1416:.:.	0/0/0/0/0/0/0/0/0/0:29:29:29:1085:.:.	0/0/0/0/0/0/0/0/0:33:33:33:1207:.:.	0/0/0/0/0/0/0/0/0/0:10:10:10:373:.:.	0/0/0/0/0/0/0/0/0/0:14:14:14:533:.:.	0/0/0/0/0/0/0/0/0/0:27:27:27:994:.:.
gi|170676117|gb|AY905542.2|	739	.	G	.	0	.	DP=152;DPB=152;EPPR=324.445;GTI=0;MQMR=60;NS=6;NUMALT=0;ODDS=0;PAIREDR=0.986842;PQR=0;PRO=0;QR=5623;RO=152;RPPR=333.074	GT:DP:AD:RO:QR:AO:QA	0/0/0/0/0/0/0/0/0:40:40:40:1471:.:.	0/0/0/0/0/0/0/0/0/0:29:29:29:1091:.:.	0/0/0/0/0/0/0/0/0:33:33:33:1211:.:.	0/0/0/0/0/0/0/0/0/0:9:9:9:336:.:.	0/0/0/0/0/0/0/0/0/0:14:14:14:522:.:.	0/0/0/0/0/0/0/0/0/0:27:27:27:992:.:.
gi|170676117|gb|AY905542.2|	740	.	T	.	0	.	DP=156;DPB=156;EPPR=333.13;GTI=0;MQMR=60;NS=6;NUMALT=0;ODDS=0;PAIREDR=0.987179;PQR=0;PRO=0;QR=5683;RO=156;RPPR=341.76	GT:DP:AD:RO:QR:AO:QA	0/0/0/0/0/0/0/0/0:40:40:40:1468:.:.	0/0/0/0/0/0/0/0/0/0:31:31:31:1126:.:.	0/0/0/0/0/0/0/0/0:34:34:34:1233:.:.	0/0/0/0/0/0/0/0/0/0:11:11:11:407:.:.	0/0/0/0/0/0/0/0/0/0:13:13:13:480:.:.	0/0/0/0/0/0/0/0/0/0:27:27:27:969:.:.
gi|170676117|gb|AY905542.2|	741	.	A	.	5.88579e-18	.	DP=154;DPB=154;EPPR=328.788;GTI=0;MQMR=60;NS=6;NUMALT=0;ODDS=0;PAIREDR=0.987013;PQR=0;PRO=0;QR=5630;RO=154;RPPR=337.417	GT:DP:AD:RO:QR:AO:QA	0/0/0/0/0/0/0/0/0:39:39:39:1420:.:.	0/0/0/0/0/0/0/0/0/0:31:31:31:1141:.:.	0/0/0/0/0/0/0/0/0:34:34:34:1239:.:.	0/0/0/0/0/0/0/0/0/0:11:11:11:410:.:.	0/0/0/0/0/0/0/0/0/0:14:14:14:505:.:.	0/0/0/0/0/0/0/0/0/0:25:25:25:915:.:.
gi|170676117|gb|AY905542.2|	742	.	G	.	6.59208e-18	.	DP=159;DPB=159;EPPR=339.643;GTI=0;MQMR=60;NS=6;NUMALT=0;ODDS=0;PAIREDR=0.987421;PQR=0;PRO=0;QR=5850;RO=159;RPPR=348.274	GT:DP:AD:RO:QR:AO:QA	0/0/0/0/0/0/0/0/0:40:40:40:1443:.:.	0/0/0/0/0/0/0/0/0/0:32:32:32:1199:.:.	0/0/0/0/0/0/0/0/0:35:35:35:1291:.:.	0/0/0/0/0/0/0/0/0/0:11:11:11:410:.:.	0/0/0/0/0/0/0/0/0/0:14:14:14:526:.:.	0/0/0/0/0/0/0/0/0/0:27:27:27:981:.:.
gi|170676117|gb|AY905542.2|	743	.	G	.	0	.	DP=157;DPB=157;EPPR=326.781;GTI=0;MQMR=60;NS=6;NUMALT=0;ODDS=0;PAIREDR=0.987261;PQR=0;PRO=0;QR=5781;RO=157;RPPR=335.301	GT:DP:AD:RO:QR:AO:QA	0/0/0/0/0/0/0/0/0:38:38:38:1391:.:.	0/0/0/0/0/0/0/0/0/0:32:32:32:1195:.:.	0/0/0/0/0/0/0/0/0:35:35:35:1271:.:.	0/0/0/0/0/0/0/0/0/0:11:11:11:410:.:.	0/0/0/0/0/0/0/0/0/0:15:15:15:557:.:.	0/0/0/0/0/0/0/0/0/0:26:26:26:957:.:.
gi|170676117|gb|AY905542.2|	744	.	T	.	1.29487e-17	.	DP=160;DPB=160;EPPR=316.571;GTI=0;MQMR=60;NS=6;NUMALT=0;ODDS=0;PAIREDR=0.9875;PQR=0;PRO=0;QR=5817;RO=160;RPPR=341.814	GT:DP:AD:RO:QR:AO:QA	0/0/0/0/0/0/0/0/0:39:39:39:1405:.:.	0/0/0/0/0/0/0/0/0/0:32:32:32:1155:.:.	0/0/0/0/0/0/0/0/0:34:34:34:1258:.:.	0/0/0/0/0/0/0/0/0/0:11:11:11:407:.:.	0/0/0/0/0/0/0/0/0/0:14:14:14:504:.:.	0/0/0/0/0/0/0/0/0/0:30:30:30:1088:.:.
gi|170676117|gb|AY905542.2|	745	.	G	.	0	.	DP=162;DPB=162;EPPR=304.604;GTI=0;MQMR=60;NS=6;NUMALT=0;ODDS=0;PAIREDR=0.987654;PQR=0;PRO=0;QR=5933;RO=162;RPPR=346.157	GT:DP:AD:RO:QR:AO:QA	0/0/0/0/0/0/0/0/0:40:40:40:1468:.:.	0/0/0/0/0/0/0/0/0/0:33:33:33:1207:.:.	0/0/0/0/0/0/0/0/0:34:34:34:1258:.:.	0/0/0/0/0/0/0/0/0/0:11:11:11:406:.:.	0/0/0/0/0/0/0/0/0/0:15:15:15:536:.:.	0/0/0/0/0/0/0/0/0/0:29:29:29:1058:.:.
gi|170676117|gb|AY905542.2|	746	.	G	.	0	.	DP=161;DPB=161;EPPR=308.374;GTI=0;MQMR=60;NS=6;NUMALT=0;ODDS=0;PAIREDR=0.9875;PQR=0;PRO=0;QR=5891;RO=160;RPPR=341.814	GT:DP:AD:RO:QR:AO:QA	0/0/0/0/0/0/0/0/0:39:39:39:1424:.:.	0/0/0/0/0/0/0/0/0/0:33:33:33:1226:.:.	0/0/0/0/0/0/0/0/0:35:35:35:1277:.:.	0/0/0/0/0/0/0/0/0/0:11:11:11:413:.:.	0/0/0/0/0/0/0/0/0/0:15:15:15:553:.:.	0/0/0/0/0/0/0/0/0/0:28:27:27:998:.:.
gi|170676117|gb|AY905542.2|	747	.	T	.	0	.	DP=162;DPB=162;EPPR=320.903;GTI=0;MQMR=60;NS=6;NUMALT=0;ODDS=0;PAIREDR=0.987654;PQR=0;PRO=0;QR=5826;RO=162;RPPR=354.789	GT:DP:AD:RO:QR:AO:QA	0/0/0/0/0/0/0/0/0:39:39:39:1419:.:.	0/0/0/0/0/0/0/0/0/0:33:33:33:1166:.:.	0/0/0/0/0/0/0/0/0:35:35:35:1291:.:.	0/0/0/0/0/0/0/0/0/0:11:11:11:396:.:.	0/0/0/0/0/0/0/0/0/0:15:15:15:504:.:.	0/0/0/0/0/0/0/0/0/0:29:29:29:1050:.:.
gi|170676117|gb|AY905542.2|	748	.	G	.	0	.	DP=162;DPB=162;EPPR=304.604;GTI=0;MQMR=60;NS=6;NUMALT=0;ODDS=0;PAIREDR=0.987654;PQR=0;PRO=0;QR=5915;RO=162;RPPR=346.157	GT:DP:AD:RO:QR:AO:QA	0/0/0/0/0/0/0/0/0:38:38:38:1392:.:.	0/0/0/0/0/0/0/0/0/0:33:33:33:1207:.:.	0/0/0/0/0/0/0/0/0:35:35:35:1291:.:.	0/0/0/0/0/0/0/0/0/0:11:11:11:410:.:.	0/0/0/0/0/0/0/0/0/0:15:15:15:533:.:.	0/0/0/0/0/0/0/0/0/0:30:30:30:1082:.:.
gi|170676117|gb|AY905542.2|	749	.	G	.	7.06295e-19	.	DP=158;DPB=158;EPPR=312.239;GTI=0;MQMR=60;NS=6;NUMALT=0;ODDS=0;PAIREDR=0.987342;PQR=0;PRO=0;QR=5767;RO=158;RPPR=346.103	GT:DP:AD:RO:QR:AO:QA	0/0/0/0/0/0/0/0/0:36:36:36:1316:.:.	0/0/0/0/0/0/0/0/0/0:32:32:32:1173:.:.	0/0/0/0/0/0/0/0/0:35:35:35:1283:.:.	0/0/0/0/0/0/0/0/0/0:10:10:10:369:.:.	0/0/0/0/0/0/0/0/0/0:15:15:15:550:.:.	0/0/0/0/0/0/0/0/0/0:30:30:30:1076:.:.
gi|170676117|gb|AY905542.2|	750	.	T	.	0	.	DP=161;DPB=161;EPPR=318.737;GTI=0;MQMR=60;NS=6;NUMALT=0;ODDS=0;PAIREDR=0.987578;PQR=0;PRO=0;QR=5697;RO=161;RPPR=352.617	GT:DP:AD:RO:QR:AO:QA	0/0/0/0/0/0/0/0/0:38:38:38:1368:.:.	0/0/0/0/0/0/0/0/0/0:33:33:33:1143:.:.	0/0/0/0/0/0/0/0/0:35:35:35:1277:.:.	0/0/0/0/0/0/0/0/0/0:11:11:11:381:.:.	0/0/0/0/0/0/0/0/0/0:15:15:15:509:.:.	0/0/0/0/0/0/0/0/0/0:29:29:29:1019:.:.
gi|170676117|gb|AY905542.2|	751	.	G	.	9.41726e-19	.	DP=163;DPB=163;EPPR=290.884;GTI=0;MQMR=60;NS=6;NUMALT=0;ODDS=0;PAIREDR=0.98773;PQR=0;PRO=0;QR=5896;RO=163;RPPR=331.382	GT:DP:AD:RO:QR:AO:QA	0/0/0/0/0/0/0/0/0:39:39:39:1406:.:.	0/0/0/0/0/0/0/0/0/0:33:33:33:1199:.:.	0/0/0/0/0/0/0/0/0:36:36:36:1304:.:.	0/0/0/0/0/0/0/0/0/0:10:10:10:365:.:.	0/0/0/0/0/0/0/0/0/0:15:15:15:544:.:.	0/0/0/0/0/0/0/0/0/0:30:30:30:1078:.:.
gi|170676117|gb|AY905542.2|	752	.	A	.	1.59552e-15	.	DP=160;DPB=160;EPPR=282.284;GTI=0;MQMR=60;NS=6;NUMALT=0;ODDS=0;PAIREDR=0.987421;PQR=0;PRO=0;QR=5763;RO=159;RPPR=322.708	GT:DP:AD:RO:QR:AO:QA	0/0/0/0/0/0/0/0/0:39:38:38:1387:.:.	0/0/0/0/0/0/0/0/0/0:33:33:33:1209:.:.	0/0/0/0/0/0/0/0/0:34:34:34:1206:.:.	0/0/0/0/0/0/0/0/0/0:11:11:11:402:.:.	0/0/0/0/0/0/0/0/0/0:15:15:15:555:.:.	0/0/0/0/0/0/0/0/0/0:28:28:28:1004:.:.
gi|170676117|gb|AY905542.2|	753	.	C	.	1.29487e-17	.	DP=160;DPB=160;EPPR=292.305;GTI=0;MQMR=60;NS=6;NUMALT=0;ODDS=0;PAIREDR=0.9875;PQR=0;PRO=0;QR=5874;RO=160;RPPR=333.291	GT:DP:AD:RO:QR:AO:QA	0/0/0/0/0/0/0/0/0:38:38:38:1409:.:.	0/0/0/0/0/0/0/0/0/0:33:33:33:1212:.:.	0/0/0/0/0/0/0/0/0:35:35:35:1267:.:.	0/0/0/0/0/0/0/0/0/0:11:11:11:410:.:.	0/0/0/0/0/0/0/0/0/0:15:15:15:564:.:.	0/0/0/0/0/0/0/0/0/0:28:28:28:1012:.:.
gi|170676117|gb|AY905542.2|	754	.	C	.	0	.	DP=162;DPB=162;EPPR=280.959;GTI=0;MQMR=60;NS=6;NUMALT=0;ODDS=0;PAIREDR=0.987654;PQR=0;PRO=0;QR=5942;RO=162;RPPR=329.214	GT:DP:AD:RO:QR:AO:QA	0/0/0/0/0/0/0/0/0:38:38:38:1395:.:.	0/0/0/0/0/0/0/0/0/0:32:32:32:1191:.:.	0/0/0/0/0/0/0/0/0:35:35:35:1287:.:.	0/0/0/0/0/0/0/0/0/0:11:11:11:413:.:.	0/0/0/0/0/0/0/0/0/0:16:16:16:600:.:.	0/0/0/0/0/0/0/0/0/0:30:30:30:1056:.:.
gi|170676117|gb|AY905542.2|	755	.	C	.	0	.	DP=162;DPB=162;EPPR=273.292;GTI=0;MQMR=60;NS=6;NUMALT=0;ODDS=0;PAIREDR=0.987654;PQR=0;PRO=0;QR=5980;RO=162;RPPR=320.903	GT:DP:AD:RO:QR:AO:QA	0/0/0/0/0/0/0/0/0:39:39:39:1436:.:.	0/0/0/0/0/0/0/0/0/0:33:33:33:1216:.:.	0/0/0/0/0/0/0/0/0:34:34:34:1244:.:.	0/0/0/0/0/0/0/0/0/0:11:11:11:416:.:.	0/0/0/0/0/0/0/0/0/0:16:16:16:600:.:.	0/0/0/0/0/0/0/0/0/0:29:29:29:1068:.:.
gi|170676117|gb|AY905542.2|	756	.	A	.	0	.	DP=163;DPB=163;EPPR=280.959;GTI=0;MQMR=60;NS=6;NUMALT=0;ODDS=0;PAIREDR=0.987654;PQR=0;PRO=0;QR=5899;RO=162;RPPR=329.214	GT:DP:AD:RO:QR:AO:QA	0/0/0/0/0/0/0/0/0:40:40:40:1463:.:.	0/0/0/0/0/0/0/0/0/0:31:31:31:1133:.:.	0/0/0/0/0/0/0/0/0:34:33:33:1203:.:.	0/0/0/0/0/0/0/0/0/0:11:11:11:403:.:.	0/0/0/0/0/0/0/0/0/0:16:16:16:584:.:.	0/0/0/0/0/0/0/0/0/0:31:31:31:1113:.:.
gi|170676117|gb|AY905542.2|	757	.	G	.	1.3655e-17	.	DP=165;DPB=165;EPPR=279.709;GTI=0;MQMR=60;NS=6;NUMALT=0;ODDS=0;PAIREDR=0.987879;PQR=0;PRO=0;QR=6011;RO=165;RPPR=311.083	GT:DP:AD:RO:QR:AO:QA	0/0/0/0/0/0/0/0/0:39:39:39:1420:.:.	0/0/0/0/0/0/0/0/0/0:32:32:32:1178:.:.	0/0/0/0/0/0/0/0/0:36:36:36:1278:.:.	0/0/0/0/0/0/0/0/0/0:11:11:11:413:.:.	0/0/0/0/0/0/0/0/0/0:16:16:16:594:.:.	0/0/0/0/0/0/0/0/0/0:31:31:31:1128:.:.
gi|170676117|gb|AY905542.2|	758	.	T	.	0	.	DP=171;DPB=171;EPPR=270;GTI=0;MQMR=60;NS=6;NUMALT=0;ODDS=0;PAIREDR=0.988304;PQR=0;PRO=0;QR=6287;RO=171;RPPR=300.273	GT:DP:AD:RO:QR:AO:QA	0/0/0/0/0/0/0/0/0:40:40:40:1458:.:.	0/0/0/0/0/0/0/0/0/0:33:33:33:1220:.:.	0/0/0/0/0/0/0/0/0:39:39:39:1439:.:.	0/0/0/0/0/0/0/0/0/0:11:11:11:416:.:.	0/0/0/0/0/0/0/0/0/0:16:16:16:582:.:.	0/0/0/0/0/0/0/0/0/0:32:32:32:1172:.:.
gi|170676117|gb|AY905542.2|	759	.	G	.	1.86862e-15	.	DP=166;DPB=166;EPPR=171.056;GTI=0;MQMR=60;NS=6;NUMALT=0;ODDS=0;PAIREDR=0.987879;PQR=0;PRO=0;QR=6053;RO=165;RPPR=195.692	GT:DP:AD:RO:QR:AO:QA	0/0/0/0/0/0/0/0/0:38:38:38:1392:.:.	0/0/0/0/0/0/0/0/0/0:33:32:32:1176:.:.	0/0/0/0/0/0/0/0/0:38:38:38:1388:.:.	0/0/0/0/0/0/0/0/0/0:11:11:11:413:.:.	0/0/0/0/0/0/0/0/0/0:16:16:16:578:.:.	0/0/0/0/0/0/0/0/0/0:30:30:30:1106:.:.
gi|170676117|gb|AY905542.2|	760	.	C	.	0	.	DP=172;DPB=172;EPPR=19.3721;GTI=0;MQMR=60;NS=6;NUMALT=0;ODDS=0;PAIREDR=0.988372;PQR=0;PRO=0;QR=6299;RO=172;RPPR=12.9082	GT:DP:AD:RO:QR:AO:QA	0/0/0/0/0/0/0/0/0:38:38:38:1381:.:.	0/0/0/0/0/0/0/0/0/0:32:32:32:1187:.:.	0/0/0/0/0/0/0/0/0:43:43:43:1549:.:.	0/0/0/0/0/0/0/0/0/0:11:11:11:416:.:.	0/0/0/0/0/0/0/0/0/0:17:17:17:624:.:.	0/0/0/0/0/0/0/0/0/0:31:31:31:1142:.:.
gi|170676117|gb|AY905542.2|	761	.	T	.	3.06061e-18	.	DP=173;DPB=173;EPPR=231.768;GTI=0;MQMR=60;NS=6;NUMALT=0;ODDS=0;PAIREDR=0.988439;PQR=0;PRO=0;QR=6379;RO=173;RPPR=205.459	GT:DP:AD:RO:QR:AO:QA	0/0/0/0/0/0/0/0/0:39:39:39:1418:.:.	0/0/0/0/0/0/0/0/0/0:33:33:33:1225:.:.	0/0/0/0/0/0/0/0/0:43:43:43:1581:.:.	0/0/0/0/0/0/0/0/0/0:11:11:11:413:.:.	0/0/0/0/0/0/0/0/0/0:17:17:17:633:.:.	0/0/0/0/0/0/0/0/0/0:30:30:30:1109:.:.
gi|170676117|gb|AY905542.2|	762	.	A	.	1.45968e-17	.	DP=170;DPB=170;EPPR=225.573;GTI=0;MQMR=60;NS=6;NUMALT=0;ODDS=0;PAIREDR=0.988235;PQR=0;PRO=0;QR=6241;RO=170;RPPR=199.414	GT:DP:AD:RO:QR:AO:QA	0/0/0/0/0/0/0/0/0:36:36:36:1314:.:.	0/0/0/0/0/0/0/0/0/0:32:32:32:1171:.:.	0/0/0/0/0/0/0/0/0:43:43:43:1591:.:.	0/0/0/0/0/0/0/0/0/0:11:11:11:402:.:.	0/0/0/0/0/0/0/0/0/0:17:17:17:637:.:.	0/0/0/0/0/0/0/0/0/0:31:31:31:1126:.:.
gi|170676117|gb|AY905542.2|	763	.	T	.	3.06061e-18	.	DP=173;DPB=173;EPPR=238.596;GTI=0;MQMR=60;NS=6;NUMALT=0;ODDS=0;PAIREDR=0.988439;PQR=0;PRO=0;QR=6382;RO=173;RPPR=211.886	GT:DP:AD:RO:QR:AO:QA	0/0/0/0/0/0/0/0/0:40:40:40:1447:.:.	0/0/0/0/0/0/0/0/0/0:32:32:32:1199:.:.	0/0/0/0/0/0/0/0/0:44:44:44:1620:.:.	0/0/0/0/0/0/0/0/0/0:11:11:11:416:.:.	0/0/0/0/0/0/0/0/0/0:15:15:15:564:.:.	0/0/0/0/0/0/0/0/0/0:31:31:31:1136:.:.
gi|170676117|gb|AY905542.2|	764	.	T	.	0	.	DP=175;DPB=175;EPPR=242.753;GTI=0;MQMR=60;NS=6;NUMALT=0;ODDS=0;PAIREDR=0.988571;PQR=0;PRO=0;QR=6430;RO=175;RPPR=215.951	GT:DP:AD:RO:QR:AO:QA	0/0/0/0/0/0/0/0/0:40:40:40:1468:.:.	0/0/0/0/0/0/0/0/0/0:32:32:32:1187:.:.	0/0/0/0/0/0/0/0/0:44:44:44:1624:.:.	0/0/0/0/0/0/0/0/0/0:11:11:11:413:.:.	0/0/0/0/0/0/0/0/0/0:17:17:17:609:.:.	0/0/0/0/0/0/0/0/0/0:31:31:31:1129:.:.
gi|170676117|gb|AY905542.2|	765	.	C	T	156.352	.	AB=0.0927835;ABP=142.723;AC=3;AF=0.0517241;AN=58;AO=9;CIGAR=1X;DP=173;DPB=173;DPRA=1.27632;EPP=22.5536;EPPR=219.946;GTI=0;LEN=1;MEANALT=1;MQM=60;MQMR=60;NS=6;NUMALT=1;ODDS=0.383454;PAIRED=1;PAIREDR=0.987805;PAO=0;PQA=0;PQR=0;PRO=0;QA=329;QR=5987;RO=164;RPL=9;RPP=22.5536;RPPR=193.676;RPR=0;RUN=1;SAF=9;SAP=22.5536;SAR=0;SRF=158;SRP=308.923;SRR=6;TYPE=snp;technology.Illumina=1	GT:DP:AD:RO:QR:AO:QA	0/0/0/0/0/0/0/0/1:38:32,6:32:1160:6:222	0/0/0/0/0/0/0/0/0/0:33:33,0:33:1200:0:0	0/0/0/0/0/0/0/0/1:43:42,1:42:1532:1:37	0/0/0/0/0/0/0/0/0/0:11:11,0:11:413:0:0	0/0/0/0/0/0/0/0/0/1:16:14,2:14:514:2:70	0/0/0/0/0/0/0/0/0/0:32:32,0:32:1168:0:0
gi|170676117|gb|AY905542.2|	766	.	C	.	0	.	DP=171;DPB=171;EPPR=241.352;GTI=0;MQMR=60;NS=6;NUMALT=0;ODDS=0;PAIREDR=0.988304;PQR=0;PRO=0;QR=6214;RO=171;RPPR=214.329	GT:DP:AD:RO:QR:AO:QA	0/0/0/0/0/0/0/0/0:38:38:38:1378:.:.	0/0/0/0/0/0/0/0/0/0:32:32:32:1169:.:.	0/0/0/0/0/0/0/0/0:42:42:42:1526:.:.	0/0/0/0/0/0/0/0/0/0:11:11:11:413:.:.	0/0/0/0/0/0/0/0/0/0:16:16:16:588:.:.	0/0/0/0/0/0/0/0/0/0:32:32:32:1140:.:.
gi|170676117|gb|AY905542.2|	767	.	A	.	0	.	DP=167;DPB=167;EPPR=233.017;GTI=0;MQMR=60;NS=6;NUMALT=0;ODDS=0;PAIREDR=0.988024;PQR=0;PRO=0;QR=6086;RO=167;RPPR=206.179	GT:DP:AD:RO:QR:AO:QA	0/0/0/0/0/0/0/0/0:37:37:37:1347:.:.	0/0/0/0/0/0/0/0/0/0:32:32:32:1169:.:.	0/0/0/0/0/0/0/0/0:40:40:40:1456:.:.	0/0/0/0/0/0/0/0/0/0:11:11:11:413:.:.	0/0/0/0/0/0/0/0/0/0:16:16:16:588:.:.	0/0/0/0/0/0/0/0/0/0:31:31:31:1113:.:.
gi|170676117|gb|AY905542.2|	768	.	G	.	9.41726e-18	.	DP=174;DPB=174;EPPR=240.674;GTI=0;MQMR=60;NS=6;NUMALT=0;ODDS=0;PAIREDR=0.988506;PQR=0;PRO=0;QR=6301;RO=174;RPPR=213.918	GT:DP:AD:RO:QR:AO:QA	0/0/0/0/0/0/0/0/0:38:38:38:1348:.:.	0/0/0/0/0/0/0/0/0/0:33:33:33:1205:.:.	0/0/0/0/0/0/0/0/0:44:44:44:1590:.:.	0/0/0/0/0/0/0/0/0/0:11:11:11:410:.:.	0/0/0/0/0/0/0/0/0/0:18:18:18:656:.:.	0/0/0/0/0/0/0/0/0/0:30:30:30:1092:.:.
gi|170676117|gb|AY905542.2|	769	.	C	.	1.64802e-18	.	DP=168;DPB=168;EPPR=242.079;GTI=0;MQMR=60;NS=6;NUMALT=0;ODDS=0;PAIREDR=0.988095;PQR=0;PRO=0;QR=6126;RO=168;RPPR=214.781	GT:DP:AD:RO:QR:AO:QA	0/0/0/0/0/0/0/0/0:37:37:37:1345:.:.	0/0/0/0/0/0/0/0/0/0:32:32:32:1176:.:.	0/0/0/0/0/0/0/0/0:39:39:39:1421:.:.	0/0/0/0/0/0/0/0/0/0:11:11:11:407:.:.	0/0/0/0/0/0/0/0/0/0:18:18:18:656:.:.	0/0/0/0/0/0/0/0/0/0:31:31:31:1121:.:.
gi|170676117|gb|AY905542.2|	770	.	A	.	1.45968e-17	.	DP=170;DPB=170;EPPR=232.369;GTI=0;MQMR=60;NS=6;NUMALT=0;ODDS=0;PAIREDR=0.988235;PQR=0;PRO=0;QR=6177;RO=170;RPPR=186.947	GT:DP:AD:RO:QR:AO:QA	0/0/0/0/0/0/0/0/0:37:37:37:1347:.:.	0/0/0/0/0/0/0/0/0/0:32:32:32:1183:.:.	0/0/0/0/0/0/0/0/0:40:40:40:1462:.:.	0/0/0/0/0/0/0/0/0/0:12:12:12:434:.:.	0/0/0/0/0/0/0/0/0/0:17:17:17:599:.:.	0/0/0/0/0/0/0/0/0/0:32:32:32:1152:.:.
gi|170676117|gb|AY905542.2|	771	.	C	.	4.00234e-18	.	DP=178;DPB=178;EPPR=248.997;GTI=0;MQMR=60;NS=6;NUMALT=0;ODDS=0;PAIREDR=0.983146;PQR=0;PRO=0;QR=6455;RO=178;RPPR=190.586	GT:DP:AD:RO:QR:AO:QA	0/0/0/0/0/0/0/0/0:38:38:38:1358:.:.	0/0/0/0/0/0/0/0/0/0:34:34:34:1243:.:.	0/0/0/0/0/0/0/0/0:43:43:43:1552:.:.	0/0/0/0/0/0/0/0/0/0:12:12:12:447:.:.	0/0/0/0/0/0/0/0/0/0:19:19:19:689:.:.	0/0/0/0/0/0/0/0/0/0:32:32:32:1166:.:.
gi|170676117|gb|AY905542.2|	772	.	T	.	0	.	DP=175;DPB=175;EPPR=242.753;GTI=0;MQMR=60;NS=6;NUMALT=0;ODDS=0;PAIREDR=0.982857;PQR=0;PRO=0;QR=6376;RO=175;RPPR=184.682	GT:DP:AD:RO:QR:AO:QA	0/0/0/0/0/0/0/0/0:37:37:37:1337:.:.	0/0/0/0/0/0/0/0/0/0:34:34:34:1244:.:.	0/0/0/0/0/0/0/0/0:42:42:42:1540:.:.	0/0/0/0/0/0/0/0/0/0:12:12:12:443:.:.	0/0/0/0/0/0/0/0/0/0:19:19:19:695:.:.	0/0/0/0/0/0/0/0/0/0:31:31:31:1117:.:.
gi|170676117|gb|AY905542.2|	773	.	T	.	0	.	DP=176;DPB=176;EPPR=251.792;GTI=0;MQMR=60;NS=6;NUMALT=0;ODDS=0;PAIREDR=0.982955;PQR=0;PRO=0;QR=6394;RO=176;RPPR=192.718	GT:DP:AD:RO:QR:AO:QA	0/0/0/0/0/0/0/0/0:37:37:37:1353:.:.	0/0/0/0/0/0/0/0/0/0:35:35:35:1277:.:.	0/0/0/0/0/0/0/0/0:43:43:43:1551:.:.	0/0/0/0/0/0/0/0/0/0:12:12:12:446:.:.	0/0/0/0/0/0/0/0/0/0:18:18:18:648:.:.	0/0/0/0/0/0/0/0/0/0:31:31:31:1119:.:.
gi|170676117|gb|AY905542.2|	774	.	A	.	1.64802e-18	.	DP=168;DPB=168;EPPR=235.099;GTI=0;MQMR=60;NS=6;NUMALT=0;ODDS=0;PAIREDR=0.982143;PQR=0;PRO=0;QR=6082;RO=168;RPPR=176.935	GT:DP:AD:RO:QR:AO:QA	0/0/0/0/0/0/0/0/0:34:34:34:1236:.:.	0/0/0/0/0/0/0/0/0/0:35:35:35:1264:.:.	0/0/0/0/0/0/0/0/0:39:39:39:1431:.:.	0/0/0/0/0/0/0/0/0/0:12:12:12:437:.:.	0/0/0/0/0/0/0/0/0/0:18:18:18:652:.:.	0/0/0/0/0/0/0/0/0/0:30:30:30:1062:.:.
gi|170676117|gb|AY905542.2|	775	.	T	.	0	.	DP=176;DPB=176;EPPR=244.833;GTI=0;MQMR=60;NS=6;NUMALT=0;ODDS=0;PAIREDR=0.982955;PQR=0;PRO=0;QR=6416;RO=176;RPPR=186.648	GT:DP:AD:RO:QR:AO:QA	0/0/0/0/0/0/0/0/0:36:36:36:1310:.:.	0/0/0/0/0/0/0/0/0/0:35:35:35:1272:.:.	0/0/0/0/0/0/0/0/0:44:44:44:1596:.:.	0/0/0/0/0/0/0/0/0/0:12:12:12:447:.:.	0/0/0/0/0/0/0/0/0/0:19:19:19:691:.:.	0/0/0/0/0/0/0/0/0/0:30:30:30:1100:.:.
gi|170676117|gb|AY905542.2|	776	.	T	.	0	.	DP=177;DPB=177;EPPR=246.914;GTI=0;MQMR=60;NS=6;NUMALT=0;ODDS=0;PAIREDR=0.983051;PQR=0;PRO=0;QR=6455;RO=177;RPPR=188.616	GT:DP:AD:RO:QR:AO:QA	0/0/0/0/0/0/0/0/0:37:37:37:1365:.:.	0/0/0/0/0/0/0/0/0/0:33:33:33:1209:.:.	0/0/0/0/0/0/0/0/0:43:43:43:1549:.:.	0/0/0/0/0/0/0/0/0/0:12:12:12:450:.:.	0/0/0/0/0/0/0/0/0/0:19:19:19:685:.:.	0/0/0/0/0/0/0/0/0/0:33:33:33:1197:.:.
gi|170676117|gb|AY905542.2|	777	.	T	.	1.63884e-15	.	DP=179;DPB=179;EPPR=248.997;GTI=0;MQMR=60;NS=6;NUMALT=0;ODDS=0;PAIREDR=0.983146;PQR=0;PRO=0;QR=6516;RO=178;RPPR=190.586	GT:DP:AD:RO:QR:AO:QA	0/0/0/0/0/0/0/0/0:38:38:38:1368:.:.	0/0/0/0/0/0/0/0/0/0:34:34:34:1250:.:.	0/0/0/0/0/0/0/0/0:44:43:43:1587:.:.	0/0/0/0/0/0/0/0/0/0:12:12:12:440:.:.	0/0/0/0/0/0/0/0/0/0:19:19:19:699:.:.	0/0/0/0/0/0/0/0/0/0:32:32:32:1172:.:.
gi|170676117|gb|AY905542.2|	778	.	T	.	0	.	DP=180;DPB=180;EPPR=253.164;GTI=0;MQMR=60;NS=6;NUMALT=0;ODDS=0;PAIREDR=0.983333;PQR=0;PRO=0;QR=6600;RO=180;RPPR=194.534	GT:DP:AD:RO:QR:AO:QA	0/0/0/0/0/0/0/0/0:38:38:38:1382:.:.	0/0/0/0/0/0/0/0/0/0:35:35:35:1283:.:.	0/0/0/0/0/0/0/0/0:44:44:44:1610:.:.	0/0/0/0/0/0/0/0/0/0:12:12:12:450:.:.	0/0/0/0/0/0/0/0/0/0:19:19:19:699:.:.	0/0/0/0/0/0/0/0/0/0:32:32:32:1176:.:.
gi|170676117|gb|AY905542.2|	779	.	G	.	0	.	DP=177;DPB=177;EPPR=246.914;GTI=0;MQMR=60;NS=6;NUMALT=0;ODDS=0;PAIREDR=0.983051;PQR=0;PRO=0;QR=6463;RO=177;RPPR=188.616	GT:DP:AD:RO:QR:AO:QA	0/0/0/0/0/0/0/0/0:38:38:38:1388:.:.	0/0/0/0/0/0/0/0/0/0:34:34:34:1236:.:.	0/0/0/0/0/0/0/0/0:44:44:44:1610:.:.	0/0/0/0/0/0/0/0/0/0:12:12:12:450:.:.	0/0/0/0/0/0/0/0/0/0:19:19:19:695:.:.	0/0/0/0/0/0/0/0/0/0:30:30:30:1084:.:.
gi|170676117|gb|AY905542.2|	780	.	A	.	0	.	DP=162;DPB=162;EPPR=215.815;GTI=0;MQMR=60;NS=6;NUMALT=0;ODDS=0;PAIREDR=0.981481;PQR=0;PRO=0;QR=5738;RO=162;RPPR=159.356	GT:DP:AD:RO:QR:AO:QA	0/0/0/0/0/0/0/0/0:34:34:34:1185:.:.	0/0/0/0/0/0/0/0/0/0:33:33:33:1169:.:.	0/0/0/0/0/0/0/0/0:37:37:37:1327:.:.	0/0/0/0/0/0/0/0/0/0:12:12:12:425:.:.	0/0/0/0/0/0/0/0/0/0:18:18:18:616:.:.	0/0/0/0/0/0/0/0/0/0:28:28:28:1016:.:.
gi|170676117|gb|AY905542.2|	781	.	T	.	8.08472e-16	.	DP=170;DPB=170;EPPR=230.295;GTI=0;MQMR=60;NS=6;NUMALT=0;ODDS=0;PAIREDR=0.982249;PQR=0;PRO=0;QR=6120;RO=169;RPPR=178.9	GT:DP:AD:RO:QR:AO:QA	0/0/0/0/0/0/0/0/0:35:35:35:1253:.:.	0/0/0/0/0/0/0/0/0/0:34:34:34:1250:.:.	0/0/0/0/0/0/0/0/0:43:42:42:1532:.:.	0/0/0/0/0/0/0/0/0/0:12:12:12:447:.:.	0/0/0/0/0/0/0/0/0/0:18:18:18:640:.:.	0/0/0/0/0/0/0/0/0/0:28:28:28:998:.:.
gi|170676117|gb|AY905542.2|	782	.	T	.	8.71097e-18	.	DP=169;DPB=169;EPPR=237.182;GTI=0;MQMR=60;NS=6;NUMALT=0;ODDS=0;PAIREDR=0.982249;PQR=0;PRO=0;QR=6065;RO=169;RPPR=178.9	GT:DP:AD:RO:QR:AO:QA	0/0/0/0/0/0/0/0/0:33:33:33:1151:.:.	0/0/0/0/0/0/0/0/0/0:34:34:34:1235:.:.	0/0/0/0/0/0/0/0/0:40:40:40:1442:.:.	0/0/0/0/0/0/0/0/0/0:12:12:12:435:.:.	0/0/0/0/0/0/0/0/0/0:18:18:18:646:.:.	0/0/0/0/0/0/0/0/0/0:32:32:32:1156:.:.
gi|170676117|gb|AY905542.2|	783	.	T	.	1.45968e-17	.	DP=170;DPB=170;EPPR=239.266;GTI=0;MQMR=60;NS=6;NUMALT=0;ODDS=0;PAIREDR=0.982353;PQR=0;PRO=0;QR=6147;RO=170;RPPR=180.867	GT:DP:AD:RO:QR:AO:QA	0/0/0/0/0/0/0/0/0:36:36:36:1286:.:.	0/0/0/0/0/0/0/0/0/0:34:34:34:1241:.:.	0/0/0/0/0/0/0/0/0:41:41:41:1483:.:.	0/0/0/0/0/0/0/0/0/0:12:12:12:447:.:.	0/0/0/0/0/0/0/0/0/0:19:19:19:688:.:.	0/0/0/0/0/0/0/0/0/0:28:28:28:1002:.:.
gi|170676117|gb|AY905542.2|	784	.	T	.	0	.	DP=176;DPB=176;EPPR=244.833;GTI=0;MQMR=60;NS=6;NUMALT=0;ODDS=0;PAIREDR=0.982955;PQR=0;PRO=0;QR=6380;RO=176;RPPR=186.648	GT:DP:AD:RO:QR:AO:QA	0/0/0/0/0/0/0/0/0:38:38:38:1374:.:.	0/0/0/0/0/0/0/0/0/0:34:34:34:1239:.:.	0/0/0/0/0/0/0/0/0:43:43:43:1565:.:.	0/0/0/0/0/0/0/0/0/0:12:12:12:447:.:.	0/0/0/0/0/0/0/0/0/0:18:18:18:646:.:.	0/0/0/0/0/0/0/0/0/0:31:31:31:1109:.:.
gi|170676117|gb|AY905542.2|	785	.	T	.	0	.	DP=180;DPB=180;EPPR=253.164;GTI=0;MQMR=60;NS=6;NUMALT=0;ODDS=0;PAIREDR=0.983333;PQR=0;PRO=0;QR=6558;RO=180;RPPR=194.534	GT:DP:AD:RO:QR:AO:QA	0/0/0/0/0/0/0/0/0:39:39:39:1405:.:.	0/0/0/0/0/0/0/0/0/0:35:35:35:1290:.:.	0/0/0/0/0/0/0/0/0:43:43:43:1565:.:.	0/0/0/0/0/0/0/0/0/0:12:12:12:447:.:.	0/0/0/0/0/0/0/0/0/0:19:19:19:689:.:.	0/0/0/0/0/0/0/0/0/0:32:32:32:1162:.:.
gi|170676117|gb|AY905542.2|	786	.	T	C	85.3425	.	AB=0.142857;ABP=41.7866;AC=1;AF=0.0172414;AN=58;AO=5;CIGAR=1X;DP=177;DPB=177;DPRA=1.23239;EPP=6.91895;EPPR=250.457;GTI=0;LEN=1;MEANALT=1;MQM=60;MQMR=60;NS=6;NUMALT=1;ODDS=0.743203;PAIRED=1;PAIREDR=0.982558;PAO=0;PQA=0;PQR=0;PRO=0;QA=181;QR=6297;RO=172;RPL=4;RPP=6.91895;RPPR=190.918;RPR=1;RUN=1;SAF=5;SAP=13.8677;SAR=0;SRF=161;SRP=287.069;SRR=11;TYPE=snp;technology.Illumina=1	GT:DP:AD:RO:QR:AO:QA	0/0/0/0/0/0/0/0/0:37:37,0:37:1353:0:0	0/0/0/0/0/0/0/0/0/1:35:30,5:30:1105:5:181	0/0/0/0/0/0/0/0/0:43:43,0:43:1583:0:0	0/0/0/0/0/0/0/0/0/0:12:12,0:12:447:0:0	0/0/0/0/0/0/0/0/0/0:18:18,0:18:654:0:0	0/0/0/0/0/0/0/0/0/0:32:32,0:32:1155:0:0
gi|170676117|gb|AY905542.2|	787	.	G	.	0	.	DP=175;DPB=175;EPPR=263.897;GTI=0;MQMR=60;NS=6;NUMALT=0;ODDS=0;PAIREDR=0.982857;PQR=0;PRO=0;QR=6301;RO=175;RPPR=203.146	GT:DP:AD:RO:QR:AO:QA	0/0/0/0/0/0/0/0/0:37:37:37:1322:.:.	0/0/0/0/0/0/0/0/0/0:35:35:35:1270:.:.	0/0/0/0/0/0/0/0/0:42:42:42:1502:.:.	0/0/0/0/0/0/0/0/0/0:12:12:12:447:.:.	0/0/0/0/0/0/0/0/0/0:18:18:18:650:.:.	0/0/0/0/0/0/0/0/0/0:31:31:31:1110:.:.
gi|170676117|gb|AY905542.2|	788	.	G	.	3.39798e-15	.	DP=176;DPB=176;EPPR=263.897;GTI=0;MQMR=60;NS=6;NUMALT=0;ODDS=0;PAIREDR=0.982857;PQR=0;PRO=0;QR=6242;RO=175;RPPR=203.146	GT:DP:AD:RO:QR:AO:QA	0/0/0/0/0/0/0/0/0:38:37:37:1287:.:.	0/0/0/0/0/0/0/0/0/0:35:35:35:1246:.:.	0/0/0/0/0/0/0/0/0:40:40:40:1448:.:.	0/0/0/0/0/0/0/0/0/0:12:12:12:442:.:.	0/0/0/0/0/0/0/0/0/0:19:19:19:673:.:.	0/0/0/0/0/0/0/0/0/0:32:32:32:1146:.:.
gi|170676117|gb|AY905542.2|	789	.	C	T	5892.91	.	AB=0;ABP=0;AC=58;AF=1;AN=58;AO=179;CIGAR=1X;DP=179;DPB=179;DPRA=0;EPP=286.988;EPPR=0;GTI=0;LEN=1;MEANALT=1;MQM=60;MQMR=0;NS=6;NUMALT=1;ODDS=5.8521;PAIRED=0.98324;PAIREDR=0;PAO=0;PQA=0;PQR=0;PRO=0;QA=6527;QR=0;RO=0;RPL=157;RPP=224.1;RPPR=0;RPR=22;RUN=1;SAF=168;SAP=302.031;SAR=11;SRF=0;SRP=0;SRR=0;TYPE=snp;technology.Illumina=1	GT:DP:AD:RO:QR:AO:QA	1/1/1/1/1/1/1/1/1:37:0,37:0:0:37:1341	1/1/1/1/1/1/1/1/1/1:35:0,35:0:0:35:1272	1/1/1/1/1/1/1/1/1:43:0,43:0:0:43:1587	1/1/1/1/1/1/1/1/1/1:12:0,12:0:0:12:447	1/1/1/1/1/1/1/1/1/1:19:0,19:0:0:19:683	1/1/1/1/1/1/1/1/1/1:33:0,33:0:0:33:1197
gi|170676117|gb|AY905542.2|	790	.	C	.	0	.	DP=175;DPB=175;EPPR=256.75;GTI=0;MQMR=60;NS=6;NUMALT=0;ODDS=0;PAIREDR=0.982857;PQR=0;PRO=0;QR=6379;RO=175;RPPR=235.904	GT:DP:AD:RO:QR:AO:QA	0/0/0/0/0/0/0/0/0:38:38:38:1362:.:.	0/0/0/0/0/0/0/0/0/0:33:33:33:1212:.:.	0/0/0/0/0/0/0/0/0:41:41:41:1491:.:.	0/0/0/0/0/0/0/0/0/0:12:12:12:447:.:.	0/0/0/0/0/0/0/0/0/0:19:19:19:695:.:.	0/0/0/0/0/0/0/0/0/0:32:32:32:1172:.:.
gi|170676117|gb|AY905542.2|	791	.	A	.	9.41726e-18	.	DP=174;DPB=174;EPPR=247.613;GTI=0;MQMR=60;NS=6;NUMALT=0;ODDS=0;PAIREDR=0.982759;PQR=0;PRO=0;QR=6292;RO=174;RPPR=240.674	GT:DP:AD:RO:QR:AO:QA	0/0/0/0/0/0/0/0/0:38:38:38:1338:.:.	0/0/0/0/0/0/0/0/0/0:34:34:34:1253:.:.	0/0/0/0/0/0/0/0/0:40:40:40:1466:.:.	0/0/0/0/0/0/0/0/0/0:12:12:12:447:.:.	0/0/0/0/0/0/0/0/0/0:19:19:19:683:.:.	0/0/0/0/0/0/0/0/0/0:31:31:31:1105:.:.
gi|170676117|gb|AY905542.2|	792	.	T	.	0	.	DP=177;DPB=177;EPPR=246.914;GTI=0;MQMR=60;NS=6;NUMALT=0;ODDS=0;PAIREDR=0.983051;PQR=0;PRO=0;QR=6425;RO=177;RPPR=240.044	GT:DP:AD:RO:QR:AO:QA	0/0/0/0/0/0/0/0/0:37:37:37:1341:.:.	0/0/0/0/0/0/0/0/0/0:34:34:34:1240:.:.	0/0/0/0/0/0/0/0/0:43:43:43:1540:.:.	0/0/0/0/0/0/0/0/0/0:12:12:12:447:.:.	0/0/0/0/0/0/0/0/0/0:19:19:19:691:.:.	0/0/0/0/0/0/0/0/0/0:32:32:32:1166:.:.
gi|170676117|gb|AY905542.2|	793	.	C	.	0	.	DP=172;DPB=172;EPPR=236.519;GTI=0;MQMR=60;NS=6;NUMALT=0;ODDS=0;PAIREDR=0.982558;PQR=0;PRO=0;QR=6252;RO=172;RPPR=229.702	GT:DP:AD:RO:QR:AO:QA	0/0/0/0/0/0/0/0/0:37:37:37:1339:.:.	0/0/0/0/0/0/0/0/0/0:34:34:34:1246:.:.	0/0/0/0/0/0/0/0/0:41:41:41:1485:.:.	0/0/0/0/0/0/0/0/0/0:12:12:12:446:.:.	0/0/0/0/0/0/0/0/0/0:18:18:18:658:.:.	0/0/0/0/0/0/0/0/0/0:30:30:30:1078:.:.
gi|170676117|gb|AY905542.2|	794	.	C	.	1.507e-15	.	DP=171;DPB=171;EPPR=239.266;GTI=0;MQMR=60;NS=6;NUMALT=0;ODDS=0;PAIREDR=0.982353;PQR=0;PRO=0;QR=6086;RO=170;RPPR=232.369	GT:DP:AD:RO:QR:AO:QA	0/0/0/0/0/0/0/0/0:35:35:35:1239:.:.	0/0/0/0/0/0/0/0/0/0:33:33:33:1213:.:.	0/0/0/0/0/0/0/0/0:43:43:43:1529:.:.	0/0/0/0/0/0/0/0/0/0:12:12:12:446:.:.	0/0/0/0/0/0/0/0/0/0:19:19:19:685:.:.	0/0/0/0/0/0/0/0/0/0:29:28:28:974:.:.
gi|170676117|gb|AY905542.2|	795	.	T	.	3.06061e-18	.	DP=173;DPB=173;EPPR=238.596;GTI=0;MQMR=60;NS=6;NUMALT=0;ODDS=0;PAIREDR=0.982659;PQR=0;PRO=0;QR=6278;RO=173;RPPR=245.525	GT:DP:AD:RO:QR:AO:QA	0/0/0/0/0/0/0/0/0:36:36:36:1300:.:.	0/0/0/0/0/0/0/0/0/0:34:34:34:1247:.:.	0/0/0/0/0/0/0/0/0:42:42:42:1524:.:.	0/0/0/0/0/0/0/0/0/0:12:12:12:450:.:.	0/0/0/0/0/0/0/0/0/0:19:19:19:695:.:.	0/0/0/0/0/0/0/0/0/0:30:30:30:1062:.:.
gi|170676117|gb|AY905542.2|	796	.	G	.	1.01236e-17	.	DP=179;DPB=179;EPPR=251.08;GTI=0;MQMR=60;NS=6;NUMALT=0;ODDS=0;PAIREDR=0.98324;PQR=0;PRO=0;QR=6516;RO=179;RPPR=258.067	GT:DP:AD:RO:QR:AO:QA	0/0/0/0/0/0/0/0/0:38:38:38:1372:.:.	0/0/0/0/0/0/0/0/0/0:34:34:34:1251:.:.	0/0/0/0/0/0/0/0/0:43:43:43:1565:.:.	0/0/0/0/0/0/0/0/0/0:12:12:12:447:.:.	0/0/0/0/0/0/0/0/0/0:19:19:19:691:.:.	0/0/0/0/0/0/0/0/0/0:33:33:33:1190:.:.
gi|170676117|gb|AY905542.2|	797	.	A	.	0	.	DP=175;DPB=175;EPPR=145.074;GTI=0;MQMR=60;NS=6;NUMALT=0;ODDS=0;PAIREDR=0.982857;PQR=0;PRO=0;QR=6229;RO=175;RPPR=150.435	GT:DP:AD:RO:QR:AO:QA	0/0/0/0/0/0/0/0/0:36:36:36:1279:.:.	0/0/0/0/0/0/0/0/0/0:38:38:38:1360:.:.	0/0/0/0/0/0/0/0/0:37:37:37:1315:.:.	0/0/0/0/0/0/0/0/0/0:12:12:12:437:.:.	0/0/0/0/0/0/0/0/0/0:20:20:20:716:.:.	0/0/0/0/0/0/0/0/0/0:32:32:32:1122:.:.
gi|170676117|gb|AY905542.2|	798	.	A	.	1.2007e-17	.	DP=189;DPB=189;EPPR=144.57;GTI=0;MQMR=60;NS=6;NUMALT=0;ODDS=0;PAIREDR=0.984127;PQR=0;PRO=0;QR=6582;RO=189;RPPR=149.717	GT:DP:AD:RO:QR:AO:QA	0/0/0/0/0/0/0/0/0:44:44:44:1483:.:.	0/0/0/0/0/0/0/0/0/0:38:38:38:1383:.:.	0/0/0/0/0/0/0/0/0:40:40:40:1394:.:.	0/0/0/0/0/0/0/0/0/0:14:14:14:500:.:.	0/0/0/0/0/0/0/0/0/0:21:21:21:729:.:.	0/0/0/0/0/0/0/0/0/0:32:32:32:1093:.:.
gi|170676117|gb|AY905542.2|	799	.	G	.	1.08298e-17	.	DP=218;DPB=218;EPPR=80.1474;GTI=0;MQMR=60;NS=6;NUMALT=0;ODDS=0;PAIREDR=0.986239;PQR=0;PRO=0;QR=7880;RO=218;RPPR=83.6934	GT:DP:AD:RO:QR:AO:QA	0/0/0/0/0/0/0/0/0:52:52:52:1846:.:.	0/0/0/0/0/0/0/0/0/0:42:42:42:1541:.:.	0/0/0/0/0/0/0/0/0:44:44:44:1601:.:.	0/0/0/0/0/0/0/0/0/0:16:16:16:588:.:.	0/0/0/0/0/0/0/0/0/0:28:28:28:994:.:.	0/0/0/0/0/0/0/0/0/0:36:36:36:1310:.:.
gi|170676117|gb|AY905542.2|	800	.	T	.	1.24779e-17	.	DP=228;DPB=228;EPPR=70.2117;GTI=0;MQMR=60;NS=6;NUMALT=0;ODDS=0;PAIREDR=0.986842;PQR=0;PRO=0;QR=8003;RO=228;RPPR=73.4498	GT:DP:AD:RO:QR:AO:QA	0/0/0/0/0/0/0/0/0:55:55:55:1939:.:.	0/0/0/0/0/0/0/0/0/0:41:41:41:1439:.:.	0/0/0/0/0/0/0/0/0:48:48:48:1650:.:.	0/0/0/0/0/0/0/0/0/0:17:17:17:613:.:.	0/0/0/0/0/0/0/0/0/0:29:29:29:1031:.:.	0/0/0/0/0/0/0/0/0/0:38:38:38:1331:.:.
gi|170676117|gb|AY905542.2|	801	.	A	G	7297.82	.	AB=0;ABP=0;AC=58;AF=1;AN=58;AO=226;CIGAR=1X;DP=226;DPB=226;DPRA=0;EPP=70.8064;EPPR=0;GTI=0;LEN=1;MEANALT=1;MQM=60;MQMR=0;NS=6;NUMALT=1;ODDS=6.37891;PAIRED=0.986726;PAIREDR=0;PAO=0;PQA=0;PQR=0;PRO=0;QA=8089;QR=0;RO=0;RPL=156;RPP=74.0732;RPPR=0;RPR=70;RUN=1;SAF=215;SAP=402.869;SAR=11;SRF=0;SRP=0;SRR=0;TYPE=snp;technology.Illumina=1	GT:DP:AD:RO:QR:AO:QA	1/1/1/1/1/1/1/1/1:55:0,55:0:0:55:1962	1/1/1/1/1/1/1/1/1/1:41:0,41:0:0:41:1466	1/1/1/1/1/1/1/1/1:47:0,47:0:0:47:1684	1/1/1/1/1/1/1/1/1/1:17:0,17:0:0:17:621	1/1/1/1/1/1/1/1/1/1:28:0,28:0:0:28:992	1/1/1/1/1/1/1/1/1/1:38:0,38:0:0:38:1364
gi|170676117|gb|AY905542.2|	802	.	T	.	6.12122e-18	.	DP=227;DPB=227;EPPR=75.415;GTI=0;MQMR=60;NS=6;NUMALT=0;ODDS=0;PAIREDR=0.986784;PQR=0;PRO=0;QR=8200;RO=227;RPPR=75.415	GT:DP:AD:RO:QR:AO:QA	0/0/0/0/0/0/0/0/0:55:55:55:2013:.:.	0/0/0/0/0/0/0/0/0/0:42:42:42:1502:.:.	0/0/0/0/0/0/0/0/0:48:48:48:1731:.:.	0/0/0/0/0/0/0/0/0/0:16:16:16:584:.:.	0/0/0/0/0/0/0/0/0/0:28:28:28:1014:.:.	0/0/0/0/0/0/0/0/0/0:38:38:38:1356:.:.
gi|170676117|gb|AY905542.2|	803	.	A	.	2.72747e-15	.	DP=213;DPB=213;EPPR=64.0276;GTI=0;MQMR=60;NS=6;NUMALT=0;ODDS=0;PAIREDR=0.985782;PQR=0;PRO=0;QR=7562;RO=211;RPPR=64.0276	GT:DP:AD:RO:QR:AO:QA	0/0/0/0/0/0/0/0/0:50:50:50:1796:.:.	0/0/0/0/0/0/0/0/0/0:41:41:41:1458:.:.	0/0/0/0/0/0/0/0/0:46:46:46:1662:.:.	0/0/0/0/0/0/0/0/0/0:16:16:16:582:.:.	0/0/0/0/0/0/0/0/0/0:26:25:25:891:.:.	0/0/0/0/0/0/0/0/0/0:34:33:33:1173:.:.
gi|170676117|gb|AY905542.2|	804	.	T	.	0	.	DP=216;DPB=216;EPPR=73.9451;GTI=0;MQMR=60;NS=6;NUMALT=0;ODDS=0;PAIREDR=0.986111;PQR=0;PRO=0;QR=7840;RO=216;RPPR=73.9451	GT:DP:AD:RO:QR:AO:QA	0/0/0/0/0/0/0/0/0:50:50:50:1801:.:.	0/0/0/0/0/0/0/0/0/0:41:41:41:1510:.:.	0/0/0/0/0/0/0/0/0:45:45:45:1623:.:.	0/0/0/0/0/0/0/0/0/0:15:15:15:554:.:.	0/0/0/0/0/0/0/0/0/0:27:27:27:1009:.:.	0/0/0/0/0/0/0/0/0/0:38:38:38:1343:.:.
gi|170676117|gb|AY905542.2|	805	.	G	.	0	.	DP=226;DPB=226;EPPR=87.9091;GTI=0;MQMR=60;NS=6;NUMALT=0;ODDS=0;PAIREDR=0.986726;PQR=0;PRO=0;QR=8271;RO=226;RPPR=84.3348	GT:DP:AD:RO:QR:AO:QA	0/0/0/0/0/0/0/0/0:55:55:55:1969:.:.	0/0/0/0/0/0/0/0/0/0:40:40:40:1485:.:.	0/0/0/0/0/0/0/0/0:48:48:48:1756:.:.	0/0/0/0/0/0/0/0/0/0:16:16:16:591:.:.	0/0/0/0/0/0/0/0/0/0:29:29:29:1073:.:.	0/0/0/0/0/0/0/0/0/0:38:38:38:1397:.:.
gi|170676117|gb|AY905542.2|	806	.	T	.	1.43613e-17	.	DP=204;DPB=204;EPPR=81.7368;GTI=0;MQMR=60;NS=6;NUMALT=0;ODDS=0;PAIREDR=0.990196;PQR=0;PRO=0;QR=7300;RO=204;RPPR=78.1177	GT:DP:AD:RO:QR:AO:QA	0/0/0/0/0/0/0/0/0:51:51:51:1836:.:.	0/0/0/0/0/0/0/0/0/0:34:34:34:1211:.:.	0/0/0/0/0/0/0/0/0:47:47:47:1666:.:.	0/0/0/0/0/0/0/0/0/0:15:15:15:545:.:.	0/0/0/0/0/0/0/0/0/0:21:21:21:775:.:.	0/0/0/0/0/0/0/0/0/0:36:36:36:1267:.:.
gi|170676117|gb|AY905542.2|	807	.	C	T	2762.01	.	AB=0;ABP=0;AC=58;AF=1;AN=58;AO=82;CIGAR=1X;DP=82;DPB=82;DPRA=0;EPP=41.2494;EPPR=0;GTI=0;LEN=1;MEANALT=1;MQM=60;MQMR=0;NS=6;NUMALT=1;ODDS=5.3253;PAIRED=0.987805;PAIREDR=0;PAO=0;PQA=0;PQR=0;PRO=0;QA=3046;QR=0;RO=0;RPL=21;RPP=45.3805;RPPR=0;RPR=61;RUN=1;SAF=71;SAP=98.3432;SAR=11;SRF=0;SRP=0;SRR=0;TYPE=snp;technology.Illumina=1	GT:DP:AD:RO:QR:AO:QA	1/1/1/1/1/1/1/1/1:18:0,18:0:0:18:659	1/1/1/1/1/1/1/1/1/1:13:0,13:0:0:13:487	1/1/1/1/1/1/1/1/1:17:0,17:0:0:17:621	1/1/1/1/1/1/1/1/1/1:7:0,7:0:0:7:259	1/1/1/1/1/1/1/1/1/1:16:0,16:0:0:16:610	1/1/1/1/1/1/1/1/1/1:11:0,11:0:0:11:410
gi|170676117|gb|AY905542.2|	808	.	C	.	1.13007e-17	.	DP=82;DPB=82;EPPR=41.2494;GTI=0;MQMR=60;NS=6;NUMALT=0;ODDS=0;PAIREDR=0.987805;PQR=0;PRO=0;QR=3041;RO=82;RPPR=45.3805	GT:DP:AD:RO:QR:AO:QA	0/0/0/0/0/0/0/0/0:17:17:17:618:.:.	0/0/0/0/0/0/0/0/0/0:13:13:13:490:.:.	0/0/0/0/0/0/0/0/0:17:17:17:625:.:.	0/0/0/0/0/0/0/0/0/0:6:6:6:222:.:.	0/0/0/0/0/0/0/0/0/0:16:16:16:605:.:.	0/0/0/0/0/0/0/0/0/0:13:13:13:481:.:.
gi|170676117|gb|AY905542.2|	809	.	T	.	1.13007e-17	.	DP=82;DPB=82;EPPR=41.2494;GTI=0;MQMR=60;NS=6;NUMALT=0;ODDS=0;PAIREDR=0.987805;PQR=0;PRO=0;QR=3052;RO=82;RPPR=45.3805	GT:DP:AD:RO:QR:AO:QA	0/0/0/0/0/0/0/0/0:17:17:17:622:.:.	0/0/0/0/0/0/0/0/0/0:13:13:13:490:.:.	0/0/0/0/0/0/0/0/0:16:16:16:588:.:.	0/0/0/0/0/0/0/0/0/0:7:7:7:262:.:.	0/0/0/0/0/0/0/0/0/0:16:16:16:606:.:.	0/0/0/0/0/0/0/0/0/0:13:13:13:484:.:.
gi|170676117|gb|AY905542.2|	810	.	T	.	0	.	DP=83;DPB=83;EPPR=41.2494;GTI=0;MQMR=60;NS=6;NUMALT=0;ODDS=0;PAIREDR=0.987805;PQR=0;PRO=0;QR=3049;RO=82;RPPR=49.7234	GT:DP:AD:RO:QR:AO:QA	0/0/0/0/0/0/0/0/0:17:17:17:622:.:.	0/0/0/0/0/0/0/0/0/0:13:13:13:490:.:.	0/0/0/0/0/0/0/0/0:17:17:17:625:.:.	0/0/0/0/0/0/0/0/0/0:7:7:7:262:.:.	0/0/0/0/0/0/0/0/0/0:16:16:16:613:.:.	0/0/0/0/0/0/0/0/0/0:13:12:12:437:.:.
gi|170676117|gb|AY905542.2|	811	.	A	.	0	.	DP=83;DPB=83;EPPR=42.8032;GTI=0;MQMR=60;NS=6;NUMALT=0;ODDS=0;PAIREDR=0.987952;PQR=0;PRO=0;QR=3043;RO=83;RPPR=46.9892	GT:DP:AD:RO:QR:AO:QA	0/0/0/0/0/0/0/0/0:19:19:19:676:.:.	0/0/0/0/0/0/0/0/0/0:13:13:13:490:.:.	0/0/0/0/0/0/0/0/0:16:16:16:584:.:.	0/0/0/0/0/0/0/0/0/0:6:6:6:221:.:.	0/0/0/0/0/0/0/0/0/0:16:16:16:588:.:.	0/0/0/0/0/0/0/0/0/0:13:13:13:484:.:.
gi|170676117|gb|AY905542.2|	812	.	T	.	0	.	DP=83;DPB=83;EPPR=42.8032;GTI=0;MQMR=60;NS=6;NUMALT=0;ODDS=0;PAIREDR=0.987952;PQR=0;PRO=0;QR=3071;RO=83;RPPR=46.9892	GT:DP:AD:RO:QR:AO:QA	0/0/0/0/0/0/0/0/0:19:19:19:692:.:.	0/0/0/0/0/0/0/0/0/0:13:13:13:490:.:.	0/0/0/0/0/0/0/0/0:16:16:16:582:.:.	0/0/0/0/0/0/0/0/0/0:6:6:6:221:.:.	0/0/0/0/0/0/0/0/0/0:16:16:16:606:.:.	0/0/0/0/0/0/0/0/0/0:13:13:13:480:.:.
gi|170676117|gb|AY905542.2|	813	.	T	.	0	.	DP=83;DPB=83;EPPR=42.8032;GTI=0;MQMR=60;NS=6;NUMALT=0;ODDS=0;PAIREDR=0.987952;PQR=0;PRO=0;QR=3070;RO=83;RPPR=51.3844	GT:DP:AD:RO:QR:AO:QA	0/0/0/0/0/0/0/0/0:20:20:20:723:.:.	0/0/0/0/0/0/0/0/0/0:13:13:13:493:.:.	0/0/0/0/0/0/0/0/0:17:17:17:609:.:.	0/0/0/0/0/0/0/0/0/0:6:6:6:222:.:.	0/0/0/0/0/0/0/0/0/0:15:15:15:576:.:.	0/0/0/0/0/0/0/0/0/0:12:12:12:447:.:.
gi|170676117|gb|AY905542.2|	814	.	T	.	0	.	DP=85;DPB=85;EPPR=41.8669;GTI=0;MQMR=60;NS=6;NUMALT=0;ODDS=0;PAIREDR=0.988235;PQR=0;PRO=0;QR=3143;RO=85;RPPR=45.9544	GT:DP:AD:RO:QR:AO:QA	0/0/0/0/0/0/0/0/0:20:20:20:731:.:.	0/0/0/0/0/0/0/0/0/0:13:13:13:493:.:.	0/0/0/0/0/0/0/0/0:17:17:17:611:.:.	0/0/0/0/0/0/0/0/0/0:7:7:7:249:.:.	0/0/0/0/0/0/0/0/0/0:15:15:15:579:.:.	0/0/0/0/0/0/0/0/0/0:13:13:13:480:.:.
gi|170676117|gb|AY905542.2|	815	.	T	.	1.13007e-17	.	DP=82;DPB=82;EPPR=37.3302;GTI=0;MQMR=60;NS=6;NUMALT=0;ODDS=0;PAIREDR=0.987805;PQR=0;PRO=0;QR=3048;RO=82;RPPR=41.2494	GT:DP:AD:RO:QR:AO:QA	0/0/0/0/0/0/0/0/0:19:19:19:695:.:.	0/0/0/0/0/0/0/0/0/0:13:13:13:493:.:.	0/0/0/0/0/0/0/0/0:16:16:16:592:.:.	0/0/0/0/0/0/0/0/0/0:6:6:6:222:.:.	0/0/0/0/0/0/0/0/0/0:15:15:15:572:.:.	0/0/0/0/0/0/0/0/0/0:13:13:13:474:.:.
gi|170676117|gb|AY905542.2|	816	.	G	.	1.84578e-15	.	DP=83;DPB=83;EPPR=54.2782;GTI=0;MQMR=60;NS=6;NUMALT=0;ODDS=0;PAIREDR=0.987805;PQR=0;PRO=0;QR=3024;RO=82;RPPR=26.8435	GT:DP:AD:RO:QR:AO:QA	0/0/0/0/0/0/0/0/0:19:18:18:655:.:.	0/0/0/0/0/0/0/0/0/0:13:13:13:489:.:.	0/0/0/0/0/0/0/0/0:16:16:16:582:.:.	0/0/0/0/0/0/0/0/0/0:7:7:7:245:.:.	0/0/0/0/0/0/0/0/0/0:15:15:15:569:.:.	0/0/0/0/0/0/0/0/0/0:13:13:13:484:.:.
gi|170676117|gb|AY905542.2|	817	.	C	.	0	.	DP=85;DPB=85;EPPR=64.348;GTI=0;MQMR=60;NS=6;NUMALT=0;ODDS=0;PAIREDR=0.988235;PQR=0;PRO=0;QR=3121;RO=85;RPPR=27.5607	GT:DP:AD:RO:QR:AO:QA	0/0/0/0/0/0/0/0/0:19:19:19:696:.:.	0/0/0/0/0/0/0/0/0/0:13:13:13:483:.:.	0/0/0/0/0/0/0/0/0:17:17:17:615:.:.	0/0/0/0/0/0/0/0/0/0:7:7:7:238:.:.	0/0/0/0/0/0/0/0/0/0:16:16:16:609:.:.	0/0/0/0/0/0/0/0/0/0:13:13:13:480:.:.
gi|170676117|gb|AY905542.2|	818	.	C	.	0	.	DP=84;DPB=84;EPPR=67.6375;GTI=0;MQMR=60;NS=6;NUMALT=0;ODDS=0;PAIREDR=0.988095;PQR=0;PRO=0;QR=3064;RO=84;RPPR=29.4816	GT:DP:AD:RO:QR:AO:QA	0/0/0/0/0/0/0/0/0:20:20:20:711:.:.	0/0/0/0/0/0/0/0/0/0:12:12:12:449:.:.	0/0/0/0/0/0/0/0/0:17:17:17:597:.:.	0/0/0/0/0/0/0/0/0/0:7:7:7:258:.:.	0/0/0/0/0/0/0/0/0/0:15:15:15:565:.:.	0/0/0/0/0/0/0/0/0/0:13:13:13:484:.:.
gi|170676117|gb|AY905542.2|	819	.	A	.	0	.	DP=85;DPB=85;EPPR=57.7107;GTI=0;MQMR=60;NS=6;NUMALT=0;ODDS=0;PAIREDR=0.988095;PQR=0;PRO=0;QR=3054;RO=84;RPPR=26.2761	GT:DP:AD:RO:QR:AO:QA	0/0/0/0/0/0/0/0/0:20:19:19:689:.:.	0/0/0/0/0/0/0/0/0/0:14:14:14:513:.:.	0/0/0/0/0/0/0/0/0:18:18:18:642:.:.	0/0/0/0/0/0/0/0/0/0:6:6:6:215:.:.	0/0/0/0/0/0/0/0/0/0:14:14:14:519:.:.	0/0/0/0/0/0/0/0/0/0:13:13:13:476:.:.
gi|170676117|gb|AY905542.2|	820	.	G	.	0	.	DP=84;DPB=84;EPPR=72.911;GTI=0;MQMR=60;NS=6;NUMALT=0;ODDS=0;PAIREDR=0.988095;PQR=0;PRO=0;QR=3082;RO=84;RPPR=36.513	GT:DP:AD:RO:QR:AO:QA	0/0/0/0/0/0/0/0/0:20:20:20:735:.:.	0/0/0/0/0/0/0/0/0/0:14:14:14:526:.:.	0/0/0/0/0/0/0/0/0:15:15:15:535:.:.	0/0/0/0/0/0/0/0/0/0:7:7:7:258:.:.	0/0/0/0/0/0/0/0/0/0:15:15:15:548:.:.	0/0/0/0/0/0/0/0/0/0:13:13:13:480:.:.
gi|170676117|gb|AY905542.2|	821	.	G	.	0	.	DP=85;DPB=85;EPPR=64.348;GTI=0;MQMR=60;NS=6;NUMALT=0;ODDS=0;PAIREDR=0.988235;PQR=0;PRO=0;QR=3123;RO=85;RPPR=30.8307	GT:DP:AD:RO:QR:AO:QA	0/0/0/0/0/0/0/0/0:20:20:20:717:.:.	0/0/0/0/0/0/0/0/0/0:14:14:14:519:.:.	0/0/0/0/0/0/0/0/0:16:16:16:584:.:.	0/0/0/0/0/0/0/0/0/0:7:7:7:254:.:.	0/0/0/0/0/0/0/0/0/0:15:15:15:569:.:.	0/0/0/0/0/0/0/0/0/0:13:13:13:480:.:.
gi|170676117|gb|AY905542.2|	822	.	G	.	5.88579e-18	.	DP=86;DPB=86;EPPR=66.1345;GTI=0;MQMR=60;NS=6;NUMALT=0;ODDS=0;PAIREDR=0.988372;PQR=0;PRO=0;QR=3127;RO=86;RPPR=32.1989	GT:DP:AD:RO:QR:AO:QA	0/0/0/0/0/0/0/0/0:19:19:19:684:.:.	0/0/0/0/0/0/0/0/0/0:14:14:14:530:.:.	0/0/0/0/0/0/0/0/0:17:17:17:590:.:.	0/0/0/0/0/0/0/0/0/0:7:7:7:258:.:.	0/0/0/0/0/0/0/0/0/0:16:16:16:589:.:.	0/0/0/0/0/0/0/0/0/0:13:13:13:476:.:.
gi|170676117|gb|AY905542.2|	823	.	T	.	1.13007e-17	.	DP=82;DPB=82;EPPR=59.0449;GTI=0;MQMR=60;NS=6;NUMALT=0;ODDS=0;PAIREDR=0.987805;PQR=0;PRO=0;QR=2906;RO=82;RPPR=26.8435	GT:DP:AD:RO:QR:AO:QA	0/0/0/0/0/0/0/0/0:19:19:19:647:.:.	0/0/0/0/0/0/0/0/0/0:14:14:14:524:.:.	0/0/0/0/0/0/0/0/0:15:15:15:517:.:.	0/0/0/0/0/0/0/0/0/0:6:6:6:210:.:.	0/0/0/0/0/0/0/0/0/0:15:15:15:535:.:.	0/0/0/0/0/0/0/0/0/0:13:13:13:473:.:.
gi|170676117|gb|AY905542.2|	824	.	T	.	1.13007e-17	.	DP=82;DPB=82;EPPR=59.0449;GTI=0;MQMR=60;NS=6;NUMALT=0;ODDS=0;PAIREDR=0.987805;PQR=0;PRO=0;QR=2989;RO=82;RPPR=26.8435	GT:DP:AD:RO:QR:AO:QA	0/0/0/0/0/0/0/0/0:20:20:20:726:.:.	0/0/0/0/0/0/0/0/0/0:13:13:13:487:.:.	0/0/0/0/0/0/0/0/0:15:15:15:535:.:.	0/0/0/0/0/0/0/0/0/0:6:6:6:214:.:.	0/0/0/0/0/0/0/0/0/0:15:15:15:550:.:.	0/0/0/0/0/0/0/0/0/0:13:13:13:477:.:.
gi|170676117|gb|AY905542.2|	825	.	T	.	0	.	DP=88;DPB=88;EPPR=64.6999;GTI=0;MQMR=60;NS=6;NUMALT=0;ODDS=0;PAIREDR=0.988636;PQR=0;PRO=0;QR=3209;RO=88;RPPR=31.5356	GT:DP:AD:RO:QR:AO:QA	0/0/0/0/0/0/0/0/0:19:19:19:688:.:.	0/0/0/0/0/0/0/0/0/0:15:15:15:554:.:.	0/0/0/0/0/0/0/0/0:18:18:18:652:.:.	0/0/0/0/0/0/0/0/0/0:7:7:7:245:.:.	0/0/0/0/0/0/0/0/0/0:16:16:16:589:.:.	0/0/0/0/0/0/0/0/0/0:13:13:13:481:.:.
gi|170676117|gb|AY905542.2|	826	.	G	.	0	.	DP=85;DPB=85;EPPR=59.443;GTI=0;MQMR=60;NS=6;NUMALT=0;ODDS=0;PAIREDR=0.988235;PQR=0;PRO=0;QR=3141;RO=85;RPPR=27.5607	GT:DP:AD:RO:QR:AO:QA	0/0/0/0/0/0/0/0/0:18:18:18:669:.:.	0/0/0/0/0/0/0/0/0/0:15:15:15:567:.:.	0/0/0/0/0/0/0/0/0:16:16:16:584:.:.	0/0/0/0/0/0/0/0/0/0:7:7:7:248:.:.	0/0/0/0/0/0/0/0/0/0:16:16:16:589:.:.	0/0/0/0/0/0/0/0/0/0:13:13:13:484:.:.
gi|170676117|gb|AY905542.2|	827	.	G	.	0	.	DP=89;DPB=89;EPPR=66.471;GTI=0;MQMR=60;NS=6;NUMALT=0;ODDS=0;PAIREDR=0.988764;PQR=0;PRO=0;QR=3265;RO=89;RPPR=32.8985	GT:DP:AD:RO:QR:AO:QA	0/0/0/0/0/0/0/0/0:20:20:20:724:.:.	0/0/0/0/0/0/0/0/0/0:15:15:15:556:.:.	0/0/0/0/0/0/0/0/0:17:17:17:610:.:.	0/0/0/0/0/0/0/0/0/0:7:7:7:252:.:.	0/0/0/0/0/0/0/0/0/0:17:17:17:643:.:.	0/0/0/0/0/0/0/0/0/0:13:13:13:480:.:.
gi|170676117|gb|AY905542.2|	828	.	T	.	5.88579e-18	.	DP=86;DPB=86;EPPR=61.1856;GTI=0;MQMR=60;NS=6;NUMALT=0;ODDS=0;PAIREDR=0.988372;PQR=0;PRO=0;QR=3093;RO=86;RPPR=32.1989	GT:DP:AD:RO:QR:AO:QA	0/0/0/0/0/0/0/0/0:18:18:18:636:.:.	0/0/0/0/0/0/0/0/0/0:15:15:15:553:.:.	0/0/0/0/0/0/0/0/0:17:17:17:599:.:.	0/0/0/0/0/0/0/0/0/0:8:8:8:278:.:.	0/0/0/0/0/0/0/0/0/0:16:16:16:587:.:.	0/0/0/0/0/0/0/0/0/0:12:12:12:440:.:.
gi|170676117|gb|AY905542.2|	829	.	A	.	1.24779e-17	.	DP=87;DPB=87;EPPR=62.9379;GTI=0;MQMR=60;NS=6;NUMALT=0;ODDS=0;PAIREDR=0.988506;PQR=0;PRO=0;QR=3150;RO=87;RPPR=33.5856	GT:DP:AD:RO:QR:AO:QA	0/0/0/0/0/0/0/0/0:18:18:18:656:.:.	0/0/0/0/0/0/0/0/0/0:15:15:15:557:.:.	0/0/0/0/0/0/0/0/0:18:18:18:624:.:.	0/0/0/0/0/0/0/0/0/0:8:8:8:278:.:.	0/0/0/0/0/0/0/0/0/0:16:16:16:591:.:.	0/0/0/0/0/0/0/0/0/0:12:12:12:444:.:.
gi|170676117|gb|AY905542.2|	830	.	T	.	0	.	DP=89;DPB=89;EPPR=71.5459;GTI=0;MQMR=60;NS=6;NUMALT=0;ODDS=0;PAIREDR=0.988764;PQR=0;PRO=0;QR=3204;RO=89;RPPR=40.1205	GT:DP:AD:RO:QR:AO:QA	0/0/0/0/0/0/0/0/0:20:20:20:696:.:.	0/0/0/0/0/0/0/0/0/0:15:15:15:557:.:.	0/0/0/0/0/0/0/0/0:17:17:17:621:.:.	0/0/0/0/0/0/0/0/0/0:8:8:8:288:.:.	0/0/0/0/0/0/0/0/0/0:17:17:17:598:.:.	0/0/0/0/0/0/0/0/0/0:12:12:12:444:.:.
gi|170676117|gb|AY905542.2|	831	.	A	.	7.06295e-19	.	DP=90;DPB=90;EPPR=63.329;GTI=0;MQMR=60;NS=6;NUMALT=0;ODDS=0;PAIREDR=0.988889;PQR=0;PRO=0;QR=3317;RO=90;RPPR=34.2795	GT:DP:AD:RO:QR:AO:QA	0/0/0/0/0/0/0/0/0:19:19:19:699:.:.	0/0/0/0/0/0/0/0/0/0:15:15:15:554:.:.	0/0/0/0/0/0/0/0/0:18:18:18:662:.:.	0/0/0/0/0/0/0/0/0/0:8:8:8:288:.:.	0/0/0/0/0/0/0/0/0/0:17:17:17:640:.:.	0/0/0/0/0/0/0/0/0/0:13:13:13:474:.:.
gi|170676117|gb|AY905542.2|	832	.	A	.	7.06295e-19	.	DP=90;DPB=90;EPPR=63.329;GTI=0;MQMR=60;NS=6;NUMALT=0;ODDS=0;PAIREDR=0.988889;PQR=0;PRO=0;QR=3316;RO=90;RPPR=34.2795	GT:DP:AD:RO:QR:AO:QA	0/0/0/0/0/0/0/0/0:19:19:19:703:.:.	0/0/0/0/0/0/0/0/0/0:16:16:16:590:.:.	0/0/0/0/0/0/0/0/0:18:18:18:648:.:.	0/0/0/0/0/0/0/0/0/0:8:8:8:292:.:.	0/0/0/0/0/0/0/0/0/0:16:16:16:609:.:.	0/0/0/0/0/0/0/0/0/0:13:13:13:474:.:.
gi|170676117|gb|AY905542.2|	833	.	T	.	0	.	DP=88;DPB=88;EPPR=69.7337;GTI=0;MQMR=60;NS=6;NUMALT=0;ODDS=0;PAIREDR=0.988636;PQR=0;PRO=0;QR=3229;RO=88;RPPR=42.4916	GT:DP:AD:RO:QR:AO:QA	0/0/0/0/0/0/0/0/0:19:19:19:706:.:.	0/0/0/0/0/0/0/0/0/0:15:15:15:550:.:.	0/0/0/0/0/0/0/0/0:17:17:17:609:.:.	0/0/0/0/0/0/0/0/0/0:8:8:8:288:.:.	0/0/0/0/0/0/0/0/0/0:16:16:16:592:.:.	0/0/0/0/0/0/0/0/0/0:13:13:13:484:.:.
gi|170676117|gb|AY905542.2|	834	.	T	.	0	.	DP=89;DPB=89;EPPR=76.816;GTI=0;MQMR=60;NS=6;NUMALT=0;ODDS=0;PAIREDR=0.988764;PQR=0;PRO=0;QR=3259;RO=89;RPPR=44.0243	GT:DP:AD:RO:QR:AO:QA	0/0/0/0/0/0/0/0/0:19:19:19:689:.:.	0/0/0/0/0/0/0/0/0/0:15:15:15:556:.:.	0/0/0/0/0/0/0/0/0:17:17:17:609:.:.	0/0/0/0/0/0/0/0/0/0:8:8:8:285:.:.	0/0/0/0/0/0/0/0/0/0:17:17:17:636:.:.	0/0/0/0/0/0/0/0/0/0:13:13:13:484:.:.
gi|170676117|gb|AY905542.2|	835	.	T	.	0	.	DP=85;DPB=85;EPPR=74.7711;GTI=0;MQMR=60;NS=6;NUMALT=0;ODDS=0;PAIREDR=0.988235;PQR=0;PRO=0;QR=3151;RO=85;RPPR=41.8669	GT:DP:AD:RO:QR:AO:QA	0/0/0/0/0/0/0/0/0:17:17:17:631:.:.	0/0/0/0/0/0/0/0/0/0:15:15:15:560:.:.	0/0/0/0/0/0/0/0/0:17:17:17:617:.:.	0/0/0/0/0/0/0/0/0/0:8:8:8:288:.:.	0/0/0/0/0/0/0/0/0/0:15:15:15:575:.:.	0/0/0/0/0/0/0/0/0/0:13:13:13:480:.:.
gi|170676117|gb|AY905542.2|	836	.	C	.	5.41492e-18	.	DP=81;DPB=81;EPPR=72.7387;GTI=0;MQMR=60;NS=6;NUMALT=0;ODDS=0;PAIREDR=0.987654;PQR=0;PRO=0;QR=2954;RO=81;RPPR=57.2971	GT:DP:AD:RO:QR:AO:QA	0/0/0/0/0/0/0/0/0:19:19:19:676:.:.	0/0/0/0/0/0/0/0/0/0:11:11:11:416:.:.	0/0/0/0/0/0/0/0/0:17:17:17:611:.:.	0/0/0/0/0/0/0/0/0/0:8:8:8:290:.:.	0/0/0/0/0/0/0/0/0/0:15:15:15:555:.:.	0/0/0/0/0/0/0/0/0/0:11:11:11:406:.:.
gi|170676117|gb|AY905542.2|	837	.	T	G	2680.11	.	AB=0;ABP=0;AC=58;AF=1;AN=58;AO=80;CIGAR=1X;DP=80;DPB=80;DPRA=0;EPP=60.4457;EPPR=0;GTI=0;LEN=1;MEANALT=1;MQM=60;MQMR=0;NS=6;NUMALT=1;ODDS=5.3253;PAIRED=0.9875;PAIREDR=0;PAO=0;PQA=0;PQR=0;PRO=0;QA=2955;QR=0;RO=0;RPL=20;RPP=46.4397;RPPR=0;RPR=60;RUN=1;SAF=71;SAP=107.35;SAR=9;SRF=0;SRP=0;SRR=0;TYPE=snp;technology.Illumina=1	GT:DP:AD:RO:QR:AO:QA	1/1/1/1/1/1/1/1/1:18:0,18:0:0:18:669	1/1/1/1/1/1/1/1/1/1:13:0,13:0:0:13:476	1/1/1/1/1/1/1/1/1:17:0,17:0:0:17:611	1/1/1/1/1/1/1/1/1/1:7:0,7:0:0:7:265	1/1/1/1/1/1/1/1/1/1:14:0,14:0:0:14:527	1/1/1/1/1/1/1/1/1/1:11:0,11:0:0:11:407
gi|170676117|gb|AY905542.2|	838	.	C	.	0	.	DP=80;DPB=80;EPPR=60.4457;GTI=0;MQMR=60;NS=6;NUMALT=0;ODDS=0;PAIREDR=0.9875;PQR=0;PRO=0;QR=2941;RO=80;RPPR=55.5599	GT:DP:AD:RO:QR:AO:QA	0/0/0/0/0/0/0/0/0:19:19:19:690:.:.	0/0/0/0/0/0/0/0/0/0:14:14:14:516:.:.	0/0/0/0/0/0/0/0/0:16:16:16:584:.:.	0/0/0/0/0/0/0/0/0/0:6:6:6:228:.:.	0/0/0/0/0/0/0/0/0/0:15:15:15:554:.:.	0/0/0/0/0/0/0/0/0/0:10:10:10:369:.:.
gi|170676117|gb|AY905542.2|	839	.	A	.	1.13007e-17	.	DP=82;DPB=82;EPPR=54.2782;GTI=0;MQMR=60;NS=6;NUMALT=0;ODDS=0;PAIREDR=0.987805;PQR=0;PRO=0;QR=2927;RO=82;RPPR=49.7234	GT:DP:AD:RO:QR:AO:QA	0/0/0/0/0/0/0/0/0:20:20:20:709:.:.	0/0/0/0/0/0/0/0/0/0:13:13:13:476:.:.	0/0/0/0/0/0/0/0/0:17:17:17:574:.:.	0/0/0/0/0/0/0/0/0/0:8:8:8:284:.:.	0/0/0/0/0/0/0/0/0/0:14:14:14:518:.:.	0/0/0/0/0/0/0/0/0/0:10:10:10:366:.:.
gi|170676117|gb|AY905542.2|	840	.	T	C	52.6106	.	AB=0.15;ABP=24.2907;AC=3;AF=0.0517241;AN=58;AO=3;CIGAR=1X;DP=84;DPB=84;DPRA=0.625;EPP=3.73412;EPPR=57.2971;GTI=1;LEN=1;MEANALT=1;MQM=60;MQMR=60;NS=6;NUMALT=1;ODDS=0.296766;PAIRED=1;PAIREDR=0.987654;PAO=0;PQA=0;PQR=0;PRO=0;QA=111;QR=2948;RO=81;RPL=0;RPP=9.52472;RPPR=48.0751;RPR=3;RUN=1;SAF=2;SAP=3.73412;SAR=1;SRF=73;SRP=116.275;SRR=8;TYPE=snp;technology.Illumina=1	GT:DP:AD:RO:QR:AO:QA	0/0/0/0/0/0/0/0/0:22:22,0:22:814:0:0	0/0/0/0/0/0/0/0/1/1:13:11,2:11:406:2:74	0/0/0/0/0/0/0/0/0:17:17,0:17:592:0:0	0/0/0/0/0/0/0/0/0/1:7:6,1:6:215:1:37	0/0/0/0/0/0/0/0/0/0:15:15,0:15:555:0:0	0/0/0/0/0/0/0/0/0/0:10:10,0:10:366:0:0
gi|170676117|gb|AY905542.2|	841	.	G	.	0	.	DP=85;DPB=85;EPPR=59.443;GTI=0;MQMR=60;NS=6;NUMALT=0;ODDS=0;PAIREDR=0.988235;PQR=0;PRO=0;QR=3074;RO=85;RPPR=54.7424	GT:DP:AD:RO:QR:AO:QA	0/0/0/0/0/0/0/0/0:22:22:22:796:.:.	0/0/0/0/0/0/0/0/0/0:14:14:14:505:.:.	0/0/0/0/0/0/0/0/0:17:17:17:595:.:.	0/0/0/0/0/0/0/0/0/0:7:7:7:243:.:.	0/0/0/0/0/0/0/0/0/0:15:15:15:565:.:.	0/0/0/0/0/0/0/0/0/0:10:10:10:370:.:.
gi|170676117|gb|AY905542.2|	842	.	T	.	0	.	DP=84;DPB=84;EPPR=53.0576;GTI=0;MQMR=60;NS=6;NUMALT=0;ODDS=0;PAIREDR=0.988095;PQR=0;PRO=0;QR=3112;RO=84;RPPR=53.0576	GT:DP:AD:RO:QR:AO:QA	0/0/0/0/0/0/0/0/0:21:21:21:776:.:.	0/0/0/0/0/0/0/0/0/0:15:15:15:561:.:.	0/0/0/0/0/0/0/0/0:15:15:15:541:.:.	0/0/0/0/0/0/0/0/0/0:8:8:8:285:.:.	0/0/0/0/0/0/0/0/0/0:15:15:15:576:.:.	0/0/0/0/0/0/0/0/0/0:10:10:10:373:.:.
gi|170676117|gb|AY905542.2|	843	.	T	.	0	.	DP=83;DPB=83;EPPR=28.1523;GTI=0;MQMR=60;NS=6;NUMALT=0;ODDS=0;PAIREDR=0.987952;PQR=0;PRO=0;QR=3058;RO=83;RPPR=28.1523	GT:DP:AD:RO:QR:AO:QA	0/0/0/0/0/0/0/0/0:21:21:21:765:.:.	0/0/0/0/0/0/0/0/0/0:15:15:15:547:.:.	0/0/0/0/0/0/0/0/0:16:16:16:574:.:.	0/0/0/0/0/0/0/0/0/0:8:8:8:298:.:.	0/0/0/0/0/0/0/0/0/0:14:14:14:538:.:.	0/0/0/0/0/0/0/0/0/0:9:9:9:336:.:.
gi|170676117|gb|AY905542.2|	844	.	C	.	0	.	DP=84;DPB=84;EPPR=4.66476;GTI=0;MQMR=60;NS=6;NUMALT=0;ODDS=0;PAIREDR=0.988095;PQR=0;PRO=0;QR=3080;RO=84;RPPR=4.66476	GT:DP:AD:RO:QR:AO:QA	0/0/0/0/0/0/0/0/0:21:21:21:772:.:.	0/0/0/0/0/0/0/0/0/0:14:14:14:520:.:.	0/0/0/0/0/0/0/0/0:16:16:16:576:.:.	0/0/0/0/0/0/0/0/0/0:8:8:8:298:.:.	0/0/0/0/0/0/0/0/0/0:15:15:15:558:.:.	0/0/0/0/0/0/0/0/0/0:10:10:10:356:.:.
gi|170676117|gb|AY905542.2|	845	.	T	.	1.24779e-17	.	DP=87;DPB=87;EPPR=62.9379;GTI=0;MQMR=60;NS=6;NUMALT=0;ODDS=0;PAIREDR=0.988506;PQR=0;PRO=0;QR=3209;RO=87;RPPR=62.9379	GT:DP:AD:RO:QR:AO:QA	0/0/0/0/0/0/0/0/0:22:22:22:803:.:.	0/0/0/0/0/0/0/0/0/0:15:15:15:561:.:.	0/0/0/0/0/0/0/0/0:16:16:16:582:.:.	0/0/0/0/0/0/0/0/0/0:9:9:9:319:.:.	0/0/0/0/0/0/0/0/0/0:15:15:15:571:.:.	0/0/0/0/0/0/0/0/0/0:10:10:10:373:.:.
gi|170676117|gb|AY905542.2|	846	.	T	.	0	.	DP=84;DPB=84;EPPR=72.911;GTI=0;MQMR=60;NS=6;NUMALT=0;ODDS=0;PAIREDR=0.988095;PQR=0;PRO=0;QR=3146;RO=84;RPPR=72.911	GT:DP:AD:RO:QR:AO:QA	0/0/0/0/0/0/0/0/0:20:20:20:739:.:.	0/0/0/0/0/0/0/0/0/0:15:15:15:564:.:.	0/0/0/0/0/0/0/0/0:16:16:16:592:.:.	0/0/0/0/0/0/0/0/0/0:8:8:8:302:.:.	0/0/0/0/0/0/0/0/0/0:15:15:15:576:.:.	0/0/0/0/0/0/0/0/0/0:10:10:10:373:.:.
gi|170676117|gb|AY905542.2|	847	.	T	.	0	.	DP=84;DPB=84;EPPR=78.3914;GTI=0;MQMR=60;NS=6;NUMALT=0;ODDS=0;PAIREDR=0.988095;PQR=0;PRO=0;QR=3108;RO=84;RPPR=78.3914	GT:DP:AD:RO:QR:AO:QA	0/0/0/0/0/0/0/0/0:20:20:20:729:.:.	0/0/0/0/0/0/0/0/0/0:15:15:15:554:.:.	0/0/0/0/0/0/0/0/0:16:16:16:582:.:.	0/0/0/0/0/0/0/0/0/0:9:9:9:328:.:.	0/0/0/0/0/0/0/0/0/0:14:14:14:542:.:.	0/0/0/0/0/0/0/0/0/0:10:10:10:373:.:.
gi|170676117|gb|AY905542.2|	848	.	G	.	1.24779e-17	.	DP=87;DPB=87;EPPR=78.5126;GTI=0;MQMR=60;NS=6;NUMALT=0;ODDS=0;PAIREDR=0.988506;PQR=0;PRO=0;QR=3213;RO=87;RPPR=78.5126	GT:DP:AD:RO:QR:AO:QA	0/0/0/0/0/0/0/0/0:22:22:22:789:.:.	0/0/0/0/0/0/0/0/0/0:15:15:15:564:.:.	0/0/0/0/0/0/0/0/0:16:16:16:584:.:.	0/0/0/0/0/0/0/0/0/0:9:9:9:328:.:.	0/0/0/0/0/0/0/0/0/0:14:14:14:538:.:.	0/0/0/0/0/0/0/0/0/0:11:11:11:410:.:.
gi|170676117|gb|AY905542.2|	849	.	T	.	1.13007e-17	.	DP=82;DPB=82;EPPR=69.2137;GTI=0;MQMR=60;NS=6;NUMALT=0;ODDS=0;PAIREDR=0.987805;PQR=0;PRO=0;QR=3040;RO=82;RPPR=69.2137	GT:DP:AD:RO:QR:AO:QA	0/0/0/0/0/0/0/0/0:19:19:19:695:.:.	0/0/0/0/0/0/0/0/0/0:15:15:15:561:.:.	0/0/0/0/0/0/0/0/0:15:15:15:537:.:.	0/0/0/0/0/0/0/0/0/0:9:9:9:339:.:.	0/0/0/0/0/0/0/0/0/0:13:13:13:502:.:.	0/0/0/0/0/0/0/0/0/0:11:11:11:406:.:.
gi|170676117|gb|AY905542.2|	850	.	T	.	0	.	DP=84;DPB=84;EPPR=62.5707;GTI=0;MQMR=60;NS=6;NUMALT=0;ODDS=0;PAIREDR=0.988095;PQR=0;PRO=0;QR=3099;RO=84;RPPR=72.911	GT:DP:AD:RO:QR:AO:QA	0/0/0/0/0/0/0/0/0:20:20:20:725:.:.	0/0/0/0/0/0/0/0/0/0:15:15:15:554:.:.	0/0/0/0/0/0/0/0/0:15:15:15:541:.:.	0/0/0/0/0/0/0/0/0/0:8:8:8:301:.:.	0/0/0/0/0/0/0/0/0/0:15:15:15:568:.:.	0/0/0/0/0/0/0/0/0/0:11:11:11:410:.:.
gi|170676117|gb|AY905542.2|	851	.	T	.	0	.	DP=85;DPB=85;EPPR=64.348;GTI=0;MQMR=60;NS=6;NUMALT=0;ODDS=0;PAIREDR=0.988235;PQR=0;PRO=0;QR=3156;RO=85;RPPR=69.4574	GT:DP:AD:RO:QR:AO:QA	0/0/0/0/0/0/0/0/0:21:21:21:766:.:.	0/0/0/0/0/0/0/0/0/0:15:15:15:560:.:.	0/0/0/0/0/0/0/0/0:14:14:14:506:.:.	0/0/0/0/0/0/0/0/0/0:8:8:8:305:.:.	0/0/0/0/0/0/0/0/0/0:16:16:16:609:.:.	0/0/0/0/0/0/0/0/0/0:11:11:11:410:.:.
gi|170676117|gb|AY905542.2|	852	.	T	.	1.0359e-17	.	DP=77;DPB=77;EPPR=50.4161;GTI=0;MQMR=60;NS=6;NUMALT=0;ODDS=0;PAIREDR=0.987013;PQR=0;PRO=0;QR=2871;RO=77;RPPR=55.1538	GT:DP:AD:RO:QR:AO:QA	0/0/0/0/0/0/0/0/0:22:22:22:803:.:.	0/0/0/0/0/0/0/0/0/0:15:15:15:564:.:.	0/0/0/0/0/0/0/0/0:7:7:7:259:.:.	0/0/0/0/0/0/0/0/0/0:8:8:8:305:.:.	0/0/0/0/0/0/0/0/0/0:15:15:15:571:.:.	0/0/0/0/0/0/0/0/0/0:10:10:10:369:.:.
gi|170676117|gb|AY905542.2|	853	.	T	.	0	.	DP=79;DPB=79;EPPR=53.8337;GTI=0;MQMR=60;NS=6;NUMALT=0;ODDS=0;PAIREDR=0.987342;PQR=0;PRO=0;QR=2934;RO=79;RPPR=53.8337	GT:DP:AD:RO:QR:AO:QA	0/0/0/0/0/0/0/0/0:22:22:22:810:.:.	0/0/0/0/0/0/0/0/0/0:15:15:15:567:.:.	0/0/0/0/0/0/0/0/0:8:8:8:286:.:.	0/0/0/0/0/0/0/0/0/0:8:8:8:305:.:.	0/0/0/0/0/0/0/0/0/0:16:16:16:593:.:.	0/0/0/0/0/0/0/0/0/0:10:10:10:373:.:.
gi|170676117|gb|AY905542.2|	854	.	G	.	3.00622e-15	.	DP=78;DPB=78;EPPR=63.4687;GTI=0;MQMR=60;NS=6;NUMALT=0;ODDS=0;PAIREDR=0.986842;PQR=0;PRO=0;QR=2795;RO=76;RPPR=63.4687	GT:DP:AD:RO:QR:AO:QA	0/0/0/0/0/0/0/0/0:20:20:20:743:.:.	0/0/0/0/0/0/0/0/0/0:15:14:14:520:.:.	0/0/0/0/0/0/0/0/0:8:7:7:244:.:.	0/0/0/0/0/0/0/0/0/0:9:9:9:327:.:.	0/0/0/0/0/0/0/0/0/0:16:16:16:588:.:.	0/0/0/0/0/0/0/0/0/0:10:10:10:373:.:.
gi|170676117|gb|AY905542.2|	855	.	G	.	0	.	DP=78;DPB=78;EPPR=61.9184;GTI=0;MQMR=60;NS=6;NUMALT=0;ODDS=0;PAIREDR=0.987179;PQR=0;PRO=0;QR=2842;RO=78;RPPR=61.9184	GT:DP:AD:RO:QR:AO:QA	0/0/0/0/0/0/0/0/0:22:22:22:779:.:.	0/0/0/0/0/0/0/0/0/0:15:15:15:552:.:.	0/0/0/0/0/0/0/0/0:7:7:7:239:.:.	0/0/0/0/0/0/0/0/0/0:8:8:8:305:.:.	0/0/0/0/0/0/0/0/0/0:16:16:16:602:.:.	0/0/0/0/0/0/0/0/0/0:10:10:10:365:.:.
gi|170676117|gb|AY905542.2|	856	.	T	.	0	.	DP=80;DPB=80;EPPR=65.5487;GTI=0;MQMR=60;NS=6;NUMALT=0;ODDS=0;PAIREDR=0.9875;PQR=0;PRO=0;QR=2964;RO=80;RPPR=60.4457	GT:DP:AD:RO:QR:AO:QA	0/0/0/0/0/0/0/0/0:21:21:21:762:.:.	0/0/0/0/0/0/0/0/0/0:15:15:15:564:.:.	0/0/0/0/0/0/0/0/0:8:8:8:282:.:.	0/0/0/0/0/0/0/0/0/0:9:9:9:342:.:.	0/0/0/0/0/0/0/0/0/0:17:17:17:641:.:.	0/0/0/0/0/0/0/0/0/0:10:10:10:373:.:.
gi|170676117|gb|AY905542.2|	857	.	C	.	0	.	DP=78;DPB=78;EPPR=67.1523;GTI=0;MQMR=60;NS=6;NUMALT=0;ODDS=0;PAIREDR=0.987179;PQR=0;PRO=0;QR=2923;RO=78;RPPR=61.9184	GT:DP:AD:RO:QR:AO:QA	0/0/0/0/0/0/0/0/0:20:20:20:742:.:.	0/0/0/0/0/0/0/0/0/0:15:15:15:567:.:.	0/0/0/0/0/0/0/0/0:7:7:7:259:.:.	0/0/0/0/0/0/0/0/0/0:9:9:9:338:.:.	0/0/0/0/0/0/0/0/0/0:17:17:17:644:.:.	0/0/0/0/0/0/0/0/0/0:10:10:10:373:.:.
gi|170676117|gb|AY905542.2|	858	.	G	.	0	.	DP=78;DPB=78;EPPR=67.1523;GTI=0;MQMR=60;NS=6;NUMALT=0;ODDS=0;PAIREDR=0.987179;PQR=0;PRO=0;QR=2897;RO=78;RPPR=61.9184	GT:DP:AD:RO:QR:AO:QA	0/0/0/0/0/0/0/0/0:20:20:20:733:.:.	0/0/0/0/0/0/0/0/0/0:15:15:15:564:.:.	0/0/0/0/0/0/0/0/0:8:8:8:277:.:.	0/0/0/0/0/0/0/0/0/0:8:8:8:305:.:.	0/0/0/0/0/0/0/0/0/0:17:17:17:645:.:.	0/0/0/0/0/0/0/0/0/0:10:10:10:373:.:.
gi|170676117|gb|AY905542.2|	859	.	A	.	0	.	DP=78;DPB=78;EPPR=67.1523;GTI=0;MQMR=60;NS=6;NUMALT=0;ODDS=0;PAIREDR=0.987179;PQR=0;PRO=0;QR=2792;RO=78;RPPR=61.9184	GT:DP:AD:RO:QR:AO:QA	0/0/0/0/0/0/0/0/0:21:21:21:734:.:.	0/0/0/0/0/0/0/0/0/0:14:14:14:517:.:.	0/0/0/0/0/0/0/0/0:8:8:8:272:.:.	0/0/0/0/0/0/0/0/0/0:9:9:9:332:.:.	0/0/0/0/0/0/0/0/0/0:17:17:17:612:.:.	0/0/0/0/0/0/0/0/0/0:9:9:9:325:.:.
gi|170676117|gb|AY905542.2|	860	.	G	.	1.0359e-17	.	DP=77;DPB=77;EPPR=65.3062;GTI=0;MQMR=60;NS=6;NUMALT=0;ODDS=0;PAIREDR=0.987013;PQR=0;PRO=0;QR=2816;RO=77;RPPR=60.1172	GT:DP:AD:RO:QR:AO:QA	0/0/0/0/0/0/0/0/0:20:20:20:732:.:.	0/0/0/0/0/0/0/0/0/0:15:15:15:554:.:.	0/0/0/0/0/0/0/0/0:8:8:8:292:.:.	0/0/0/0/0/0/0/0/0/0:9:9:9:338:.:.	0/0/0/0/0/0/0/0/0/0:16:16:16:571:.:.	0/0/0/0/0/0/0/0/0/0:9:9:9:329:.:.
gi|170676117|gb|AY905542.2|	861	.	A	.	0	.	DP=78;DPB=78;EPPR=56.9074;GTI=0;MQMR=60;NS=6;NUMALT=0;ODDS=0;PAIREDR=0.987179;PQR=0;PRO=0;QR=2839;RO=78;RPPR=52.119	GT:DP:AD:RO:QR:AO:QA	0/0/0/0/0/0/0/0/0:21:21:21:767:.:.	0/0/0/0/0/0/0/0/0/0:16:16:16:591:.:.	0/0/0/0/0/0/0/0/0:8:8:8:296:.:.	0/0/0/0/0/0/0/0/0/0:9:9:9:342:.:.	0/0/0/0/0/0/0/0/0/0:15:15:15:534:.:.	0/0/0/0/0/0/0/0/0/0:9:9:9:309:.:.
gi|170676117|gb|AY905542.2|	862	.	A	.	0	.	DP=78;DPB=78;EPPR=78.288;GTI=0;MQMR=60;NS=6;NUMALT=0;ODDS=0;PAIREDR=1;PQR=0;PRO=0;QR=2805;RO=78;RPPR=52.119	GT:DP:AD:RO:QR:AO:QA	0/0/0/0/0/0/0/0/0:23:23:23:826:.:.	0/0/0/0/0/0/0/0/0/0:15:15:15:544:.:.	0/0/0/0/0/0/0/0/0:8:8:8:296:.:.	0/0/0/0/0/0/0/0/0/0:8:8:8:305:.:.	0/0/0/0/0/0/0/0/0/0:15:15:15:515:.:.	0/0/0/0/0/0/0/0/0/0:9:9:9:319:.:.
gi|170676117|gb|AY905542.2|	863	.	A	.	0	.	DP=75;DPB=75;EPPR=66.9674;GTI=0;MQMR=60;NS=6;NUMALT=0;ODDS=0;PAIREDR=1;PQR=0;PRO=0;QR=2738;RO=75;RPPR=42.6469	GT:DP:AD:RO:QR:AO:QA	0/0/0/0/0/0/0/0/0:22:22:22:800:.:.	0/0/0/0/0/0/0/0/0/0:15:15:15:550:.:.	0/0/0/0/0/0/0/0/0:8:8:8:288:.:.	0/0/0/0/0/0/0/0/0/0:7:7:7:264:.:.	0/0/0/0/0/0/0/0/0/0:13:13:13:470:.:.	0/0/0/0/0/0/0/0/0/0:10:10:10:366:.:.
gi|170676117|gb|AY905542.2|	864	.	G	.	0	.	DP=75;DPB=75;EPPR=61.6401;GTI=0;MQMR=60;NS=6;NUMALT=0;ODDS=0;PAIREDR=1;PQR=0;PRO=0;QR=2755;RO=75;RPPR=47.0478	GT:DP:AD:RO:QR:AO:QA	0/0/0/0/0/0/0/0/0:23:23:23:847:.:.	0/0/0/0/0/0/0/0/0/0:14:14:14:521:.:.	0/0/0/0/0/0/0/0/0:8:8:8:276:.:.	0/0/0/0/0/0/0/0/0/0:7:7:7:265:.:.	0/0/0/0/0/0/0/0/0/0:12:12:12:439:.:.	0/0/0/0/0/0/0/0/0/0:11:11:11:407:.:.
gi|170676117|gb|AY905542.2|	865	.	A	.	1.0359e-17	.	DP=77;DPB=77;EPPR=70.7208;GTI=0;MQMR=60;NS=6;NUMALT=0;ODDS=0;PAIREDR=1;PQR=0;PRO=0;QR=2746;RO=77;RPPR=50.4161	GT:DP:AD:RO:QR:AO:QA	0/0/0/0/0/0/0/0/0:23:23:23:841:.:.	0/0/0/0/0/0/0/0/0/0:14:14:14:507:.:.	0/0/0/0/0/0/0/0/0:7:7:7:255:.:.	0/0/0/0/0/0/0/0/0/0:8:8:8:281:.:.	0/0/0/0/0/0/0/0/0/0:15:15:15:502:.:.	0/0/0/0/0/0/0/0/0/0:10:10:10:360:.:.
gi|170676117|gb|AY905542.2|	866	.	A	.	0	.	DP=78;DPB=78;EPPR=70.7208;GTI=0;MQMR=60;NS=6;NUMALT=0;ODDS=0;PAIREDR=1;PQR=0;PRO=0;QR=2785;RO=77;RPPR=50.4161	GT:DP:AD:RO:QR:AO:QA	0/0/0/0/0/0/0/0/0:24:23:23:846:.:.	0/0/0/0/0/0/0/0/0/0:13:13:13:484:.:.	0/0/0/0/0/0/0/0/0:8:8:8:286:.:.	0/0/0/0/0/0/0/0/0/0:8:8:8:298:.:.	0/0/0/0/0/0/0/0/0/0:14:14:14:474:.:.	0/0/0/0/0/0/0/0/0/0:11:11:11:397:.:.
gi|170676117|gb|AY905542.2|	867	.	G	.	0	.	DP=80;DPB=80;EPPR=76.4061;GTI=0;MQMR=60;NS=6;NUMALT=0;ODDS=0;PAIREDR=0.9875;PQR=0;PRO=0;QR=2916;RO=80;RPPR=46.4397	GT:DP:AD:RO:QR:AO:QA	0/0/0/0/0/0/0/0/0:24:24:24:880:.:.	0/0/0/0/0/0/0/0/0/0:16:16:16:579:.:.	0/0/0/0/0/0/0/0/0:8:8:8:286:.:.	0/0/0/0/0/0/0/0/0/0:8:8:8:298:.:.	0/0/0/0/0/0/0/0/0/0:13:13:13:466:.:.	0/0/0/0/0/0/0/0/0/0:11:11:11:407:.:.
gi|170676117|gb|AY905542.2|	868	.	A	.	1.13007e-17	.	DP=82;DPB=82;EPPR=80.23;GTI=0;MQMR=60;NS=6;NUMALT=0;ODDS=0;PAIREDR=0.987805;PQR=0;PRO=0;QR=2974;RO=82;RPPR=45.3805	GT:DP:AD:RO:QR:AO:QA	0/0/0/0/0/0/0/0/0:24:24:24:880:.:.	0/0/0/0/0/0/0/0/0/0:16:16:16:580:.:.	0/0/0/0/0/0/0/0/0:8:8:8:296:.:.	0/0/0/0/0/0/0/0/0/0:8:8:8:295:.:.	0/0/0/0/0/0/0/0/0/0:15:15:15:516:.:.	0/0/0/0/0/0/0/0/0/0:11:11:11:407:.:.
gi|170676117|gb|AY905542.2|	869	.	C	.	1.0359e-17	.	DP=77;DPB=77;EPPR=70.7208;GTI=0;MQMR=60;NS=6;NUMALT=0;ODDS=0;PAIREDR=0.987013;PQR=0;PRO=0;QR=2802;RO=77;RPPR=37.5565	GT:DP:AD:RO:QR:AO:QA	0/0/0/0/0/0/0/0/0:23:23:23:825:.:.	0/0/0/0/0/0/0/0/0/0:16:16:16:595:.:.	0/0/0/0/0/0/0/0/0:7:7:7:249:.:.	0/0/0/0/0/0/0/0/0/0:7:7:7:268:.:.	0/0/0/0/0/0/0/0/0/0:13:13:13:462:.:.	0/0/0/0/0/0/0/0/0/0:11:11:11:403:.:.
gi|170676117|gb|AY905542.2|	870	.	C	.	0	.	DP=79;DPB=79;EPPR=74.504;GTI=0;MQMR=60;NS=6;NUMALT=0;ODDS=0;PAIREDR=0.987342;PQR=0;PRO=0;QR=2856;RO=79;RPPR=40.64	GT:DP:AD:RO:QR:AO:QA	0/0/0/0/0/0/0/0/0:24:24:24:865:.:.	0/0/0/0/0/0/0/0/0/0:16:16:16:591:.:.	0/0/0/0/0/0/0/0/0:6:6:6:218:.:.	0/0/0/0/0/0/0/0/0/0:8:8:8:288:.:.	0/0/0/0/0/0/0/0/0/0:14:14:14:487:.:.	0/0/0/0/0/0/0/0/0/0:11:11:11:407:.:.
gi|170676117|gb|AY905542.2|	871	.	G	.	1.13007e-17	.	DP=82;DPB=82;EPPR=86.0559;GTI=0;MQMR=60;NS=6;NUMALT=0;ODDS=0;PAIREDR=0.987805;PQR=0;PRO=0;QR=2934;RO=82;RPPR=49.7234	GT:DP:AD:RO:QR:AO:QA	0/0/0/0/0/0/0/0/0:24:24:24:850:.:.	0/0/0/0/0/0/0/0/0/0:16:16:16:591:.:.	0/0/0/0/0/0/0/0/0:8:8:8:278:.:.	0/0/0/0/0/0/0/0/0/0:8:8:8:288:.:.	0/0/0/0/0/0/0/0/0/0:15:15:15:524:.:.	0/0/0/0/0/0/0/0/0/0:11:11:11:403:.:.
gi|170676117|gb|AY905542.2|	872	.	C	.	5.41492e-18	.	DP=81;DPB=81;EPPR=90.1105;GTI=0;MQMR=60;NS=6;NUMALT=0;ODDS=0;PAIREDR=0.987654;PQR=0;PRO=0;QR=2950;RO=81;RPPR=48.0751	GT:DP:AD:RO:QR:AO:QA	0/0/0/0/0/0/0/0/0:24:24:24:868:.:.	0/0/0/0/0/0/0/0/0/0:16:16:16:591:.:.	0/0/0/0/0/0/0/0/0:7:7:7:259:.:.	0/0/0/0/0/0/0/0/0/0:7:7:7:261:.:.	0/0/0/0/0/0/0/0/0/0:16:16:16:564:.:.	0/0/0/0/0/0/0/0/0/0:11:11:11:407:.:.
gi|170676117|gb|AY905542.2|	873	.	T	.	1.13007e-17	.	DP=82;DPB=82;EPPR=86.0559;GTI=0;MQMR=60;NS=6;NUMALT=0;ODDS=0;PAIREDR=0.987805;PQR=0;PRO=0;QR=2999;RO=82;RPPR=54.2782	GT:DP:AD:RO:QR:AO:QA	0/0/0/0/0/0/0/0/0:23:23:23:844:.:.	0/0/0/0/0/0/0/0/0/0:16:16:16:584:.:.	0/0/0/0/0/0/0/0/0:8:8:8:286:.:.	0/0/0/0/0/0/0/0/0/0:8:8:8:305:.:.	0/0/0/0/0/0/0/0/0/0:16:16:16:577:.:.	0/0/0/0/0/0/0/0/0/0:11:11:11:403:.:.
gi|170676117|gb|AY905542.2|	874	.	T	.	0	.	DP=85;DPB=85;EPPR=69.4574;GTI=0;MQMR=60;NS=6;NUMALT=0;ODDS=0;PAIREDR=0.988235;PQR=0;PRO=0;QR=3100;RO=85;RPPR=41.8669	GT:DP:AD:RO:QR:AO:QA	0/0/0/0/0/0/0/0/0:27:27:27:978:.:.	0/0/0/0/0/0/0/0/0/0:16:16:16:595:.:.	0/0/0/0/0/0/0/0/0:7:7:7:245:.:.	0/0/0/0/0/0/0/0/0/0:9:9:9:335:.:.	0/0/0/0/0/0/0/0/0/0:15:15:15:540:.:.	0/0/0/0/0/0/0/0/0/0:11:11:11:407:.:.
gi|170676117|gb|AY905542.2|	875	.	A	.	0	.	DP=84;DPB=84;EPPR=78.3914;GTI=0;MQMR=60;NS=6;NUMALT=0;ODDS=0;PAIREDR=0.988095;PQR=0;PRO=0;QR=3017;RO=84;RPPR=48.6112	GT:DP:AD:RO:QR:AO:QA	0/0/0/0/0/0/0/0/0:26:26:26:927:.:.	0/0/0/0/0/0/0/0/0/0:16:16:16:585:.:.	0/0/0/0/0/0/0/0/0:8:8:8:288:.:.	0/0/0/0/0/0/0/0/0/0:8:8:8:295:.:.	0/0/0/0/0/0/0/0/0/0:15:15:15:515:.:.	0/0/0/0/0/0/0/0/0/0:11:11:11:407:.:.
gi|170676117|gb|AY905542.2|	876	.	T	.	6.59208e-18	.	DP=91;DPB=91;EPPR=70.0396;GTI=0;MQMR=60;NS=6;NUMALT=0;ODDS=0;PAIREDR=0.978022;PQR=0;PRO=0;QR=3298;RO=91;RPPR=43.1229	GT:DP:AD:RO:QR:AO:QA	0/0/0/0/0/0/0/0/0:29:29:29:1058:.:.	0/0/0/0/0/0/0/0/0/0:16:16:16:591:.:.	0/0/0/0/0/0/0/0/0:8:8:8:286:.:.	0/0/0/0/0/0/0/0/0/0:11:11:11:403:.:.	0/0/0/0/0/0/0/0/0/0:16:16:16:553:.:.	0/0/0/0/0/0/0/0/0/0:11:11:11:407:.:.
gi|170676117|gb|AY905542.2|	877	.	G	.	0	.	DP=88;DPB=88;EPPR=64.6999;GTI=0;MQMR=60;NS=6;NUMALT=0;ODDS=0;PAIREDR=0.977273;PQR=0;PRO=0;QR=3213;RO=88;RPPR=38.6422	GT:DP:AD:RO:QR:AO:QA	0/0/0/0/0/0/0/0/0:29:29:29:1062:.:.	0/0/0/0/0/0/0/0/0/0:16:16:16:587:.:.	0/0/0/0/0/0/0/0/0:6:6:6:222:.:.	0/0/0/0/0/0/0/0/0/0:10:10:10:369:.:.	0/0/0/0/0/0/0/0/0/0:16:16:16:566:.:.	0/0/0/0/0/0/0/0/0/0:11:11:11:407:.:.
gi|170676117|gb|AY905542.2|	878	.	G	.	5.88579e-18	.	DP=86;DPB=86;EPPR=61.1856;GTI=0;MQMR=60;NS=6;NUMALT=0;ODDS=0;PAIREDR=0.976744;PQR=0;PRO=0;QR=3169;RO=86;RPPR=35.7339	GT:DP:AD:RO:QR:AO:QA	0/0/0/0/0/0/0/0/0:27:27:27:994:.:.	0/0/0/0/0/0/0/0/0/0:16:16:16:591:.:.	0/0/0/0/0/0/0/0/0:7:7:7:259:.:.	0/0/0/0/0/0/0/0/0/0:10:10:10:369:.:.	0/0/0/0/0/0/0/0/0/0:15:15:15:553:.:.	0/0/0/0/0/0/0/0/0/0:11:11:11:403:.:.
gi|170676117|gb|AY905542.2|	879	.	T	.	1.24779e-17	.	DP=87;DPB=87;EPPR=62.9379;GTI=0;MQMR=60;NS=6;NUMALT=0;ODDS=0;PAIREDR=0.977011;PQR=0;PRO=0;QR=3194;RO=87;RPPR=37.1798	GT:DP:AD:RO:QR:AO:QA	0/0/0/0/0/0/0/0/0:27:27:27:988:.:.	0/0/0/0/0/0/0/0/0/0:16:16:16:591:.:.	0/0/0/0/0/0/0/0/0:7:7:7:259:.:.	0/0/0/0/0/0/0/0/0/0:10:10:10:369:.:.	0/0/0/0/0/0/0/0/0/0:16:16:16:584:.:.	0/0/0/0/0/0/0/0/0/0:11:11:11:403:.:.
gi|170676117|gb|AY905542.2|	880	.	A	.	1.24779e-17	.	DP=87;DPB=87;EPPR=62.9379;GTI=0;MQMR=60;NS=6;NUMALT=0;ODDS=0;PAIREDR=0.977011;PQR=0;PRO=0;QR=3167;RO=87;RPPR=37.1798	GT:DP:AD:RO:QR:AO:QA	0/0/0/0/0/0/0/0/0:27:27:27:984:.:.	0/0/0/0/0/0/0/0/0/0:16:16:16:595:.:.	0/0/0/0/0/0/0/0/0:7:7:7:241:.:.	0/0/0/0/0/0/0/0/0/0:11:11:11:397:.:.	0/0/0/0/0/0/0/0/0/0:15:15:15:551:.:.	0/0/0/0/0/0/0/0/0/0:11:11:11:399:.:.
gi|170676117|gb|AY905542.2|	881	.	A	.	0	.	DP=89;DPB=89;EPPR=66.471;GTI=0;MQMR=60;NS=6;NUMALT=0;ODDS=0;PAIREDR=0.977528;PQR=0;PRO=0;QR=3227;RO=89;RPPR=40.1205	GT:DP:AD:RO:QR:AO:QA	0/0/0/0/0/0/0/0/0:27:27:27:988:.:.	0/0/0/0/0/0/0/0/0/0:16:16:16:587:.:.	0/0/0/0/0/0/0/0/0:8:8:8:288:.:.	0/0/0/0/0/0/0/0/0/0:11:11:11:403:.:.	0/0/0/0/0/0/0/0/0/0:16:16:16:558:.:.	0/0/0/0/0/0/0/0/0/0:11:11:11:403:.:.
gi|170676117|gb|AY905542.2|	882	.	C	.	1.24779e-17	.	DP=87;DPB=87;EPPR=62.9379;GTI=0;MQMR=60;NS=6;NUMALT=0;ODDS=0;PAIREDR=0.977011;PQR=0;PRO=0;QR=3150;RO=87;RPPR=37.1798	GT:DP:AD:RO:QR:AO:QA	0/0/0/0/0/0/0/0/0:27:27:27:968:.:.	0/0/0/0/0/0/0/0/0/0:16:16:16:587:.:.	0/0/0/0/0/0/0/0/0:7:7:7:245:.:.	0/0/0/0/0/0/0/0/0/0:11:11:11:403:.:.	0/0/0/0/0/0/0/0/0/0:15:15:15:540:.:.	0/0/0/0/0/0/0/0/0/0:11:11:11:407:.:.
gi|170676117|gb|AY905542.2|	883	.	A	.	5.88579e-18	.	DP=86;DPB=86;EPPR=66.1345;GTI=0;MQMR=60;NS=6;NUMALT=0;ODDS=0;PAIREDR=0.976744;PQR=0;PRO=0;QR=3150;RO=86;RPPR=39.4708	GT:DP:AD:RO:QR:AO:QA	0/0/0/0/0/0/0/0/0:27:27:27:988:.:.	0/0/0/0/0/0/0/0/0/0:15:15:15:554:.:.	0/0/0/0/0/0/0/0/0:7:7:7:255:.:.	0/0/0/0/0/0/0/0/0/0:11:11:11:413:.:.	0/0/0/0/0/0/0/0/0/0:15:15:15:533:.:.	0/0/0/0/0/0/0/0/0/0:11:11:11:407:.:.
gi|170676117|gb|AY905542.2|	884	.	T	.	0	.	DP=88;DPB=88;EPPR=59.8634;GTI=0;MQMR=60;NS=6;NUMALT=0;ODDS=0;PAIREDR=0.977273;PQR=0;PRO=0;QR=3227;RO=88;RPPR=42.4916	GT:DP:AD:RO:QR:AO:QA	0/0/0/0/0/0/0/0/0:27:27:27:982:.:.	0/0/0/0/0/0/0/0/0/0:15:15:15:550:.:.	0/0/0/0/0/0/0/0/0:8:8:8:296:.:.	0/0/0/0/0/0/0/0/0/0:12:12:12:446:.:.	0/0/0/0/0/0/0/0/0/0:15:15:15:546:.:.	0/0/0/0/0/0/0/0/0/0:11:11:11:407:.:.
gi|170676117|gb|AY905542.2|	885	.	A	.	0	.	DP=85;DPB=85;EPPR=54.7424;GTI=0;MQMR=60;NS=6;NUMALT=0;ODDS=0;PAIREDR=0.976471;PQR=0;PRO=0;QR=3102;RO=85;RPPR=37.9838	GT:DP:AD:RO:QR:AO:QA	0/0/0/0/0/0/0/0/0:25:25:25:910:.:.	0/0/0/0/0/0/0/0/0/0:15:15:15:546:.:.	0/0/0/0/0/0/0/0/0:7:7:7:247:.:.	0/0/0/0/0/0/0/0/0/0:12:12:12:446:.:.	0/0/0/0/0/0/0/0/0/0:15:15:15:554:.:.	0/0/0/0/0/0/0/0/0/0:11:11:11:399:.:.
gi|170676117|gb|AY905542.2|	886	.	G	.	0	.	DP=84;DPB=84;EPPR=57.7107;GTI=0;MQMR=60;NS=6;NUMALT=0;ODDS=0;PAIREDR=0.97619;PQR=0;PRO=0;QR=3042;RO=84;RPPR=40.3389	GT:DP:AD:RO:QR:AO:QA	0/0/0/0/0/0/0/0/0:25:25:25:904:.:.	0/0/0/0/0/0/0/0/0/0:15:15:15:548:.:.	0/0/0/0/0/0/0/0/0:6:6:6:218:.:.	0/0/0/0/0/0/0/0/0/0:11:11:11:405:.:.	0/0/0/0/0/0/0/0/0/0:16:16:16:574:.:.	0/0/0/0/0/0/0/0/0/0:11:11:11:393:.:.
gi|170676117|gb|AY905542.2|	887	.	G	.	1.24779e-17	.	DP=87;DPB=87;EPPR=53.5532;GTI=0;MQMR=60;NS=6;NUMALT=0;ODDS=0;PAIREDR=0.977011;PQR=0;PRO=0;QR=3134;RO=87;RPPR=37.1798	GT:DP:AD:RO:QR:AO:QA	0/0/0/0/0/0/0/0/0:26:26:26:923:.:.	0/0/0/0/0/0/0/0/0/0:16:16:16:595:.:.	0/0/0/0/0/0/0/0/0:6:6:6:214:.:.	0/0/0/0/0/0/0/0/0/0:12:12:12:418:.:.	0/0/0/0/0/0/0/0/0/0:15:15:15:544:.:.	0/0/0/0/0/0/0/0/0/0:12:12:12:440:.:.
gi|170676117|gb|AY905542.2|	888	.	A	.	0	.	DP=88;DPB=88;EPPR=59.8634;GTI=0;MQMR=60;NS=6;NUMALT=0;ODDS=0;PAIREDR=0.977273;PQR=0;PRO=0;QR=3189;RO=88;RPPR=42.4916	GT:DP:AD:RO:QR:AO:QA	0/0/0/0/0/0/0/0/0:26:26:26:933:.:.	0/0/0/0/0/0/0/0/0/0:16:16:16:595:.:.	0/0/0/0/0/0/0/0/0:7:7:7:251:.:.	0/0/0/0/0/0/0/0/0/0:12:12:12:446:.:.	0/0/0/0/0/0/0/0/0/0:15:15:15:534:.:.	0/0/0/0/0/0/0/0/0/0:12:12:12:430:.:.
gi|170676117|gb|AY905542.2|	889	.	A	.	1.24779e-17	.	DP=87;DPB=87;EPPR=53.5532;GTI=0;MQMR=60;NS=6;NUMALT=0;ODDS=0;PAIREDR=0.977011;PQR=0;PRO=0;QR=3157;RO=87;RPPR=44.9671	GT:DP:AD:RO:QR:AO:QA	0/0/0/0/0/0/0/0/0:26:26:26:943:.:.	0/0/0/0/0/0/0/0/0/0:16:16:16:591:.:.	0/0/0/0/0/0/0/0/0:6:6:6:214:.:.	0/0/0/0/0/0/0/0/0/0:12:12:12:443:.:.	0/0/0/0/0/0/0/0/0/0:16:16:16:578:.:.	0/0/0/0/0/0/0/0/0/0:11:11:11:388:.:.
gi|170676117|gb|AY905542.2|	890	.	T	.	0	.	DP=70;DPB=70;EPPR=27.3308;GTI=0;MQMR=60;NS=6;NUMALT=0;ODDS=0;PAIREDR=0.971429;PQR=0;PRO=0;QR=2557;RO=70;RPPR=18.0245	GT:DP:AD:RO:QR:AO:QA	0/0/0/0/0/0/0/0/0:22:22:22:817:.:.	0/0/0/0/0/0/0/0/0/0:15:15:15:554:.:.	0/0/0/0/0/0/0/0/0:4:4:4:148:.:.	0/0/0/0/0/0/0/0/0/0:9:9:9:333:.:.	0/0/0/0/0/0/0/0/0/0:9:9:9:327:.:.	0/0/0/0/0/0/0/0/0/0:11:11:11:378:.:.
gi|170676117|gb|AY905542.2|	891	.	G	.	0	.	DP=45;DPB=45;EPPR=3.44459;GTI=0;MQMR=60;NS=6;NUMALT=0;ODDS=0;PAIREDR=0.955556;PQR=0;PRO=0;QR=1650;RO=45;RPPR=3.44459	GT:DP:AD:RO:QR:AO:QA	0/0/0/0/0/0/0/0/0:13:13:13:467:.:.	0/0/0/0/0/0/0/0/0/0:10:10:10:369:.:.	0/0/0/0/0/0/0/0/0:1:1:1:37:.:.	0/0/0/0/0/0/0/0/0/0:8:8:8:295:.:.	0/0/0/0/0/0/0/0/0/0:6:6:6:227:.:.	0/0/0/0/0/0/0/0/0/0:7:7:7:255:.:.
gi|170676117|gb|AY905542.2|	892	.	T	.	0	.	DP=41;DPB=41;EPPR=3.06326;GTI=0;MQMR=60;NS=6;NUMALT=0;ODDS=0;PAIREDR=0.95122;PQR=0;PRO=0;QR=1514;RO=41;RPPR=7.30028	GT:DP:AD:RO:QR:AO:QA	0/0/0/0/0/0/0/0/0:10:10:10:373:.:.	0/0/0/0/0/0/0/0/0/0:10:10:10:369:.:.	0/0/0/0/0/0/0/0/0:1:1:1:37:.:.	0/0/0/0/0/0/0/0/0/0:7:7:7:258:.:.	0/0/0/0/0/0/0/0/0/0:7:7:7:255:.:.	0/0/0/0/0/0/0/0/0/0:6:6:6:222:.:.
gi|170676117|gb|AY905542.2|	893	.	T	.	0	.	DP=41;DPB=41;EPPR=3.06326;GTI=0;MQMR=60;NS=6;NUMALT=0;ODDS=0;PAIREDR=0.95122;PQR=0;PRO=0;QR=1518;RO=41;RPPR=7.30028	GT:DP:AD:RO:QR:AO:QA	0/0/0/0/0/0/0/0/0:10:10:10:373:.:.	0/0/0/0/0/0/0/0/0/0:10:10:10:369:.:.	0/0/0/0/0/0/0/0/0:1:1:1:37:.:.	0/0/0/0/0/0/0/0/0/0:7:7:7:262:.:.	0/0/0/0/0/0/0/0/0/0:7:7:7:255:.:.	0/0/0/0/0/0/0/0/0/0:6:6:6:222:.:.
gi|170676117|gb|AY905542.2|	894	.	C	.	0	.	DP=41;DPB=41;EPPR=3.06326;GTI=0;MQMR=60;NS=6;NUMALT=0;ODDS=0;PAIREDR=0.95122;PQR=0;PRO=0;QR=1506;RO=41;RPPR=7.30028	GT:DP:AD:RO:QR:AO:QA	0/0/0/0/0/0/0/0/0:10:10:10:369:.:.	0/0/0/0/0/0/0/0/0/0:10:10:10:369:.:.	0/0/0/0/0/0/0/0/0:1:1:1:37:.:.	0/0/0/0/0/0/0/0/0/0:7:7:7:259:.:.	0/0/0/0/0/0/0/0/0/0:7:7:7:250:.:.	0/0/0/0/0/0/0/0/0/0:6:6:6:222:.:.
gi|170676117|gb|AY905542.2|	895	.	T	.	0	.	DP=41;DPB=41;EPPR=3.06326;GTI=0;MQMR=60;NS=6;NUMALT=0;ODDS=0;PAIREDR=0.95122;PQR=0;PRO=0;QR=1510;RO=41;RPPR=5.60547	GT:DP:AD:RO:QR:AO:QA	0/0/0/0/0/0/0/0/0:10:10:10:373:.:.	0/0/0/0/0/0/0/0/0/0:10:10:10:369:.:.	0/0/0/0/0/0/0/0/0:1:1:1:37:.:.	0/0/0/0/0/0/0/0/0/0:7:7:7:262:.:.	0/0/0/0/0/0/0/0/0/0:7:7:7:247:.:.	0/0/0/0/0/0/0/0/0/0:6:6:6:222:.:.
gi|170676117|gb|AY905542.2|	896	.	A	.	0	.	DP=40;DPB=40;EPPR=3.0103;GTI=0;MQMR=60;NS=6;NUMALT=0;ODDS=0;PAIREDR=0.95;PQR=0;PRO=0;QR=1478;RO=40;RPPR=4.96463	GT:DP:AD:RO:QR:AO:QA	0/0/0/0/0/0/0/0/0:10:10:10:373:.:.	0/0/0/0/0/0/0/0/0/0:10:10:10:373:.:.	0/0/0/0/0/0/0/0/0:1:1:1:37:.:.	0/0/0/0/0/0/0/0/0/0:7:7:7:259:.:.	0/0/0/0/0/0/0/0/0/0:6:6:6:214:.:.	0/0/0/0/0/0/0/0/0/0:6:6:6:222:.:.
gi|170676117|gb|AY905542.2|	897	.	T	.	0	.	DP=40;DPB=40;EPPR=3.0103;GTI=0;MQMR=60;NS=6;NUMALT=0;ODDS=0;PAIREDR=0.95;PQR=0;PRO=0;QR=1488;RO=40;RPPR=4.96463	GT:DP:AD:RO:QR:AO:QA	0/0/0/0/0/0/0/0/0:10:10:10:373:.:.	0/0/0/0/0/0/0/0/0/0:10:10:10:373:.:.	0/0/0/0/0/0/0/0/0:1:1:1:37:.:.	0/0/0/0/0/0/0/0/0/0:7:7:7:262:.:.	0/0/0/0/0/0/0/0/0/0:6:6:6:221:.:.	0/0/0/0/0/0/0/0/0/0:6:6:6:222:.:.
gi|170676117|gb|AY905542.2|	898	.	G	.	0	.	DP=40;DPB=40;EPPR=3.22745;GTI=0;MQMR=60;NS=6;NUMALT=0;ODDS=0;PAIREDR=0.95;PQR=0;PRO=0;QR=1467;RO=40;RPPR=3.87889	GT:DP:AD:RO:QR:AO:QA	0/0/0/0/0/0/0/0/0:10:10:10:373:.:.	0/0/0/0/0/0/0/0/0/0:10:10:10:373:.:.	0/0/0/0/0/0/0/0/0:1:1:1:37:.:.	0/0/0/0/0/0/0/0/0/0:7:7:7:262:.:.	0/0/0/0/0/0/0/0/0/0:6:6:6:200:.:.	0/0/0/0/0/0/0/0/0/0:6:6:6:222:.:.
gi|170676117|gb|AY905542.2|	899	.	C	.	9.65269e-18	.	DP=38;DPB=38;EPPR=3.23888;GTI=0;MQMR=60;NS=6;NUMALT=0;ODDS=0;PAIREDR=0.947368;PQR=0;PRO=0;QR=1413;RO=38;RPPR=5.06748	GT:DP:AD:RO:QR:AO:QA	0/0/0/0/0/0/0/0/0:10:10:10:373:.:.	0/0/0/0/0/0/0/0/0/0:10:10:10:376:.:.	0/0/0/0/0/0/0/0/0:1:1:1:37:.:.	0/0/0/0/0/0/0/0/0/0:7:7:7:258:.:.	0/0/0/0/0/0/0/0/0/0:4:4:4:147:.:.	0/0/0/0/0/0/0/0/0/0:6:6:6:222:.:.
gi|170676117|gb|AY905542.2|	900	.	T	C	1246.34	.	AB=0;ABP=0;AC=58;AF=1;AN=58;AO=37;CIGAR=1X;DP=37;DPB=37;DPRA=0;EPP=4.47751;EPPR=0;GTI=0;LEN=1;MEANALT=1;MQM=60;MQMR=0;NS=6;NUMALT=1;ODDS=4.70556;PAIRED=0.945946;PAIREDR=0;PAO=0;PQA=0;PQR=0;PRO=0;QA=1361;QR=0;RO=0;RPL=15;RPP=5.88603;RPPR=0;RPR=22;RUN=1;SAF=24;SAP=10.1116;SAR=13;SRF=0;SRP=0;SRR=0;TYPE=snp;technology.Illumina=1	GT:DP:AD:RO:QR:AO:QA	1/1/1/1/1/1/1/1/1:9:0,9:0:0:9:336	1/1/1/1/1/1/1/1/1/1:10:0,10:0:0:10:376	1/1/1/1/1/1/1/1/1:1:0,1:0:0:1:37	1/1/1/1/1/1/1/1/1/1:7:0,7:0:0:7:258	1/1/1/1/1/1/1/1/1/1:6:0,6:0:0:6:206	1/1/1/1/1/1/1/1/1/1:4:0,4:0:0:4:148
gi|170676117|gb|AY905542.2|	901	.	A	.	9.65269e-18	.	DP=38;DPB=38;EPPR=5.06748;GTI=0;MQMR=60;NS=6;NUMALT=0;ODDS=0;PAIREDR=0.947368;PQR=0;PRO=0;QR=1385;RO=38;RPPR=3.9246	GT:DP:AD:RO:QR:AO:QA	0/0/0/0/0/0/0/0/0:10:10:10:373:.:.	0/0/0/0/0/0/0/0/0/0:10:10:10:373:.:.	0/0/0/0/0/0/0/0/0:1:1:1:37:.:.	0/0/0/0/0/0/0/0/0/0:7:7:7:252:.:.	0/0/0/0/0/0/0/0/0/0:6:6:6:202:.:.	0/0/0/0/0/0/0/0/0/0:4:4:4:148:.:.
gi|170676117|gb|AY905542.2|	902	.	T	.	9.65269e-18	.	DP=38;DPB=38;EPPR=5.06748;GTI=0;MQMR=60;NS=6;NUMALT=0;ODDS=0;PAIREDR=0.947368;PQR=0;PRO=0;QR=1396;RO=38;RPPR=3.9246	GT:DP:AD:RO:QR:AO:QA	0/0/0/0/0/0/0/0/0:10:10:10:369:.:.	0/0/0/0/0/0/0/0/0/0:10:10:10:373:.:.	0/0/0/0/0/0/0/0/0:1:1:1:37:.:.	0/0/0/0/0/0/0/0/0/0:7:7:7:262:.:.	0/0/0/0/0/0/0/0/0/0:6:6:6:211:.:.	0/0/0/0/0/0/0/0/0/0:4:4:4:144:.:.
gi|170676117|gb|AY905542.2|	903	.	A	.	3.53147e-18	.	DP=37;DPB=37;EPPR=5.88603;GTI=0;MQMR=60;NS=6;NUMALT=0;ODDS=0;PAIREDR=0.945946;PQR=0;PRO=0;QR=1331;RO=37;RPPR=4.47751	GT:DP:AD:RO:QR:AO:QA	0/0/0/0/0/0/0/0/0:10:10:10:370:.:.	0/0/0/0/0/0/0/0/0/0:10:10:10:356:.:.	0/0/0/0/0/0/0/0/0:1:1:1:37:.:.	0/0/0/0/0/0/0/0/0/0:6:6:6:222:.:.	0/0/0/0/0/0/0/0/0/0:6:6:6:198:.:.	0/0/0/0/0/0/0/0/0/0:4:4:4:148:.:.
gi|170676117|gb|AY905542.2|	904	.	C	.	9.65269e-18	.	DP=38;DPB=38;EPPR=6.66752;GTI=0;MQMR=60;NS=6;NUMALT=0;ODDS=0;PAIREDR=0.947368;PQR=0;PRO=0;QR=1408;RO=38;RPPR=5.06748	GT:DP:AD:RO:QR:AO:QA	0/0/0/0/0/0/0/0/0:10:10:10:373:.:.	0/0/0/0/0/0/0/0/0/0:10:10:10:376:.:.	0/0/0/0/0/0/0/0/0:1:1:1:37:.:.	0/0/0/0/0/0/0/0/0/0:7:7:7:262:.:.	0/0/0/0/0/0/0/0/0/0:6:6:6:212:.:.	0/0/0/0/0/0/0/0/0/0:4:4:4:148:.:.
gi|170676117|gb|AY905542.2|	905	.	T	.	9.65269e-18	.	DP=38;DPB=38;EPPR=8.7247;GTI=0;MQMR=60;NS=6;NUMALT=0;ODDS=0;PAIREDR=0.947368;PQR=0;PRO=0;QR=1414;RO=38;RPPR=3.9246	GT:DP:AD:RO:QR:AO:QA	0/0/0/0/0/0/0/0/0:10:10:10:373:.:.	0/0/0/0/0/0/0/0/0/0:10:10:10:376:.:.	0/0/0/0/0/0/0/0/0:1:1:1:37:.:.	0/0/0/0/0/0/0/0/0/0:7:7:7:259:.:.	0/0/0/0/0/0/0/0/0/0:6:6:6:221:.:.	0/0/0/0/0/0/0/0/0/0:4:4:4:148:.:.
gi|170676117|gb|AY905542.2|	906	.	T	.	9.65269e-18	.	DP=38;DPB=38;EPPR=8.7247;GTI=0;MQMR=60;NS=6;NUMALT=0;ODDS=0;PAIREDR=0.947368;PQR=0;PRO=0;QR=1408;RO=38;RPPR=3.9246	GT:DP:AD:RO:QR:AO:QA	0/0/0/0/0/0/0/0/0:10:10:10:373:.:.	0/0/0/0/0/0/0/0/0/0:10:10:10:373:.:.	0/0/0/0/0/0/0/0/0:1:1:1:37:.:.	0/0/0/0/0/0/0/0/0/0:7:7:7:262:.:.	0/0/0/0/0/0/0/0/0/0:6:6:6:215:.:.	0/0/0/0/0/0/0/0/0/0:4:4:4:148:.:.
gi|170676117|gb|AY905542.2|	907	.	A	.	9.65269e-18	.	DP=38;DPB=38;EPPR=8.7247;GTI=0;MQMR=60;NS=6;NUMALT=0;ODDS=0;PAIREDR=0.947368;PQR=0;PRO=0;QR=1409;RO=38;RPPR=3.9246	GT:DP:AD:RO:QR:AO:QA	0/0/0/0/0/0/0/0/0:10:10:10:373:.:.	0/0/0/0/0/0/0/0/0/0:10:10:10:376:.:.	0/0/0/0/0/0/0/0/0:1:1:1:37:.:.	0/0/0/0/0/0/0/0/0/0:7:7:7:262:.:.	0/0/0/0/0/0/0/0/0/0:6:6:6:213:.:.	0/0/0/0/0/0/0/0/0/0:4:4:4:148:.:.
gi|170676117|gb|AY905542.2|	908	.	A	.	3.53147e-18	.	DP=37;DPB=37;EPPR=5.88603;GTI=0;MQMR=60;NS=6;NUMALT=0;ODDS=0;PAIREDR=0.945946;PQR=0;PRO=0;QR=1384;RO=37;RPPR=3.06899	GT:DP:AD:RO:QR:AO:QA	0/0/0/0/0/0/0/0/0:10:10:10:373:.:.	0/0/0/0/0/0/0/0/0/0:10:10:10:373:.:.	0/0/0/0/0/0/0/0/0:1:1:1:37:.:.	0/0/0/0/0/0/0/0/0/0:7:7:7:262:.:.	0/0/0/0/0/0/0/0/0/0:5:5:5:191:.:.	0/0/0/0/0/0/0/0/0/0:4:4:4:148:.:.
gi|170676117|gb|AY905542.2|	909	.	C	T	1095.78	.	AB=0.884615;ABP=36.4176;AC=54;AF=0.931034;AN=58;AO=34;CIGAR=1X;DP=37;DPB=37;DPRA=0;EPP=3.26577;EPPR=3.73412;GTI=1;LEN=1;MEANALT=1;MQM=60;MQMR=60;NS=6;NUMALT=1;ODDS=0.165101;PAIRED=0.941176;PAIREDR=1;PAO=0;PQA=0;PQR=0;PRO=0;QA=1256;QR=114;RO=3;RPL=20;RPP=5.30951;RPPR=3.73412;RPR=14;RUN=1;SAF=22;SAP=9.39698;SAR=12;SRF=2;SRP=3.73412;SRR=1;TYPE=snp;technology.Illumina=1	GT:DP:AD:RO:QR:AO:QA	0/1/1/1/1/1/1/1/1:10:1,9:1:37:9:336	0/1/1/1/1/1/1/1/1/1:10:1,9:1:37:9:336	1/1/1/1/1/1/1/1/1:1:0,1:0:0:1:37	1/1/1/1/1/1/1/1/1/1:6:0,6:0:0:6:221	0/0/1/1/1/1/1/1/1/1:6:1,5:1:40:5:178	1/1/1/1/1/1/1/1/1/1:4:0,4:0:0:4:148
gi|170676117|gb|AY905542.2|	910	.	A	.	9.65269e-18	.	DP=38;DPB=38;EPPR=3.23888;GTI=0;MQMR=60;NS=6;NUMALT=0;ODDS=0;PAIREDR=0.947368;PQR=0;PRO=0;QR=1402;RO=38;RPPR=3.23888	GT:DP:AD:RO:QR:AO:QA	0/0/0/0/0/0/0/0/0:10:10:10:373:.:.	0/0/0/0/0/0/0/0/0/0:9:9:9:335:.:.	0/0/0/0/0/0/0/0/0:1:1:1:37:.:.	0/0/0/0/0/0/0/0/0/0:7:7:7:258:.:.	0/0/0/0/0/0/0/0/0/0:7:7:7:251:.:.	0/0/0/0/0/0/0/0/0/0:4:4:4:148:.:.
gi|170676117|gb|AY905542.2|	911	.	T	.	9.65269e-18	.	DP=38;DPB=38;EPPR=3.9246;GTI=0;MQMR=60;NS=6;NUMALT=0;ODDS=0;PAIREDR=0.947368;PQR=0;PRO=0;QR=1404;RO=38;RPPR=3.0103	GT:DP:AD:RO:QR:AO:QA	0/0/0/0/0/0/0/0/0:10:10:10:373:.:.	0/0/0/0/0/0/0/0/0/0:8:8:8:302:.:.	0/0/0/0/0/0/0/0/0:2:2:2:74:.:.	0/0/0/0/0/0/0/0/0/0:7:7:7:258:.:.	0/0/0/0/0/0/0/0/0/0:7:7:7:249:.:.	0/0/0/0/0/0/0/0/0/0:4:4:4:148:.:.
gi|170676117|gb|AY905542.2|	912	.	T	.	0	.	DP=39;DPB=39;EPPR=5.06748;GTI=0;MQMR=60;NS=6;NUMALT=0;ODDS=0;PAIREDR=0.947368;PQR=0;PRO=0;QR=1419;RO=38;RPPR=3.23888	GT:DP:AD:RO:QR:AO:QA	0/0/0/0/0/0/0/0/0:11:11:11:410:.:.	0/0/0/0/0/0/0/0/0/0:9:9:9:335:.:.	0/0/0/0/0/0/0/0/0:1:1:1:37:.:.	0/0/0/0/0/0/0/0/0/0:7:6:6:225:.:.	0/0/0/0/0/0/0/0/0/0:7:7:7:264:.:.	0/0/0/0/0/0/0/0/0/0:4:4:4:148:.:.
gi|170676117|gb|AY905542.2|	913	.	G	.	9.65269e-18	.	DP=38;DPB=38;EPPR=6.66752;GTI=0;MQMR=60;NS=6;NUMALT=0;ODDS=0;PAIREDR=0.947368;PQR=0;PRO=0;QR=1423;RO=38;RPPR=3.9246	GT:DP:AD:RO:QR:AO:QA	0/0/0/0/0/0/0/0/0:11:11:11:410:.:.	0/0/0/0/0/0/0/0/0/0:9:9:9:339:.:.	0/0/0/0/0/0/0/0/0:1:1:1:37:.:.	0/0/0/0/0/0/0/0/0/0:7:7:7:258:.:.	0/0/0/0/0/0/0/0/0/0:6:6:6:231:.:.	0/0/0/0/0/0/0/0/0/0:4:4:4:148:.:.
gi|170676117|gb|AY905542.2|	914	.	G	.	0	.	DP=39;DPB=39;EPPR=5.73856;GTI=0;MQMR=60;NS=6;NUMALT=0;ODDS=0;PAIREDR=0.948718;PQR=0;PRO=0;QR=1452;RO=39;RPPR=4.40227	GT:DP:AD:RO:QR:AO:QA	0/0/0/0/0/0/0/0/0:11:11:11:410:.:.	0/0/0/0/0/0/0/0/0/0:9:9:9:339:.:.	0/0/0/0/0/0/0/0/0:1:1:1:37:.:.	0/0/0/0/0/0/0/0/0/0:7:7:7:254:.:.	0/0/0/0/0/0/0/0/0/0:7:7:7:264:.:.	0/0/0/0/0/0/0/0/0/0:4:4:4:148:.:.
gi|170676117|gb|AY905542.2|	915	.	G	.	1.94019e-15	.	DP=39;DPB=39;EPPR=5.06748;GTI=0;MQMR=60;NS=6;NUMALT=0;ODDS=0;PAIREDR=0.947368;PQR=0;PRO=0;QR=1403;RO=38;RPPR=3.9246	GT:DP:AD:RO:QR:AO:QA	0/0/0/0/0/0/0/0/0:11:10:10:370:.:.	0/0/0/0/0/0/0/0/0/0:9:9:9:339:.:.	0/0/0/0/0/0/0/0/0:1:1:1:37:.:.	0/0/0/0/0/0/0/0/0/0:7:7:7:259:.:.	0/0/0/0/0/0/0/0/0/0:7:7:7:250:.:.	0/0/0/0/0/0/0/0/0/0:4:4:4:148:.:.
gi|170676117|gb|AY905542.2|	916	.	T	.	0	.	DP=39;DPB=39;EPPR=7.52028;GTI=0;MQMR=60;NS=6;NUMALT=0;ODDS=0;PAIREDR=0.948718;PQR=0;PRO=0;QR=1401;RO=39;RPPR=3.51141	GT:DP:AD:RO:QR:AO:QA	0/0/0/0/0/0/0/0/0:11:11:11:400:.:.	0/0/0/0/0/0/0/0/0/0:9:9:9:326:.:.	0/0/0/0/0/0/0/0/0:1:1:1:37:.:.	0/0/0/0/0/0/0/0/0/0:7:7:7:241:.:.	0/0/0/0/0/0/0/0/0/0:6:6:6:212:.:.	0/0/0/0/0/0/0/0/0/0:5:5:5:185:.:.
gi|170676117|gb|AY905542.2|	917	.	T	.	9.65269e-18	.	DP=38;DPB=38;EPPR=8.7247;GTI=0;MQMR=60;NS=6;NUMALT=0;ODDS=0;PAIREDR=0.947368;PQR=0;PRO=0;QR=1391;RO=38;RPPR=3.23888	GT:DP:AD:RO:QR:AO:QA	0/0/0/0/0/0/0/0/0:11:11:11:410:.:.	0/0/0/0/0/0/0/0/0/0:8:8:8:302:.:.	0/0/0/0/0/0/0/0/0:1:1:1:37:.:.	0/0/0/0/0/0/0/0/0/0:7:7:7:251:.:.	0/0/0/0/0/0/0/0/0/0:6:6:6:206:.:.	0/0/0/0/0/0/0/0/0/0:5:5:5:185:.:.
gi|170676117|gb|AY905542.2|	918	.	C	.	0	.	DP=39;DPB=39;EPPR=9.74743;GTI=0;MQMR=60;NS=6;NUMALT=0;ODDS=0;PAIREDR=0.948718;PQR=0;PRO=0;QR=1439;RO=39;RPPR=4.40227	GT:DP:AD:RO:QR:AO:QA	0/0/0/0/0/0/0/0/0:11:11:11:410:.:.	0/0/0/0/0/0/0/0/0/0:9:9:9:338:.:.	0/0/0/0/0/0/0/0/0:1:1:1:37:.:.	0/0/0/0/0/0/0/0/0/0:7:7:7:255:.:.	0/0/0/0/0/0/0/0/0/0:6:6:6:214:.:.	0/0/0/0/0/0/0/0/0/0:5:5:5:185:.:.
gi|170676117|gb|AY905542.2|	919	.	T	.	3.53147e-18	.	DP=37;DPB=37;EPPR=10.1116;GTI=0;MQMR=60;NS=6;NUMALT=0;ODDS=0;PAIREDR=0.945946;PQR=0;PRO=0;QR=1370;RO=37;RPPR=3.5385	GT:DP:AD:RO:QR:AO:QA	0/0/0/0/0/0/0/0/0:11:11:11:410:.:.	0/0/0/0/0/0/0/0/0/0:8:8:8:305:.:.	0/0/0/0/0/0/0/0/0:1:1:1:37:.:.	0/0/0/0/0/0/0/0/0/0:6:6:6:212:.:.	0/0/0/0/0/0/0/0/0/0:6:6:6:221:.:.	0/0/0/0/0/0/0/0/0/0:5:5:5:185:.:.
gi|170676117|gb|AY905542.2|	920	.	T	.	3.53147e-18	.	DP=37;DPB=37;EPPR=10.1116;GTI=0;MQMR=60;NS=6;NUMALT=0;ODDS=0;PAIREDR=0.945946;PQR=0;PRO=0;QR=1376;RO=37;RPPR=3.5385	GT:DP:AD:RO:QR:AO:QA	0/0/0/0/0/0/0/0/0:11:11:11:410:.:.	0/0/0/0/0/0/0/0/0/0:8:8:8:299:.:.	0/0/0/0/0/0/0/0/0:1:1:1:37:.:.	0/0/0/0/0/0/0/0/0/0:6:6:6:222:.:.	0/0/0/0/0/0/0/0/0/0:6:6:6:223:.:.	0/0/0/0/0/0/0/0/0/0:5:5:5:185:.:.
gi|170676117|gb|AY905542.2|	921	.	A	.	0	.	DP=35;DPB=35;EPPR=4.56135;GTI=0;MQMR=60;NS=6;NUMALT=0;ODDS=0;PAIREDR=0.942857;PQR=0;PRO=0;QR=1298;RO=35;RPPR=8.03571	GT:DP:AD:RO:QR:AO:QA	0/0/0/0/0/0/0/0/0:11:11:11:410:.:.	0/0/0/0/0/0/0/0/0/0:7:7:7:268:.:.	0/0/0/0/0/0/0/0/0:1:1:1:37:.:.	0/0/0/0/0/0/0/0/0/0:5:5:5:185:.:.	0/0/0/0/0/0/0/0/0/0:6:6:6:213:.:.	0/0/0/0/0/0/0/0/0/0:5:5:5:185:.:.
gi|170676117|gb|AY905542.2|	922	.	G	.	9.65269e-18	.	DP=38;DPB=38;EPPR=3.23888;GTI=0;MQMR=60;NS=6;NUMALT=0;ODDS=0;PAIREDR=0.947368;PQR=0;PRO=0;QR=1412;RO=38;RPPR=11.239	GT:DP:AD:RO:QR:AO:QA	0/0/0/0/0/0/0/0/0:11:11:11:410:.:.	0/0/0/0/0/0/0/0/0/0:7:7:7:268:.:.	0/0/0/0/0/0/0/0/0:2:2:2:74:.:.	0/0/0/0/0/0/0/0/0/0:6:6:6:208:.:.	0/0/0/0/0/0/0/0/0/0:6:6:6:234:.:.	0/0/0/0/0/0/0/0/0/0:6:6:6:218:.:.
gi|170676117|gb|AY905542.2|	923	.	G	.	0	.	DP=39;DPB=39;EPPR=3.06598;GTI=0;MQMR=60;NS=6;NUMALT=0;ODDS=0;PAIREDR=0.948718;PQR=0;PRO=0;QR=1455;RO=39;RPPR=9.74743	GT:DP:AD:RO:QR:AO:QA	0/0/0/0/0/0/0/0/0:11:11:11:410:.:.	0/0/0/0/0/0/0/0/0/0:7:7:7:268:.:.	0/0/0/0/0/0/0/0/0:2:2:2:74:.:.	0/0/0/0/0/0/0/0/0/0:6:6:6:214:.:.	0/0/0/0/0/0/0/0/0/0:6:6:6:230:.:.	0/0/0/0/0/0/0/0/0/0:7:7:7:259:.:.
gi|170676117|gb|AY905542.2|	924	.	G	.	0	.	DP=41;DPB=41;EPPR=3.48696;GTI=0;MQMR=60;NS=6;NUMALT=0;ODDS=0;PAIREDR=0.95122;PQR=0;PRO=0;QR=1533;RO=41;RPPR=7.30028	GT:DP:AD:RO:QR:AO:QA	0/0/0/0/0/0/0/0/0:11:11:11:410:.:.	0/0/0/0/0/0/0/0/0/0:8:8:8:305:.:.	0/0/0/0/0/0/0/0/0:2:2:2:74:.:.	0/0/0/0/0/0/0/0/0/0:6:6:6:218:.:.	0/0/0/0/0/0/0/0/0/0:6:6:6:230:.:.	0/0/0/0/0/0/0/0/0/0:8:8:8:296:.:.
gi|170676117|gb|AY905542.2|	925	.	T	.	0	.	DP=40;DPB=40;EPPR=3.87889;GTI=0;MQMR=60;NS=6;NUMALT=0;ODDS=0;PAIREDR=0.95;PQR=0;PRO=0;QR=1481;RO=40;RPPR=6.48466	GT:DP:AD:RO:QR:AO:QA	0/0/0/0/0/0/0/0/0:11:11:11:407:.:.	0/0/0/0/0/0/0/0/0/0:8:8:8:302:.:.	0/0/0/0/0/0/0/0/0:2:2:2:74:.:.	0/0/0/0/0/0/0/0/0/0:5:5:5:181:.:.	0/0/0/0/0/0/0/0/0/0:6:6:6:221:.:.	0/0/0/0/0/0/0/0/0/0:8:8:8:296:.:.
gi|170676117|gb|AY905542.2|	926	.	T	.	4.70863e-18	.	DP=42;DPB=42;EPPR=3.83753;GTI=0;MQMR=60;NS=6;NUMALT=0;ODDS=0;PAIREDR=0.952381;PQR=0;PRO=0;QR=1551;RO=42;RPPR=6.31921	GT:DP:AD:RO:QR:AO:QA	0/0/0/0/0/0/0/0/0:12:12:12:444:.:.	0/0/0/0/0/0/0/0/0/0:8:8:8:302:.:.	0/0/0/0/0/0/0/0/0:2:2:2:74:.:.	0/0/0/0/0/0/0/0/0/0:6:6:6:208:.:.	0/0/0/0/0/0/0/0/0/0:6:6:6:227:.:.	0/0/0/0/0/0/0/0/0/0:8:8:8:296:.:.
gi|170676117|gb|AY905542.2|	927	.	T	C	1389.54	.	AB=0;ABP=0;AC=58;AF=1;AN=58;AO=41;CIGAR=1X;DP=41;DPB=41;DPRA=0;EPP=4.33437;EPPR=0;GTI=0;LEN=1;MEANALT=1;MQM=60;MQMR=0;NS=6;NUMALT=1;ODDS=4.82334;PAIRED=0.95122;PAIREDR=0;PAO=0;PQA=0;PQR=0;PRO=0;QA=1520;QR=0;RO=0;RPL=24;RPP=5.60547;RPPR=0;RPR=17;RUN=1;SAF=29;SAP=18.3165;SAR=12;SRF=0;SRP=0;SRR=0;TYPE=snp;technology.Illumina=1	GT:DP:AD:RO:QR:AO:QA	1/1/1/1/1/1/1/1/1:12:0,12:0:0:12:444	1/1/1/1/1/1/1/1/1/1:8:0,8:0:0:8:305	1/1/1/1/1/1/1/1/1:2:0,2:0:0:2:74	1/1/1/1/1/1/1/1/1/1:5:0,5:0:0:5:185	1/1/1/1/1/1/1/1/1/1:6:0,6:0:0:6:220	1/1/1/1/1/1/1/1/1/1:8:0,8:0:0:8:292
gi|170676117|gb|AY905542.2|	928	.	A	.	4.70863e-18	.	DP=42;DPB=42;EPPR=3.83753;GTI=0;MQMR=60;NS=6;NUMALT=0;ODDS=0;PAIREDR=0.952381;PQR=0;PRO=0;QR=1571;RO=42;RPPR=6.31921	GT:DP:AD:RO:QR:AO:QA	0/0/0/0/0/0/0/0/0:12:12:12:444:.:.	0/0/0/0/0/0/0/0/0/0:8:8:8:305:.:.	0/0/0/0/0/0/0/0/0:2:2:2:74:.:.	0/0/0/0/0/0/0/0/0/0:6:6:6:222:.:.	0/0/0/0/0/0/0/0/0/0:6:6:6:230:.:.	0/0/0/0/0/0/0/0/0/0:8:8:8:296:.:.
gi|170676117|gb|AY905542.2|	929	.	T	.	4.70863e-18	.	DP=42;DPB=42;EPPR=3.83753;GTI=0;MQMR=60;NS=6;NUMALT=0;ODDS=0;PAIREDR=0.952381;PQR=0;PRO=0;QR=1571;RO=42;RPPR=6.31921	GT:DP:AD:RO:QR:AO:QA	0/0/0/0/0/0/0/0/0:12:12:12:444:.:.	0/0/0/0/0/0/0/0/0/0:8:8:8:305:.:.	0/0/0/0/0/0/0/0/0:2:2:2:74:.:.	0/0/0/0/0/0/0/0/0/0:6:6:6:222:.:.	0/0/0/0/0/0/0/0/0/0:6:6:6:230:.:.	0/0/0/0/0/0/0/0/0/0:8:8:8:296:.:.
gi|170676117|gb|AY905542.2|	930	.	T	.	1.0359e-17	.	DP=43;DPB=43;EPPR=4.27278;GTI=0;MQMR=60;NS=6;NUMALT=0;ODDS=0;PAIREDR=0.953488;PQR=0;PRO=0;QR=1612;RO=43;RPPR=5.48477	GT:DP:AD:RO:QR:AO:QA	0/0/0/0/0/0/0/0/0:13:13:13:481:.:.	0/0/0/0/0/0/0/0/0/0:7:7:7:268:.:.	0/0/0/0/0/0/0/0/0:2:2:2:74:.:.	0/0/0/0/0/0/0/0/0/0:7:7:7:259:.:.	0/0/0/0/0/0/0/0/0/0:6:6:6:234:.:.	0/0/0/0/0/0/0/0/0/0:8:8:8:296:.:.
gi|170676117|gb|AY905542.2|	931	.	G	.	1.0359e-17	.	DP=43;DPB=43;EPPR=4.27278;GTI=0;MQMR=60;NS=6;NUMALT=0;ODDS=0;PAIREDR=0.953488;PQR=0;PRO=0;QR=1605;RO=43;RPPR=4.27278	GT:DP:AD:RO:QR:AO:QA	0/0/0/0/0/0/0/0/0:12:12:12:444:.:.	0/0/0/0/0/0/0/0/0/0:7:7:7:265:.:.	0/0/0/0/0/0/0/0/0:2:2:2:74:.:.	0/0/0/0/0/0/0/0/0/0:8:8:8:296:.:.	0/0/0/0/0/0/0/0/0/0:6:6:6:230:.:.	0/0/0/0/0/0/0/0/0/0:8:8:8:296:.:.
gi|170676117|gb|AY905542.2|	932	.	T	.	1.0359e-17	.	DP=43;DPB=43;EPPR=4.27278;GTI=0;MQMR=60;NS=6;NUMALT=0;ODDS=0;PAIREDR=0.953488;PQR=0;PRO=0;QR=1608;RO=43;RPPR=4.27278	GT:DP:AD:RO:QR:AO:QA	0/0/0/0/0/0/0/0/0:12:12:12:444:.:.	0/0/0/0/0/0/0/0/0/0:7:7:7:268:.:.	0/0/0/0/0/0/0/0/0:2:2:2:74:.:.	0/0/0/0/0/0/0/0/0/0:8:8:8:296:.:.	0/0/0/0/0/0/0/0/0/0:6:6:6:230:.:.	0/0/0/0/0/0/0/0/0/0:8:8:8:296:.:.
gi|170676117|gb|AY905542.2|	933	.	A	.	0	.	DP=44;DPB=44;EPPR=4.78696;GTI=0;MQMR=60;NS=6;NUMALT=0;ODDS=0;PAIREDR=0.954545;PQR=0;PRO=0;QR=1635;RO=44;RPPR=3.79993	GT:DP:AD:RO:QR:AO:QA	0/0/0/0/0/0/0/0/0:13:13:13:471:.:.	0/0/0/0/0/0/0/0/0/0:7:7:7:268:.:.	0/0/0/0/0/0/0/0/0:2:2:2:74:.:.	0/0/0/0/0/0/0/0/0/0:8:8:8:296:.:.	0/0/0/0/0/0/0/0/0/0:6:6:6:230:.:.	0/0/0/0/0/0/0/0/0/0:8:8:8:296:.:.
gi|170676117|gb|AY905542.2|	934	.	T	.	1.0359e-17	.	DP=43;DPB=43;EPPR=3.46479;GTI=0;MQMR=60;NS=6;NUMALT=0;ODDS=0;PAIREDR=0.953488;PQR=0;PRO=0;QR=1598;RO=43;RPPR=4.27278	GT:DP:AD:RO:QR:AO:QA	0/0/0/0/0/0/0/0/0:12:12:12:444:.:.	0/0/0/0/0/0/0/0/0/0:8:8:8:305:.:.	0/0/0/0/0/0/0/0/0:2:2:2:74:.:.	0/0/0/0/0/0/0/0/0/0:7:7:7:249:.:.	0/0/0/0/0/0/0/0/0/0:6:6:6:230:.:.	0/0/0/0/0/0/0/0/0/0:8:8:8:296:.:.
gi|170676117|gb|AY905542.2|	935	.	G	.	1.0359e-17	.	DP=43;DPB=43;EPPR=4.27278;GTI=0;MQMR=60;NS=6;NUMALT=0;ODDS=0;PAIREDR=0.953488;PQR=0;PRO=0;QR=1596;RO=43;RPPR=5.48477	GT:DP:AD:RO:QR:AO:QA	0/0/0/0/0/0/0/0/0:12:12:12:444:.:.	0/0/0/0/0/0/0/0/0/0:8:8:8:301:.:.	0/0/0/0/0/0/0/0/0:2:2:2:74:.:.	0/0/0/0/0/0/0/0/0/0:7:7:7:259:.:.	0/0/0/0/0/0/0/0/0/0:6:6:6:226:.:.	0/0/0/0/0/0/0/0/0/0:8:8:8:292:.:.
gi|170676117|gb|AY905542.2|	936	.	A	G	71.6439	.	AB=0.428571;ABP=3.32051;AC=4;AF=0.0689655;AN=58;AO=3;CIGAR=1X;DP=42;DPB=42;DPRA=1;EPP=3.73412;EPPR=3.51141;GTI=1;LEN=1;MEANALT=1;MQM=60;MQMR=60;NS=6;NUMALT=1;ODDS=0.0228894;PAIRED=1;PAIREDR=0.948718;PAO=0;PQA=0;PQR=0;PRO=0;QA=117;QR=1457;RO=39;RPL=2;RPP=3.73412;RPPR=4.40227;RPR=1;RUN=1;SAF=0;SAP=9.52472;SAR=3;SRF=31;SRP=32.4644;SRR=8;TYPE=snp;technology.Illumina=1	GT:DP:AD:RO:QR:AO:QA	0/0/0/0/0/0/0/0/0:12:12,0:12:447:0:0	0/0/0/0/0/0/1/1/1/1:7:4,3:4:151:3:117	0/0/0/0/0/0/0/0/0:2:2,0:2:74:0:0	0/0/0/0/0/0/0/0/0/0:7:7,0:7:262:0:0	0/0/0/0/0/0/0/0/0/0:6:6,0:6:227:0:0	0/0/0/0/0/0/0/0/0/0:8:8,0:8:296:0:0
gi|170676117|gb|AY905542.2|	937	.	G	.	4.70863e-18	.	DP=42;DPB=42;EPPR=4.87156;GTI=0;MQMR=60;NS=6;NUMALT=0;ODDS=0;PAIREDR=0.952381;PQR=0;PRO=0;QR=1581;RO=42;RPPR=6.31921	GT:DP:AD:RO:QR:AO:QA	0/0/0/0/0/0/0/0/0:12:12:12:447:.:.	0/0/0/0/0/0/0/0/0/0:7:7:7:268:.:.	0/0/0/0/0/0/0/0/0:2:2:2:74:.:.	0/0/0/0/0/0/0/0/0/0:7:7:7:262:.:.	0/0/0/0/0/0/0/0/0/0:6:6:6:234:.:.	0/0/0/0/0/0/0/0/0/0:8:8:8:296:.:.
gi|170676117|gb|AY905542.2|	938	.	G	.	4.70863e-18	.	DP=42;DPB=42;EPPR=4.87156;GTI=0;MQMR=60;NS=6;NUMALT=0;ODDS=0;PAIREDR=0.952381;PQR=0;PRO=0;QR=1561;RO=42;RPPR=6.31921	GT:DP:AD:RO:QR:AO:QA	0/0/0/0/0/0/0/0/0:12:12:12:437:.:.	0/0/0/0/0/0/0/0/0/0:7:7:7:265:.:.	0/0/0/0/0/0/0/0/0:2:2:2:74:.:.	0/0/0/0/0/0/0/0/0/0:7:7:7:262:.:.	0/0/0/0/0/0/0/0/0/0:6:6:6:227:.:.	0/0/0/0/0/0/0/0/0/0:8:8:8:296:.:.
gi|170676117|gb|AY905542.2|	939	.	G	.	0	.	DP=44;DPB=44;EPPR=6.16881;GTI=0;MQMR=60;NS=6;NUMALT=0;ODDS=0;PAIREDR=0.954545;PQR=0;PRO=0;QR=1634;RO=44;RPPR=4.78696	GT:DP:AD:RO:QR:AO:QA	0/0/0/0/0/0/0/0/0:13:13:13:484:.:.	0/0/0/0/0/0/0/0/0/0:7:7:7:257:.:.	0/0/0/0/0/0/0/0/0:3:3:3:111:.:.	0/0/0/0/0/0/0/0/0/0:7:7:7:262:.:.	0/0/0/0/0/0/0/0/0/0:6:6:6:224:.:.	0/0/0/0/0/0/0/0/0/0:8:8:8:296:.:.
gi|170676117|gb|AY905542.2|	940	.	C	.	1.0359e-17	.	DP=43;DPB=43;EPPR=5.48477;GTI=0;MQMR=60;NS=6;NUMALT=0;ODDS=0;PAIREDR=0.953488;PQR=0;PRO=0;QR=1602;RO=43;RPPR=4.27278	GT:DP:AD:RO:QR:AO:QA	0/0/0/0/0/0/0/0/0:13:13:13:484:.:.	0/0/0/0/0/0/0/0/0/0:7:7:7:261:.:.	0/0/0/0/0/0/0/0/0:3:3:3:111:.:.	0/0/0/0/0/0/0/0/0/0:7:7:7:262:.:.	0/0/0/0/0/0/0/0/0/0:5:5:5:188:.:.	0/0/0/0/0/0/0/0/0/0:8:8:8:296:.:.
gi|170676117|gb|AY905542.2|	941	.	A	.	0	.	DP=44;DPB=44;EPPR=6.16881;GTI=0;MQMR=60;NS=6;NUMALT=0;ODDS=0;PAIREDR=0.954545;PQR=0;PRO=0;QR=1625;RO=44;RPPR=4.78696	GT:DP:AD:RO:QR:AO:QA	0/0/0/0/0/0/0/0/0:13:13:13:484:.:.	0/0/0/0/0/0/0/0/0/0:7:7:7:255:.:.	0/0/0/0/0/0/0/0/0:3:3:3:107:.:.	0/0/0/0/0/0/0/0/0/0:7:7:7:262:.:.	0/0/0/0/0/0/0/0/0/0:6:6:6:225:.:.	0/0/0/0/0/0/0/0/0/0:8:8:8:292:.:.
gi|170676117|gb|AY905542.2|	942	.	C	.	0	.	DP=41;DPB=41;EPPR=7.30028;GTI=0;MQMR=60;NS=6;NUMALT=0;ODDS=0;PAIREDR=0.95122;PQR=0;PRO=0;QR=1503;RO=41;RPPR=3.48696	GT:DP:AD:RO:QR:AO:QA	0/0/0/0/0/0/0/0/0:12:12:12:447:.:.	0/0/0/0/0/0/0/0/0/0:7:7:7:254:.:.	0/0/0/0/0/0/0/0/0:3:3:3:101:.:.	0/0/0/0/0/0/0/0/0/0:7:7:7:262:.:.	0/0/0/0/0/0/0/0/0/0:5:5:5:184:.:.	0/0/0/0/0/0/0/0/0/0:7:7:7:255:.:.
gi|170676117|gb|AY905542.2|	943	.	C	.	4.70863e-18	.	DP=42;DPB=42;EPPR=6.31921;GTI=0;MQMR=60;NS=6;NUMALT=0;ODDS=0;PAIREDR=0.952381;PQR=0;PRO=0;QR=1545;RO=42;RPPR=3.83753	GT:DP:AD:RO:QR:AO:QA	0/0/0/0/0/0/0/0/0:13:13:13:474:.:.	0/0/0/0/0/0/0/0/0/0:7:7:7:261:.:.	0/0/0/0/0/0/0/0/0:3:3:3:111:.:.	0/0/0/0/0/0/0/0/0/0:7:7:7:262:.:.	0/0/0/0/0/0/0/0/0/0:5:5:5:178:.:.	0/0/0/0/0/0/0/0/0/0:7:7:7:259:.:.
gi|170676117|gb|AY905542.2|	944	.	A	.	0	.	DP=41;DPB=41;EPPR=5.60547;GTI=0;MQMR=60;NS=6;NUMALT=0;ODDS=0;PAIREDR=0.95122;PQR=0;PRO=0;QR=1534;RO=41;RPPR=3.48696	GT:DP:AD:RO:QR:AO:QA	0/0/0/0/0/0/0/0/0:13:13:13:480:.:.	0/0/0/0/0/0/0/0/0/0:7:7:7:268:.:.	0/0/0/0/0/0/0/0/0:3:3:3:111:.:.	0/0/0/0/0/0/0/0/0/0:7:7:7:262:.:.	0/0/0/0/0/0/0/0/0/0:4:4:4:154:.:.	0/0/0/0/0/0/0/0/0/0:7:7:7:259:.:.
gi|170676117|gb|AY905542.2|	945	.	T	.	0	.	DP=40;DPB=40;EPPR=4.96463;GTI=0;MQMR=60;NS=6;NUMALT=0;ODDS=0;PAIREDR=0.975;PQR=0;PRO=0;QR=1497;RO=40;RPPR=3.22745	GT:DP:AD:RO:QR:AO:QA	0/0/0/0/0/0/0/0/0:12:12:12:447:.:.	0/0/0/0/0/0/0/0/0/0:7:7:7:264:.:.	0/0/0/0/0/0/0/0/0:3:3:3:111:.:.	0/0/0/0/0/0/0/0/0/0:7:7:7:262:.:.	0/0/0/0/0/0/0/0/0/0:4:4:4:154:.:.	0/0/0/0/0/0/0/0/0/0:7:7:7:259:.:.
gi|170676117|gb|AY905542.2|	946	.	A	.	0	.	DP=40;DPB=40;EPPR=4.96463;GTI=0;MQMR=60;NS=6;NUMALT=0;ODDS=0;PAIREDR=0.975;PQR=0;PRO=0;QR=1487;RO=40;RPPR=3.22745	GT:DP:AD:RO:QR:AO:QA	0/0/0/0/0/0/0/0/0:12:12:12:437:.:.	0/0/0/0/0/0/0/0/0/0:7:7:7:264:.:.	0/0/0/0/0/0/0/0/0:3:3:3:111:.:.	0/0/0/0/0/0/0/0/0/0:7:7:7:262:.:.	0/0/0/0/0/0/0/0/0/0:4:4:4:154:.:.	0/0/0/0/0/0/0/0/0/0:7:7:7:259:.:.
gi|170676117|gb|AY905542.2|	947	.	T	.	0	.	DP=39;DPB=39;EPPR=4.40227;GTI=0;MQMR=60;NS=6;NUMALT=0;ODDS=0;PAIREDR=0.974359;PQR=0;PRO=0;QR=1460;RO=39;RPPR=3.06598	GT:DP:AD:RO:QR:AO:QA	0/0/0/0/0/0/0/0/0:12:12:12:447:.:.	0/0/0/0/0/0/0/0/0/0:7:7:7:268:.:.	0/0/0/0/0/0/0/0/0:3:3:3:111:.:.	0/0/0/0/0/0/0/0/0/0:7:7:7:262:.:.	0/0/0/0/0/0/0/0/0/0:3:3:3:117:.:.	0/0/0/0/0/0/0/0/0/0:7:7:7:255:.:.
gi|170676117|gb|AY905542.2|	948	.	G	.	0	.	DP=39;DPB=39;EPPR=4.40227;GTI=0;MQMR=60;NS=6;NUMALT=0;ODDS=0;PAIREDR=0.974359;PQR=0;PRO=0;QR=1464;RO=39;RPPR=3.06598	GT:DP:AD:RO:QR:AO:QA	0/0/0/0/0/0/0/0/0:12:12:12:447:.:.	0/0/0/0/0/0/0/0/0/0:7:7:7:268:.:.	0/0/0/0/0/0/0/0/0:3:3:3:111:.:.	0/0/0/0/0/0/0/0/0/0:7:7:7:262:.:.	0/0/0/0/0/0/0/0/0/0:3:3:3:117:.:.	0/0/0/0/0/0/0/0/0/0:7:7:7:259:.:.
gi|170676117|gb|AY905542.2|	949	.	T	.	0	.	DP=36;DPB=36;EPPR=3.9754;GTI=0;MQMR=60;NS=6;NUMALT=0;ODDS=0;PAIREDR=1;PQR=0;PRO=0;QR=1353;RO=36;RPPR=3.25157	GT:DP:AD:RO:QR:AO:QA	0/0/0/0/0/0/0/0/0:11:11:11:410:.:.	0/0/0/0/0/0/0/0/0/0:7:7:7:268:.:.	0/0/0/0/0/0/0/0/0:3:3:3:111:.:.	0/0/0/0/0/0/0/0/0/0:6:6:6:225:.:.	0/0/0/0/0/0/0/0/0/0:2:2:2:80:.:.	0/0/0/0/0/0/0/0/0/0:7:7:7:259:.:.
gi|170676117|gb|AY905542.2|	950	.	T	.	0	.	DP=39;DPB=39;EPPR=4.40227;GTI=0;MQMR=60;NS=6;NUMALT=0;ODDS=0;PAIREDR=1;PQR=0;PRO=0;QR=1444;RO=39;RPPR=3.06598	GT:DP:AD:RO:QR:AO:QA	0/0/0/0/0/0/0/0/0:12:12:12:447:.:.	0/0/0/0/0/0/0/0/0/0:7:7:7:268:.:.	0/0/0/0/0/0/0/0/0:3:3:3:111:.:.	0/0/0/0/0/0/0/0/0/0:7:7:7:252:.:.	0/0/0/0/0/0/0/0/0/0:3:3:3:107:.:.	0/0/0/0/0/0/0/0/0/0:7:7:7:259:.:.
gi|170676117|gb|AY905542.2|	951	.	T	.	0	.	DP=41;DPB=41;EPPR=7.30028;GTI=0;MQMR=60;NS=6;NUMALT=0;ODDS=0;PAIREDR=1;PQR=0;PRO=0;QR=1534;RO=41;RPPR=3.48696	GT:DP:AD:RO:QR:AO:QA	0/0/0/0/0/0/0/0/0:14:14:14:521:.:.	0/0/0/0/0/0/0/0/0/0:8:8:8:301:.:.	0/0/0/0/0/0/0/0/0:3:3:3:111:.:.	0/0/0/0/0/0/0/0/0/0:6:6:6:225:.:.	0/0/0/0/0/0/0/0/0/0:3:3:3:117:.:.	0/0/0/0/0/0/0/0/0/0:7:7:7:259:.:.
gi|170676117|gb|AY905542.2|	952	.	G	.	4.70863e-18	.	DP=42;DPB=42;EPPR=6.31921;GTI=0;MQMR=60;NS=6;NUMALT=0;ODDS=0;PAIREDR=1;PQR=0;PRO=0;QR=1557;RO=42;RPPR=3.21711	GT:DP:AD:RO:QR:AO:QA	0/0/0/0/0/0/0/0/0:14:14:14:521:.:.	0/0/0/0/0/0/0/0/0/0:8:8:8:305:.:.	0/0/0/0/0/0/0/0/0:3:3:3:111:.:.	0/0/0/0/0/0/0/0/0/0:7:7:7:252:.:.	0/0/0/0/0/0/0/0/0/0:3:3:3:113:.:.	0/0/0/0/0/0/0/0/0/0:7:7:7:255:.:.
gi|170676117|gb|AY905542.2|	953	.	T	.	0	.	DP=41;DPB=41;EPPR=7.30028;GTI=0;MQMR=60;NS=6;NUMALT=0;ODDS=0;PAIREDR=1;PQR=0;PRO=0;QR=1530;RO=41;RPPR=3.48696	GT:DP:AD:RO:QR:AO:QA	0/0/0/0/0/0/0/0/0:14:14:14:521:.:.	0/0/0/0/0/0/0/0/0/0:8:8:8:301:.:.	0/0/0/0/0/0/0/0/0:3:3:3:111:.:.	0/0/0/0/0/0/0/0/0/0:6:6:6:225:.:.	0/0/0/0/0/0/0/0/0/0:3:3:3:117:.:.	0/0/0/0/0/0/0/0/0/0:7:7:7:255:.:.
gi|170676117|gb|AY905542.2|	954	.	T	C	141.473	.	AB=0.214286;ABP=22.8638;AC=10;AF=0.172414;AN=58;AO=6;CIGAR=1X;DP=43;DPB=43;DPRA=0.933333;EPP=4.45795;EPPR=5.88603;GTI=1;LEN=1;MEANALT=1;MQM=60;MQMR=60;NS=6;NUMALT=1;ODDS=0.040822;PAIRED=1;PAIREDR=1;PAO=0;PQA=0;PQR=0;PRO=0;QA=225;QR=1377;RO=37;RPL=2;RPP=4.45795;RPPR=3.06899;RPR=4;RUN=1;SAF=4;SAP=4.45795;SAR=2;SRF=32;SRP=45.7942;SRR=5;TYPE=snp;technology.Illumina=1	GT:DP:AD:RO:QR:AO:QA	0/0/0/0/0/0/0/0/1:14:12,2:12:447:2:74	0/0/0/0/0/0/0/0/0/0:8:8,0:8:295:0:0	0/0/0/0/1/1/1/1/1:4:2,2:2:74:2:74	0/0/0/0/0/0/0/0/0/0:7:7,0:7:262:0:0	0/0/0/0/0/0/0/1/1/1:3:2,1:2:77:1:40	0/0/0/0/0/0/0/0/0/1:7:6,1:6:222:1:37
gi|170676117|gb|AY905542.2|	955	.	G	.	0	.	DP=40;DPB=40;EPPR=8.43898;GTI=0;MQMR=60;NS=6;NUMALT=0;ODDS=0;PAIREDR=1;PQR=0;PRO=0;QR=1473;RO=40;RPPR=4.96463	GT:DP:AD:RO:QR:AO:QA	0/0/0/0/0/0/0/0/0:13:13:13:484:.:.	0/0/0/0/0/0/0/0/0/0:8:8:8:291:.:.	0/0/0/0/0/0/0/0/0:4:4:4:148:.:.	0/0/0/0/0/0/0/0/0/0:7:7:7:252:.:.	0/0/0/0/0/0/0/0/0/0:3:3:3:113:.:.	0/0/0/0/0/0/0/0/0/0:5:5:5:185:.:.
gi|170676117|gb|AY905542.2|	956	.	C	.	0	.	DP=41;DPB=41;EPPR=7.30028;GTI=0;MQMR=60;NS=6;NUMALT=0;ODDS=0;PAIREDR=1;PQR=0;PRO=0;QR=1510;RO=41;RPPR=5.60547	GT:DP:AD:RO:QR:AO:QA	0/0/0/0/0/0/0/0/0:13:13:13:484:.:.	0/0/0/0/0/0/0/0/0/0:8:8:8:299:.:.	0/0/0/0/0/0/0/0/0:4:4:4:144:.:.	0/0/0/0/0/0/0/0/0/0:8:8:8:285:.:.	0/0/0/0/0/0/0/0/0/0:3:3:3:117:.:.	0/0/0/0/0/0/0/0/0/0:5:5:5:181:.:.
gi|170676117|gb|AY905542.2|	957	.	A	.	0	.	DP=41;DPB=41;EPPR=7.30028;GTI=0;MQMR=60;NS=6;NUMALT=0;ODDS=0;PAIREDR=1;PQR=0;PRO=0;QR=1528;RO=41;RPPR=5.60547	GT:DP:AD:RO:QR:AO:QA	0/0/0/0/0/0/0/0/0:13:13:13:484:.:.	0/0/0/0/0/0/0/0/0/0:8:8:8:295:.:.	0/0/0/0/0/0/0/0/0:4:4:4:148:.:.	0/0/0/0/0/0/0/0/0/0:8:8:8:299:.:.	0/0/0/0/0/0/0/0/0/0:3:3:3:117:.:.	0/0/0/0/0/0/0/0/0/0:5:5:5:185:.:.
gi|170676117|gb|AY905542.2|	958	.	G	.	0	.	DP=41;DPB=41;EPPR=4.33437;GTI=0;MQMR=60;NS=6;NUMALT=0;ODDS=0;PAIREDR=1;PQR=0;PRO=0;QR=1520;RO=41;RPPR=5.60547	GT:DP:AD:RO:QR:AO:QA	0/0/0/0/0/0/0/0/0:14:14:14:517:.:.	0/0/0/0/0/0/0/0/0/0:7:7:7:258:.:.	0/0/0/0/0/0/0/0/0:4:4:4:144:.:.	0/0/0/0/0/0/0/0/0/0:8:8:8:299:.:.	0/0/0/0/0/0/0/0/0/0:3:3:3:117:.:.	0/0/0/0/0/0/0/0/0/0:5:5:5:185:.:.
gi|170676117|gb|AY905542.2|	959	.	G	.	0	.	DP=41;DPB=41;EPPR=3.48696;GTI=0;MQMR=60;NS=6;NUMALT=0;ODDS=0;PAIREDR=1;PQR=0;PRO=0;QR=1517;RO=41;RPPR=4.33437	GT:DP:AD:RO:QR:AO:QA	0/0/0/0/0/0/0/0/0:14:14:14:517:.:.	0/0/0/0/0/0/0/0/0/0:7:7:7:262:.:.	0/0/0/0/0/0/0/0/0:4:4:4:144:.:.	0/0/0/0/0/0/0/0/0/0:8:8:8:299:.:.	0/0/0/0/0/0/0/0/0/0:3:3:3:110:.:.	0/0/0/0/0/0/0/0/0/0:5:5:5:185:.:.
gi|170676117|gb|AY905542.2|	960	.	A	.	0	.	DP=40;DPB=40;EPPR=3.22745;GTI=0;MQMR=60;NS=6;NUMALT=0;ODDS=0;PAIREDR=1;PQR=0;PRO=0;QR=1457;RO=40;RPPR=4.96463	GT:DP:AD:RO:QR:AO:QA	0/0/0/0/0/0/0/0/0:14:14:14:501:.:.	0/0/0/0/0/0/0/0/0/0:6:6:6:225:.:.	0/0/0/0/0/0/0/0/0:4:4:4:148:.:.	0/0/0/0/0/0/0/0/0/0:8:8:8:299:.:.	0/0/0/0/0/0/0/0/0/0:3:3:3:99:.:.	0/0/0/0/0/0/0/0/0/0:5:5:5:185:.:.
gi|170676117|gb|AY905542.2|	961	.	A	.	1.0359e-17	.	DP=43;DPB=43;EPPR=3.0608;GTI=0;MQMR=60;NS=6;NUMALT=0;ODDS=0;PAIREDR=1;PQR=0;PRO=0;QR=1592;RO=43;RPPR=9.12072	GT:DP:AD:RO:QR:AO:QA	0/0/0/0/0/0/0/0/0:14:14:14:517:.:.	0/0/0/0/0/0/0/0/0/0:6:6:6:225:.:.	0/0/0/0/0/0/0/0/0:5:5:5:181:.:.	0/0/0/0/0/0/0/0/0/0:9:9:9:333:.:.	0/0/0/0/0/0/0/0/0/0:4:4:4:151:.:.	0/0/0/0/0/0/0/0/0/0:5:5:5:185:.:.
gi|170676117|gb|AY905542.2|	962	.	T	.	0	.	DP=55;DPB=55;EPPR=11.8936;GTI=0;MQMR=60;NS=6;NUMALT=0;ODDS=0;PAIREDR=1;PQR=0;PRO=0;QR=2007;RO=55;RPPR=20.4216	GT:DP:AD:RO:QR:AO:QA	0/0/0/0/0/0/0/0/0:14:14:14:517:.:.	0/0/0/0/0/0/0/0/0/0:7:7:7:254:.:.	0/0/0/0/0/0/0/0/0:5:5:5:185:.:.	0/0/0/0/0/0/0/0/0/0:11:11:11:406:.:.	0/0/0/0/0/0/0/0/0/0:11:11:11:386:.:.	0/0/0/0/0/0/0/0/0/0:7:7:7:259:.:.
gi|170676117|gb|AY905542.2|	963	.	G	.	0	.	DP=54;DPB=54;EPPR=10.8919;GTI=0;MQMR=60;NS=6;NUMALT=0;ODDS=0;PAIREDR=1;PQR=0;PRO=0;QR=1990;RO=54;RPPR=19.0953	GT:DP:AD:RO:QR:AO:QA	0/0/0/0/0/0/0/0/0:14:14:14:517:.:.	0/0/0/0/0/0/0/0/0/0:7:7:7:258:.:.	0/0/0/0/0/0/0/0/0:5:5:5:185:.:.	0/0/0/0/0/0/0/0/0/0:12:12:12:443:.:.	0/0/0/0/0/0/0/0/0/0:9:9:9:328:.:.	0/0/0/0/0/0/0/0/0/0:7:7:7:259:.:.
gi|170676117|gb|AY905542.2|	964	.	G	.	7.06295e-19	.	DP=56;DPB=56;EPPR=12.937;GTI=0;MQMR=60;NS=6;NUMALT=0;ODDS=0;PAIREDR=1;PQR=0;PRO=0;QR=2068;RO=56;RPPR=18.5208	GT:DP:AD:RO:QR:AO:QA	0/0/0/0/0/0/0/0/0:14:14:14:521:.:.	0/0/0/0/0/0/0/0/0/0:7:7:7:258:.:.	0/0/0/0/0/0/0/0/0:5:5:5:181:.:.	0/0/0/0/0/0/0/0/0/0:12:12:12:447:.:.	0/0/0/0/0/0/0/0/0/0:11:11:11:402:.:.	0/0/0/0/0/0/0/0/0/0:7:7:7:259:.:.
gi|170676117|gb|AY905542.2|	965	.	A	.	0	.	DP=54;DPB=54;EPPR=13.3047;GTI=0;MQMR=60;NS=6;NUMALT=0;ODDS=0;PAIREDR=1;PQR=0;PRO=0;QR=1958;RO=54;RPPR=22.4731	GT:DP:AD:RO:QR:AO:QA	0/0/0/0/0/0/0/0/0:13:13:13:477:.:.	0/0/0/0/0/0/0/0/0/0:8:8:8:288:.:.	0/0/0/0/0/0/0/0/0:5:5:5:181:.:.	0/0/0/0/0/0/0/0/0/0:12:12:12:443:.:.	0/0/0/0/0/0/0/0/0/0:9:9:9:314:.:.	0/0/0/0/0/0/0/0/0/0:7:7:7:255:.:.
gi|170676117|gb|AY905542.2|	966	.	C	.	0	.	DP=54;DPB=54;EPPR=16.0391;GTI=0;MQMR=60;NS=6;NUMALT=0;ODDS=0;PAIREDR=1;PQR=0;PRO=0;QR=1970;RO=54;RPPR=19.0953	GT:DP:AD:RO:QR:AO:QA	0/0/0/0/0/0/0/0/0:14:14:14:513:.:.	0/0/0/0/0/0/0/0/0/0:8:8:8:295:.:.	0/0/0/0/0/0/0/0/0:5:5:5:175:.:.	0/0/0/0/0/0/0/0/0/0:12:12:12:443:.:.	0/0/0/0/0/0/0/0/0/0:9:9:9:326:.:.	0/0/0/0/0/0/0/0/0/0:6:6:6:218:.:.
gi|170676117|gb|AY905542.2|	967	.	A	.	0	.	DP=55;DPB=55;EPPR=14.4204;GTI=0;MQMR=60;NS=6;NUMALT=0;ODDS=0;PAIREDR=1;PQR=0;PRO=0;QR=2026;RO=55;RPPR=20.4216	GT:DP:AD:RO:QR:AO:QA	0/0/0/0/0/0/0/0/0:14:14:14:521:.:.	0/0/0/0/0/0/0/0/0/0:8:8:8:299:.:.	0/0/0/0/0/0/0/0/0:4:4:4:148:.:.	0/0/0/0/0/0/0/0/0/0:12:12:12:444:.:.	0/0/0/0/0/0/0/0/0/0:10:10:10:359:.:.	0/0/0/0/0/0/0/0/0/0:7:7:7:255:.:.
gi|170676117|gb|AY905542.2|	968	.	T	.	1.13007e-17	.	DP=48;DPB=48;EPPR=5.9056;GTI=0;MQMR=60;NS=6;NUMALT=0;ODDS=0;PAIREDR=1;PQR=0;PRO=0;QR=1776;RO=48;RPPR=33.5919	GT:DP:AD:RO:QR:AO:QA	0/0/0/0/0/0/0/0/0:10:10:10:373:.:.	0/0/0/0/0/0/0/0/0/0:8:8:8:299:.:.	0/0/0/0/0/0/0/0/0:5:5:5:185:.:.	0/0/0/0/0/0/0/0/0/0:9:9:9:336:.:.	0/0/0/0/0/0/0/0/0/0:9:9:9:328:.:.	0/0/0/0/0/0/0/0/0/0:7:7:7:255:.:.
gi|170676117|gb|AY905542.2|	969	.	T	.	1.13007e-17	.	DP=48;DPB=48;EPPR=11.8771;GTI=0;MQMR=60;NS=6;NUMALT=0;ODDS=0;PAIREDR=1;PQR=0;PRO=0;QR=1776;RO=48;RPPR=21.1059	GT:DP:AD:RO:QR:AO:QA	0/0/0/0/0/0/0/0/0:10:10:10:373:.:.	0/0/0/0/0/0/0/0/0/0:8:8:8:295:.:.	0/0/0/0/0/0/0/0/0:5:5:5:185:.:.	0/0/0/0/0/0/0/0/0/0:9:9:9:332:.:.	0/0/0/0/0/0/0/0/0/0:9:9:9:332:.:.	0/0/0/0/0/0/0/0/0/0:7:7:7:259:.:.
gi|170676117|gb|AY905542.2|	970	.	G	.	0	.	DP=49;DPB=49;EPPR=19.0083;GTI=0;MQMR=60;NS=6;NUMALT=0;ODDS=0;PAIREDR=1;PQR=0;PRO=0;QR=1806;RO=49;RPPR=15.8176	GT:DP:AD:RO:QR:AO:QA	0/0/0/0/0/0/0/0/0:11:11:11:410:.:.	0/0/0/0/0/0/0/0/0/0:8:8:8:292:.:.	0/0/0/0/0/0/0/0/0:5:5:5:185:.:.	0/0/0/0/0/0/0/0/0/0:9:9:9:328:.:.	0/0/0/0/0/0/0/0/0/0:9:9:9:332:.:.	0/0/0/0/0/0/0/0/0/0:7:7:7:259:.:.
gi|170676117|gb|AY905542.2|	971	.	A	.	0	.	DP=50;DPB=50;EPPR=20.3821;GTI=0;MQMR=60;NS=6;NUMALT=0;ODDS=0;PAIREDR=1;PQR=0;PRO=0;QR=1842;RO=50;RPPR=17.0814	GT:DP:AD:RO:QR:AO:QA	0/0/0/0/0/0/0/0/0:12:12:12:447:.:.	0/0/0/0/0/0/0/0/0/0:8:8:8:291:.:.	0/0/0/0/0/0/0/0/0:5:5:5:185:.:.	0/0/0/0/0/0/0/0/0/0:9:9:9:332:.:.	0/0/0/0/0/0/0/0/0/0:9:9:9:328:.:.	0/0/0/0/0/0/0/0/0/0:7:7:7:259:.:.
gi|170676117|gb|AY905542.2|	972	.	C	T	96.0607	.	AB=0.172414;ABP=30.0414;AC=4;AF=0.0689655;AN=58;AO=5;CIGAR=1X;DP=50;DPB=50;DPRA=1.38095;EPP=6.91895;EPPR=20.4303;GTI=0;LEN=1;MEANALT=1;MQM=60;MQMR=60;NS=6;NUMALT=1;ODDS=0.335785;PAIRED=1;PAIREDR=1;PAO=0;PQA=0;PQR=0;PRO=0;QA=177;QR=1646;RO=45;RPL=1;RPP=6.91895;RPPR=11.1654;RPR=4;RUN=1;SAF=2;SAP=3.44459;SAR=3;SRF=23;SRP=3.05855;SRR=22;TYPE=snp;technology.Illumina=1	GT:DP:AD:RO:QR:AO:QA	0/0/0/0/0/0/0/1/1:12:9,3:9:336:3:107	0/0/0/0/0/0/0/0/0/1:8:7,1:7:251:1:37	0/0/0/0/0/0/0/0/0:5:5,0:5:181:0:0	0/0/0/0/0/0/0/0/0/0:9:9,0:9:332:0:0	0/0/0/0/0/0/0/0/0/1:9:8,1:8:287:1:33	0/0/0/0/0/0/0/0/0/0:7:7,0:7:259:0:0
gi|170676117|gb|AY905542.2|	973	.	A	.	0	.	DP=51;DPB=51;EPPR=21.7871;GTI=0;MQMR=60;NS=6;NUMALT=0;ODDS=0;PAIREDR=1;PQR=0;PRO=0;QR=1837;RO=51;RPPR=15.3153	GT:DP:AD:RO:QR:AO:QA	0/0/0/0/0/0/0/0/0:12:12:12:440:.:.	0/0/0/0/0/0/0/0/0/0:8:8:8:282:.:.	0/0/0/0/0/0/0/0/0:6:6:6:222:.:.	0/0/0/0/0/0/0/0/0/0:9:9:9:325:.:.	0/0/0/0/0/0/0/0/0/0:9:9:9:313:.:.	0/0/0/0/0/0/0/0/0/0:7:7:7:255:.:.
gi|170676117|gb|AY905542.2|	974	.	C	.	0	.	DP=54;DPB=54;EPPR=22.4731;GTI=0;MQMR=60;NS=6;NUMALT=0;ODDS=0;PAIREDR=1;PQR=0;PRO=0;QR=1957;RO=54;RPPR=19.0953	GT:DP:AD:RO:QR:AO:QA	0/0/0/0/0/0/0/0/0:12:12:12:440:.:.	0/0/0/0/0/0/0/0/0/0:8:8:8:291:.:.	0/0/0/0/0/0/0/0/0:7:7:7:251:.:.	0/0/0/0/0/0/0/0/0/0:9:9:9:332:.:.	0/0/0/0/0/0/0/0/0/0:11:11:11:385:.:.	0/0/0/0/0/0/0/0/0/0:7:7:7:258:.:.
gi|170676117|gb|AY905542.2|	975	.	A	.	0	.	DP=54;DPB=54;EPPR=22.4731;GTI=0;MQMR=60;NS=6;NUMALT=0;ODDS=0;PAIREDR=1;PQR=0;PRO=0;QR=1950;RO=54;RPPR=19.0953	GT:DP:AD:RO:QR:AO:QA	0/0/0/0/0/0/0/0/0:12:12:12:443:.:.	0/0/0/0/0/0/0/0/0/0:8:8:8:292:.:.	0/0/0/0/0/0/0/0/0:7:7:7:249:.:.	0/0/0/0/0/0/0/0/0/0:9:9:9:328:.:.	0/0/0/0/0/0/0/0/0/0:11:11:11:380:.:.	0/0/0/0/0/0/0/0/0/0:7:7:7:258:.:.
gi|170676117|gb|AY905542.2|	976	.	C	.	0	.	DP=51;DPB=51;EPPR=29.6215;GTI=0;MQMR=60;NS=6;NUMALT=0;ODDS=0;PAIREDR=1;PQR=0;PRO=0;QR=1863;RO=51;RPPR=12.5903	GT:DP:AD:RO:QR:AO:QA	0/0/0/0/0/0/0/0/0:12:12:12:424:.:.	0/0/0/0/0/0/0/0/0/0:8:8:8:299:.:.	0/0/0/0/0/0/0/0/0:5:5:5:185:.:.	0/0/0/0/0/0/0/0/0/0:8:8:8:291:.:.	0/0/0/0/0/0/0/0/0/0:11:11:11:402:.:.	0/0/0/0/0/0/0/0/0/0:7:7:7:262:.:.
gi|170676117|gb|AY905542.2|	977	.	G	.	1.24779e-17	.	DP=53;DPB=53;EPPR=28.6173;GTI=0;MQMR=60;NS=6;NUMALT=0;ODDS=0;PAIREDR=1;PQR=0;PRO=0;QR=1937;RO=53;RPPR=14.851	GT:DP:AD:RO:QR:AO:QA	0/0/0/0/0/0/0/0/0:12:12:12:433:.:.	0/0/0/0/0/0/0/0/0/0:8:8:8:296:.:.	0/0/0/0/0/0/0/0/0:7:7:7:249:.:.	0/0/0/0/0/0/0/0/0/0:8:8:8:299:.:.	0/0/0/0/0/0/0/0/0/0:11:11:11:398:.:.	0/0/0/0/0/0/0/0/0/0:7:7:7:262:.:.
gi|170676117|gb|AY905542.2|	978	.	T	.	0	.	DP=55;DPB=55;EPPR=31.7922;GTI=0;MQMR=60;NS=6;NUMALT=0;ODDS=0;PAIREDR=1;PQR=0;PRO=0;QR=2010;RO=55;RPPR=11.8936	GT:DP:AD:RO:QR:AO:QA	0/0/0/0/0/0/0/0/0:12:12:12:429:.:.	0/0/0/0/0/0/0/0/0/0:10:10:10:366:.:.	0/0/0/0/0/0/0/0/0:7:7:7:259:.:.	0/0/0/0/0/0/0/0/0/0:8:8:8:296:.:.	0/0/0/0/0/0/0/0/0/0:11:11:11:398:.:.	0/0/0/0/0/0/0/0/0/0:7:7:7:262:.:.
gi|170676117|gb|AY905542.2|	979	.	G	.	0	.	DP=55;DPB=55;EPPR=27.6861;GTI=0;MQMR=60;NS=6;NUMALT=0;ODDS=0;PAIREDR=1;PQR=0;PRO=0;QR=2002;RO=55;RPPR=9.68264	GT:DP:AD:RO:QR:AO:QA	0/0/0/0/0/0/0/0/0:12:12:12:435:.:.	0/0/0/0/0/0/0/0/0/0:10:10:10:362:.:.	0/0/0/0/0/0/0/0/0:7:7:7:259:.:.	0/0/0/0/0/0/0/0/0/0:8:8:8:295:.:.	0/0/0/0/0/0/0/0/0/0:11:11:11:389:.:.	0/0/0/0/0/0/0/0/0/0:7:7:7:262:.:.
gi|170676117|gb|AY905542.2|	980	.	C	.	0	.	DP=55;DPB=55;EPPR=27.6861;GTI=0;MQMR=60;NS=6;NUMALT=0;ODDS=0;PAIREDR=1;PQR=0;PRO=0;QR=2002;RO=55;RPPR=9.68264	GT:DP:AD:RO:QR:AO:QA	0/0/0/0/0/0/0/0/0:12:12:12:439:.:.	0/0/0/0/0/0/0/0/0/0:10:10:10:362:.:.	0/0/0/0/0/0/0/0/0:7:7:7:259:.:.	0/0/0/0/0/0/0/0/0/0:8:8:8:295:.:.	0/0/0/0/0/0/0/0/0/0:11:11:11:385:.:.	0/0/0/0/0/0/0/0/0/0:7:7:7:262:.:.
gi|170676117|gb|AY905542.2|	981	.	C	.	6.12122e-18	.	DP=52;DPB=52;EPPR=27.0635;GTI=0;MQMR=60;NS=6;NUMALT=0;ODDS=0;PAIREDR=1;PQR=0;PRO=0;QR=1889;RO=52;RPPR=13.7006	GT:DP:AD:RO:QR:AO:QA	0/0/0/0/0/0/0/0/0:12:12:12:433:.:.	0/0/0/0/0/0/0/0/0/0:8:8:8:296:.:.	0/0/0/0/0/0/0/0/0:7:7:7:259:.:.	0/0/0/0/0/0/0/0/0/0:8:8:8:291:.:.	0/0/0/0/0/0/0/0/0/0:11:11:11:389:.:.	0/0/0/0/0/0/0/0/0/0:6:6:6:221:.:.
gi|170676117|gb|AY905542.2|	982	.	T	.	6.12122e-18	.	DP=52;DPB=52;EPPR=27.0635;GTI=0;MQMR=60;NS=6;NUMALT=0;ODDS=0;PAIREDR=1;PQR=0;PRO=0;QR=1908;RO=52;RPPR=13.7006	GT:DP:AD:RO:QR:AO:QA	0/0/0/0/0/0/0/0/0:12:12:12:443:.:.	0/0/0/0/0/0/0/0/0/0:8:8:8:299:.:.	0/0/0/0/0/0/0/0/0:7:7:7:249:.:.	0/0/0/0/0/0/0/0/0/0:8:8:8:299:.:.	0/0/0/0/0/0/0/0/0/0:11:11:11:393:.:.	0/0/0/0/0/0/0/0/0/0:6:6:6:225:.:.
gi|170676117|gb|AY905542.2|	983	.	A	.	0	.	DP=51;DPB=51;EPPR=29.6215;GTI=0;MQMR=60;NS=6;NUMALT=0;ODDS=0;PAIREDR=1;PQR=0;PRO=0;QR=1885;RO=51;RPPR=15.3153	GT:DP:AD:RO:QR:AO:QA	0/0/0/0/0/0/0/0/0:12:12:12:447:.:.	0/0/0/0/0/0/0/0/0/0:8:8:8:299:.:.	0/0/0/0/0/0/0/0/0:7:7:7:255:.:.	0/0/0/0/0/0/0/0/0/0:8:8:8:299:.:.	0/0/0/0/0/0/0/0/0/0:10:10:10:360:.:.	0/0/0/0/0/0/0/0/0/0:6:6:6:225:.:.
gi|170676117|gb|AY905542.2|	984	.	T	.	0	.	DP=51;DPB=51;EPPR=29.6215;GTI=0;MQMR=60;NS=6;NUMALT=0;ODDS=0;PAIREDR=1;PQR=0;PRO=0;QR=1869;RO=51;RPPR=15.3153	GT:DP:AD:RO:QR:AO:QA	0/0/0/0/0/0/0/0/0:12:12:12:443:.:.	0/0/0/0/0/0/0/0/0/0:8:8:8:295:.:.	0/0/0/0/0/0/0/0/0:7:7:7:259:.:.	0/0/0/0/0/0/0/0/0/0:8:8:8:299:.:.	0/0/0/0/0/0/0/0/0/0:10:10:10:352:.:.	0/0/0/0/0/0/0/0/0/0:6:6:6:221:.:.
gi|170676117|gb|AY905542.2|	985	.	T	.	0	.	DP=51;DPB=51;EPPR=38.8183;GTI=0;MQMR=60;NS=6;NUMALT=0;ODDS=0;PAIREDR=1;PQR=0;PRO=0;QR=1865;RO=51;RPPR=10.206	GT:DP:AD:RO:QR:AO:QA	0/0/0/0/0/0/0/0/0:12:12:12:439:.:.	0/0/0/0/0/0/0/0/0/0:8:8:8:295:.:.	0/0/0/0/0/0/0/0/0:7:7:7:259:.:.	0/0/0/0/0/0/0/0/0/0:8:8:8:295:.:.	0/0/0/0/0/0/0/0/0/0:10:10:10:356:.:.	0/0/0/0/0/0/0/0/0/0:6:6:6:221:.:.
gi|170676117|gb|AY905542.2|	986	.	T	.	0	.	DP=51;DPB=51;EPPR=38.8183;GTI=0;MQMR=60;NS=6;NUMALT=0;ODDS=0;PAIREDR=1;PQR=0;PRO=0;QR=1869;RO=51;RPPR=10.206	GT:DP:AD:RO:QR:AO:QA	0/0/0/0/0/0/0/0/0:12:12:12:443:.:.	0/0/0/0/0/0/0/0/0/0:8:8:8:295:.:.	0/0/0/0/0/0/0/0/0:7:7:7:259:.:.	0/0/0/0/0/0/0/0/0/0:8:8:8:295:.:.	0/0/0/0/0/0/0/0/0/0:10:10:10:356:.:.	0/0/0/0/0/0/0/0/0/0:6:6:6:221:.:.
gi|170676117|gb|AY905542.2|	987	.	T	.	0	.	DP=50;DPB=50;EPPR=37.059;GTI=0;MQMR=60;NS=6;NUMALT=0;ODDS=0;PAIREDR=1;PQR=0;PRO=0;QR=1854;RO=50;RPPR=9.26414	GT:DP:AD:RO:QR:AO:QA	0/0/0/0/0/0/0/0/0:12:12:12:443:.:.	0/0/0/0/0/0/0/0/0/0:8:8:8:299:.:.	0/0/0/0/0/0/0/0/0:7:7:7:259:.:.	0/0/0/0/0/0/0/0/0/0:8:8:8:299:.:.	0/0/0/0/0/0/0/0/0/0:9:9:9:329:.:.	0/0/0/0/0/0/0/0/0/0:6:6:6:225:.:.
gi|170676117|gb|AY905542.2|	988	.	A	.	1.24779e-17	.	DP=53;DPB=53;EPPR=32.8783;GTI=0;MQMR=60;NS=6;NUMALT=0;ODDS=0;PAIREDR=1;PQR=0;PRO=0;QR=1958;RO=53;RPPR=12.2288	GT:DP:AD:RO:QR:AO:QA	0/0/0/0/0/0/0/0/0:12:12:12:447:.:.	0/0/0/0/0/0/0/0/0/0:9:9:9:333:.:.	0/0/0/0/0/0/0/0/0:8:8:8:296:.:.	0/0/0/0/0/0/0/0/0/0:8:8:8:295:.:.	0/0/0/0/0/0/0/0/0/0:10:10:10:362:.:.	0/0/0/0/0/0/0/0/0/0:6:6:6:225:.:.
gi|170676117|gb|AY905542.2|	989	.	G	.	6.12122e-18	.	DP=52;DPB=52;EPPR=35.7494;GTI=0;MQMR=60;NS=6;NUMALT=0;ODDS=0;PAIREDR=1;PQR=0;PRO=0;QR=1924;RO=52;RPPR=11.1951	GT:DP:AD:RO:QR:AO:QA	0/0/0/0/0/0/0/0/0:12:12:12:443:.:.	0/0/0/0/0/0/0/0/0/0:8:8:8:299:.:.	0/0/0/0/0/0/0/0/0:8:8:8:296:.:.	0/0/0/0/0/0/0/0/0/0:8:8:8:299:.:.	0/0/0/0/0/0/0/0/0/0:10:10:10:362:.:.	0/0/0/0/0/0/0/0/0/0:6:6:6:225:.:.
gi|170676117|gb|AY905542.2|	990	.	A	.	6.12122e-18	.	DP=52;DPB=52;EPPR=35.7494;GTI=0;MQMR=60;NS=6;NUMALT=0;ODDS=0;PAIREDR=1;PQR=0;PRO=0;QR=1910;RO=52;RPPR=11.1951	GT:DP:AD:RO:QR:AO:QA	0/0/0/0/0/0/0/0/0:12:12:12:447:.:.	0/0/0/0/0/0/0/0/0/0:9:9:9:336:.:.	0/0/0/0/0/0/0/0/0:7:7:7:259:.:.	0/0/0/0/0/0/0/0/0/0:8:8:8:295:.:.	0/0/0/0/0/0/0/0/0/0:10:10:10:352:.:.	0/0/0/0/0/0/0/0/0/0:6:6:6:221:.:.
gi|170676117|gb|AY905542.2|	991	.	G	.	1.24779e-17	.	DP=53;DPB=53;EPPR=32.8783;GTI=0;MQMR=60;NS=6;NUMALT=0;ODDS=0;PAIREDR=1;PQR=0;PRO=0;QR=1933;RO=53;RPPR=12.2288	GT:DP:AD:RO:QR:AO:QA	0/0/0/0/0/0/0/0/0:12:12:12:447:.:.	0/0/0/0/0/0/0/0/0/0:9:9:9:329:.:.	0/0/0/0/0/0/0/0/0:8:8:8:292:.:.	0/0/0/0/0/0/0/0/0/0:8:8:8:299:.:.	0/0/0/0/0/0/0/0/0/0:10:10:10:351:.:.	0/0/0/0/0/0/0/0/0/0:6:6:6:215:.:.
gi|170676117|gb|AY905542.2|	992	.	C	.	6.12122e-18	.	DP=52;DPB=52;EPPR=31.2394;GTI=0;MQMR=60;NS=6;NUMALT=0;ODDS=0;PAIREDR=1;PQR=0;PRO=0;QR=1905;RO=52;RPPR=11.1951	GT:DP:AD:RO:QR:AO:QA	0/0/0/0/0/0/0/0/0:12:12:12:443:.:.	0/0/0/0/0/0/0/0/0/0:9:9:9:323:.:.	0/0/0/0/0/0/0/0/0:8:8:8:296:.:.	0/0/0/0/0/0/0/0/0/0:9:9:9:332:.:.	0/0/0/0/0/0/0/0/0/0:9:9:9:323:.:.	0/0/0/0/0/0/0/0/0/0:5:5:5:188:.:.
gi|170676117|gb|AY905542.2|	993	.	A	.	0	.	DP=54;DPB=54;EPPR=34.5369;GTI=0;MQMR=60;NS=6;NUMALT=0;ODDS=0;PAIREDR=1;PQR=0;PRO=0;QR=1958;RO=54;RPPR=13.3047	GT:DP:AD:RO:QR:AO:QA	0/0/0/0/0/0/0/0/0:12:12:12:440:.:.	0/0/0/0/0/0/0/0/0/0:9:9:9:323:.:.	0/0/0/0/0/0/0/0/0:8:8:8:296:.:.	0/0/0/0/0/0/0/0/0/0:9:9:9:329:.:.	0/0/0/0/0/0/0/0/0/0:10:10:10:345:.:.	0/0/0/0/0/0/0/0/0/0:6:6:6:225:.:.
gi|170676117|gb|AY905542.2|	994	.	G	.	6.12122e-18	.	DP=52;DPB=52;EPPR=35.7494;GTI=0;MQMR=60;NS=6;NUMALT=0;ODDS=0;PAIREDR=1;PQR=0;PRO=0;QR=1911;RO=52;RPPR=11.1951	GT:DP:AD:RO:QR:AO:QA	0/0/0/0/0/0/0/0/0:12:12:12:436:.:.	0/0/0/0/0/0/0/0/0/0:9:9:9:333:.:.	0/0/0/0/0/0/0/0/0:7:7:7:259:.:.	0/0/0/0/0/0/0/0/0/0:9:9:9:329:.:.	0/0/0/0/0/0/0/0/0/0:9:9:9:329:.:.	0/0/0/0/0/0/0/0/0/0:6:6:6:225:.:.
gi|170676117|gb|AY905542.2|	995	.	C	.	6.12122e-18	.	DP=52;DPB=52;EPPR=31.2394;GTI=0;MQMR=60;NS=6;NUMALT=0;ODDS=0;PAIREDR=1;PQR=0;PRO=0;QR=1895;RO=52;RPPR=13.7006	GT:DP:AD:RO:QR:AO:QA	0/0/0/0/0/0/0/0/0:11:11:11:399:.:.	0/0/0/0/0/0/0/0/0/0:9:9:9:329:.:.	0/0/0/0/0/0/0/0/0:8:8:8:296:.:.	0/0/0/0/0/0/0/0/0/0:9:9:9:321:.:.	0/0/0/0/0/0/0/0/0/0:9:9:9:325:.:.	0/0/0/0/0/0/0/0/0/0:6:6:6:225:.:.
gi|170676117|gb|AY905542.2|	996	.	G	.	1.24779e-17	.	DP=53;DPB=53;EPPR=32.8783;GTI=0;MQMR=60;NS=6;NUMALT=0;ODDS=0;PAIREDR=1;PQR=0;PRO=0;QR=1938;RO=53;RPPR=14.851	GT:DP:AD:RO:QR:AO:QA	0/0/0/0/0/0/0/0/0:11:11:11:403:.:.	0/0/0/0/0/0/0/0/0/0:9:9:9:333:.:.	0/0/0/0/0/0/0/0/0:8:8:8:296:.:.	0/0/0/0/0/0/0/0/0/0:9:9:9:329:.:.	0/0/0/0/0/0/0/0/0/0:10:10:10:352:.:.	0/0/0/0/0/0/0/0/0/0:6:6:6:225:.:.
gi|170676117|gb|AY905542.2|	997	.	A	.	6.12122e-18	.	DP=52;DPB=52;EPPR=51.2838;GTI=0;MQMR=60;NS=6;NUMALT=0;ODDS=0;PAIREDR=1;PQR=0;PRO=0;QR=1881;RO=52;RPPR=7.18621	GT:DP:AD:RO:QR:AO:QA	0/0/0/0/0/0/0/0/0:11:11:11:403:.:.	0/0/0/0/0/0/0/0/0/0:8:8:8:296:.:.	0/0/0/0/0/0/0/0/0:8:8:8:292:.:.	0/0/0/0/0/0/0/0/0/0:9:9:9:321:.:.	0/0/0/0/0/0/0/0/0/0:10:10:10:351:.:.	0/0/0/0/0/0/0/0/0/0:6:6:6:218:.:.
gi|170676117|gb|AY905542.2|	998	.	C	.	0	.	DP=54;DPB=54;EPPR=49.4959;GTI=0;MQMR=60;NS=6;NUMALT=0;ODDS=0;PAIREDR=1;PQR=0;PRO=0;QR=1982;RO=54;RPPR=7.03155	GT:DP:AD:RO:QR:AO:QA	0/0/0/0/0/0/0/0/0:12:12:12:444:.:.	0/0/0/0/0/0/0/0/0/0:9:9:9:332:.:.	0/0/0/0/0/0/0/0/0:8:8:8:292:.:.	0/0/0/0/0/0/0/0/0/0:9:9:9:333:.:.	0/0/0/0/0/0/0/0/0/0:10:10:10:356:.:.	0/0/0/0/0/0/0/0/0/0:6:6:6:225:.:.
gi|170676117|gb|AY905542.2|	999	.	T	.	1.24779e-17	.	DP=53;DPB=53;EPPR=47.6279;GTI=0;MQMR=60;NS=6;NUMALT=0;ODDS=0;PAIREDR=1;PQR=0;PRO=0;QR=1949;RO=53;RPPR=7.96781	GT:DP:AD:RO:QR:AO:QA	0/0/0/0/0/0/0/0/0:12:12:12:440:.:.	0/0/0/0/0/0/0/0/0/0:9:9:9:336:.:.	0/0/0/0/0/0/0/0/0:8:8:8:292:.:.	0/0/0/0/0/0/0/0/0/0:9:9:9:333:.:.	0/0/0/0/0/0/0/0/0/0:9:9:9:323:.:.	0/0/0/0/0/0/0/0/0/0:6:6:6:225:.:.
gi|170676117|gb|AY905542.2|	1000	.	G	.	0	.	DP=54;DPB=54;EPPR=55.1256;GTI=0;MQMR=60;NS=6;NUMALT=0;ODDS=0;PAIREDR=1;PQR=0;PRO=0;QR=1981;RO=54;RPPR=5.5839	GT:DP:AD:RO:QR:AO:QA	0/0/0/0/0/0/0/0/0:12:12:12:440:.:.	0/0/0/0/0/0/0/0/0/0:9:9:9:336:.:.	0/0/0/0/0/0/0/0/0:8:8:8:296:.:.	0/0/0/0/0/0/0/0/0/0:9:9:9:333:.:.	0/0/0/0/0/0/0/0/0/0:10:10:10:351:.:.	0/0/0/0/0/0/0/0/0/0:6:6:6:225:.:.
gi|170676117|gb|AY905542.2|	1001	.	T	.	1.24779e-17	.	DP=53;DPB=53;EPPR=53.2;GTI=0;MQMR=60;NS=6;NUMALT=0;ODDS=0;PAIREDR=1;PQR=0;PRO=0;QR=1948;RO=53;RPPR=6.32897	GT:DP:AD:RO:QR:AO:QA	0/0/0/0/0/0/0/0/0:12:12:12:440:.:.	0/0/0/0/0/0/0/0/0/0:9:9:9:333:.:.	0/0/0/0/0/0/0/0/0:8:8:8:296:.:.	0/0/0/0/0/0/0/0/0/0:10:10:10:366:.:.	0/0/0/0/0/0/0/0/0/0:8:8:8:288:.:.	0/0/0/0/0/0/0/0/0/0:6:6:6:225:.:.
gi|170676117|gb|AY905542.2|	1002	.	T	.	1.24779e-17	.	DP=53;DPB=53;EPPR=42.3836;GTI=0;MQMR=60;NS=6;NUMALT=0;ODDS=0;PAIREDR=1;PQR=0;PRO=0;QR=1943;RO=53;RPPR=5.01789	GT:DP:AD:RO:QR:AO:QA	0/0/0/0/0/0/0/0/0:12:12:12:447:.:.	0/0/0/0/0/0/0/0/0/0:8:8:8:286:.:.	0/0/0/0/0/0/0/0/0:8:8:8:296:.:.	0/0/0/0/0/0/0/0/0/0:10:10:10:370:.:.	0/0/0/0/0/0/0/0/0/0:9:9:9:323:.:.	0/0/0/0/0/0/0/0/0/0:6:6:6:221:.:.
gi|170676117|gb|AY905542.2|	1003	.	A	.	0	.	DP=54;DPB=54;EPPR=39.2015;GTI=0;MQMR=60;NS=6;NUMALT=0;ODDS=0;PAIREDR=1;PQR=0;PRO=0;QR=1988;RO=54;RPPR=3.6537	GT:DP:AD:RO:QR:AO:QA	0/0/0/0/0/0/0/0/0:12:12:12:443:.:.	0/0/0/0/0/0/0/0/0/0:9:9:9:329:.:.	0/0/0/0/0/0/0/0/0:8:8:8:296:.:.	0/0/0/0/0/0/0/0/0/0:10:10:10:370:.:.	0/0/0/0/0/0/0/0/0/0:9:9:9:325:.:.	0/0/0/0/0/0/0/0/0/0:6:6:6:225:.:.
gi|170676117|gb|AY905542.2|	1004	.	T	.	0	.	DP=54;DPB=54;EPPR=39.2015;GTI=0;MQMR=60;NS=6;NUMALT=0;ODDS=0;PAIREDR=1;PQR=0;PRO=0;QR=1981;RO=54;RPPR=3.6537	GT:DP:AD:RO:QR:AO:QA	0/0/0/0/0/0/0/0/0:12:12:12:447:.:.	0/0/0/0/0/0/0/0/0/0:9:9:9:333:.:.	0/0/0/0/0/0/0/0/0:8:8:8:292:.:.	0/0/0/0/0/0/0/0/0/0:10:10:10:370:.:.	0/0/0/0/0/0/0/0/0/0:9:9:9:314:.:.	0/0/0/0/0/0/0/0/0/0:6:6:6:225:.:.
gi|170676117|gb|AY905542.2|	1005	.	T	.	0	.	DP=51;DPB=51;EPPR=34.0496;GTI=0;MQMR=60;NS=6;NUMALT=0;ODDS=0;PAIREDR=1;PQR=0;PRO=0;QR=1884;RO=51;RPPR=4.07475	GT:DP:AD:RO:QR:AO:QA	0/0/0/0/0/0/0/0/0:12:12:12:439:.:.	0/0/0/0/0/0/0/0/0/0:9:9:9:336:.:.	0/0/0/0/0/0/0/0/0:6:6:6:222:.:.	0/0/0/0/0/0/0/0/0/0:10:10:10:366:.:.	0/0/0/0/0/0/0/0/0/0:8:8:8:296:.:.	0/0/0/0/0/0/0/0/0/0:6:6:6:225:.:.
gi|170676117|gb|AY905542.2|	1006	.	A	.	0	.	DP=51;DPB=51;EPPR=34.0496;GTI=0;MQMR=60;NS=6;NUMALT=0;ODDS=0;PAIREDR=1;PQR=0;PRO=0;QR=1896;RO=51;RPPR=4.07475	GT:DP:AD:RO:QR:AO:QA	0/0/0/0/0/0/0/0/0:11:11:11:410:.:.	0/0/0/0/0/0/0/0/0/0:9:9:9:336:.:.	0/0/0/0/0/0/0/0/0:7:7:7:259:.:.	0/0/0/0/0/0/0/0/0/0:10:10:10:370:.:.	0/0/0/0/0/0/0/0/0/0:8:8:8:296:.:.	0/0/0/0/0/0/0/0/0/0:6:6:6:225:.:.
gi|170676117|gb|AY905542.2|	1007	.	T	.	1.24779e-17	.	DP=53;DPB=53;EPPR=9.93443;GTI=0;MQMR=60;NS=6;NUMALT=0;ODDS=0;PAIREDR=1;PQR=0;PRO=0;QR=1969;RO=53;RPPR=5.01789	GT:DP:AD:RO:QR:AO:QA	0/0/0/0/0/0/0/0/0:12:12:12:447:.:.	0/0/0/0/0/0/0/0/0/0:10:10:10:369:.:.	0/0/0/0/0/0/0/0/0:7:7:7:259:.:.	0/0/0/0/0/0/0/0/0/0:10:10:10:373:.:.	0/0/0/0/0/0/0/0/0/0:8:8:8:296:.:.	0/0/0/0/0/0/0/0/0/0:6:6:6:225:.:.
gi|170676117|gb|AY905542.2|	1008	.	T	.	0	.	DP=55;DPB=55;EPPR=4.94488;GTI=0;MQMR=60;NS=6;NUMALT=0;ODDS=0;PAIREDR=1;PQR=0;PRO=0;QR=2039;RO=55;RPPR=20.4216	GT:DP:AD:RO:QR:AO:QA	0/0/0/0/0/0/0/0/0:12:12:12:450:.:.	0/0/0/0/0/0/0/0/0/0:10:10:10:366:.:.	0/0/0/0/0/0/0/0/0:7:7:7:259:.:.	0/0/0/0/0/0/0/0/0/0:10:10:10:369:.:.	0/0/0/0/0/0/0/0/0/0:11:11:11:407:.:.	0/0/0/0/0/0/0/0/0/0:5:5:5:188:.:.
gi|170676117|gb|AY905542.2|	1009	.	G	.	0	.	DP=55;DPB=55;EPPR=3.99733;GTI=0;MQMR=60;NS=6;NUMALT=0;ODDS=0;PAIREDR=1;PQR=0;PRO=0;QR=2054;RO=55;RPPR=20.4216	GT:DP:AD:RO:QR:AO:QA	0/0/0/0/0/0/0/0/0:13:13:13:484:.:.	0/0/0/0/0/0/0/0/0/0:9:9:9:329:.:.	0/0/0/0/0/0/0/0/0:7:7:7:259:.:.	0/0/0/0/0/0/0/0/0/0:10:10:10:379:.:.	0/0/0/0/0/0/0/0/0/0:11:11:11:412:.:.	0/0/0/0/0/0/0/0/0/0:5:5:5:191:.:.
gi|170676117|gb|AY905542.2|	1010	.	C	.	7.06295e-19	.	DP=56;DPB=56;EPPR=4.40625;GTI=0;MQMR=60;NS=6;NUMALT=0;ODDS=0;PAIREDR=1;PQR=0;PRO=0;QR=2075;RO=56;RPPR=18.5208	GT:DP:AD:RO:QR:AO:QA	0/0/0/0/0/0/0/0/0:13:13:13:484:.:.	0/0/0/0/0/0/0/0/0/0:10:10:10:373:.:.	0/0/0/0/0/0/0/0/0:7:7:7:259:.:.	0/0/0/0/0/0/0/0/0/0:10:10:10:375:.:.	0/0/0/0/0/0/0/0/0/0:11:11:11:406:.:.	0/0/0/0/0/0/0/0/0/0:5:5:5:178:.:.
gi|170676117|gb|AY905542.2|	1011	.	G	.	7.06295e-19	.	DP=56;DPB=56;EPPR=5.49198;GTI=0;MQMR=60;NS=6;NUMALT=0;ODDS=0;PAIREDR=1;PQR=0;PRO=0;QR=2086;RO=56;RPPR=21.778	GT:DP:AD:RO:QR:AO:QA	0/0/0/0/0/0/0/0/0:13:13:13:480:.:.	0/0/0/0/0/0/0/0/0/0:10:10:10:376:.:.	0/0/0/0/0/0/0/0/0:7:7:7:255:.:.	0/0/0/0/0/0/0/0/0/0:10:10:10:378:.:.	0/0/0/0/0/0/0/0/0/0:11:11:11:409:.:.	0/0/0/0/0/0/0/0/0/0:5:5:5:188:.:.
gi|170676117|gb|AY905542.2|	1012	.	G	.	7.06295e-19	.	DP=56;DPB=56;EPPR=5.49198;GTI=0;MQMR=60;NS=6;NUMALT=0;ODDS=0;PAIREDR=1;PQR=0;PRO=0;QR=2094;RO=56;RPPR=21.778	GT:DP:AD:RO:QR:AO:QA	0/0/0/0/0/0/0/0/0:13:13:13:484:.:.	0/0/0/0/0/0/0/0/0/0:10:10:10:372:.:.	0/0/0/0/0/0/0/0/0:7:7:7:259:.:.	0/0/0/0/0/0/0/0/0/0:10:10:10:379:.:.	0/0/0/0/0/0/0/0/0/0:11:11:11:412:.:.	0/0/0/0/0/0/0/0/0/0:5:5:5:188:.:.
gi|170676117|gb|AY905542.2|	1013	.	T	.	7.06295e-19	.	DP=56;DPB=56;EPPR=5.49198;GTI=0;MQMR=60;NS=6;NUMALT=0;ODDS=0;PAIREDR=1;PQR=0;PRO=0;QR=2059;RO=56;RPPR=21.778	GT:DP:AD:RO:QR:AO:QA	0/0/0/0/0/0/0/0/0:13:13:13:476:.:.	0/0/0/0/0/0/0/0/0/0:10:10:10:369:.:.	0/0/0/0/0/0/0/0/0:7:7:7:255:.:.	0/0/0/0/0/0/0/0/0/0:10:10:10:371:.:.	0/0/0/0/0/0/0/0/0/0:11:11:11:403:.:.	0/0/0/0/0/0/0/0/0/0:5:5:5:185:.:.
gi|170676117|gb|AY905542.2|	1014	.	G	T	1873.44	.	AB=0;ABP=0;AC=58;AF=1;AN=58;AO=55;CIGAR=1X;DP=55;DPB=55;DPRA=0;EPP=4.94488;EPPR=0;GTI=0;LEN=1;MEANALT=1;MQM=60;MQMR=0;NS=6;NUMALT=1;ODDS=5.00922;PAIRED=1;PAIREDR=0;PAO=0;PQA=0;PQR=0;PRO=0;QA=2058;QR=0;RO=0;RPL=38;RPP=20.4216;RPPR=0;RPR=17;RUN=1;SAF=27;SAP=3.04978;SAR=28;SRF=0;SRP=0;SRR=0;TYPE=snp;technology.Illumina=1	GT:DP:AD:RO:QR:AO:QA	1/1/1/1/1/1/1/1/1:13:0,13:0:0:13:483	1/1/1/1/1/1/1/1/1/1:10:0,10:0:0:10:372	1/1/1/1/1/1/1/1/1:7:0,7:0:0:7:259	1/1/1/1/1/1/1/1/1/1:10:0,10:0:0:10:371	1/1/1/1/1/1/1/1/1/1:11:0,11:0:0:11:425	1/1/1/1/1/1/1/1/1/1:4:0,4:0:0:4:148
[truncated: 6,356,149 more chars]
